# Supplementary material for: Metabolite Diversity and Metabolic Genome-Wide Marker Association Studies (Mgwas) for Health Benefiting Nutritional Traits in Pearl Millet Grains
Source: Cells. 2021 Nov 8;10(11):3076. doi: 10.3390/cells10113076 (PMC8621611; doi:10.3390/cells10113076)
Supplement: Supplementary file 1 [file cells-10-03076-s001.zip]

Archive with 9 entries (9 files):
- Suppl_Figure S1.jpg
- Suppl_Figure S2.tiff
- Suppl_table_S1.xlsx
- Suppl_table_S2.xlsx
- Suppl_table_S3.xlsx
- Suppl_table_S4.xlsx
- Suppl_table_S5.xlsx
- Suppl_table_S6.xlsx
- Suppl_table_S7.xlsx
