# Supplementary material for: Metabolite Diversity and Metabolic Genome-Wide Marker Association Studies (Mgwas) for Health Benefiting Nutritional Traits in Pearl Millet Grains
Source: Cells. 2021 Nov 8;10(11):3076. doi: 10.3390/cells10113076 (PMC8621611; doi:10.3390/cells10113076)
Supplement: Supplementary file 1 [file cells-10-03076-s001.zip › Suppl_table_S1.xlsx]

## Sheet: S1
Supplementary table S1 Details of the different 197 accessions which is part of pearl millet Inbred Germplasm Association Panel (PMiGAP) lines originated from different part of the world.
Sample ID	Accession identifier	Alternate accession identifier	Biological status	Collecting source	Donor country	Country source	Latitude	Longitude
PMiGAP007	IP-15917	NPT 1	Landrace	Institute, Experimental station, Research	Italy	Togo	-	-
PMiGAP011	IP-13971	-	Landrace	Field	Not applicable	Zimbabwe	-19.06	31.75
PMiGAP012	IP-3125	-	Landrace	Field	Not applicable	India	27.8869	76.2809
PMiGAP013	IP-6584	-	-	Field	Not applicable	Malawi	-13.77	32.98
PMiGAP015	PRLT 2/89-33	-	Landrace	-	-	-	-	-
PMiGAP016	IP-4020	-	Landrace	Field	Not applicable	India	23.76	73.25
PMiGAP019	IP-22319	ICMB 90111	Landrace	Institute, Experimental station, Research	Not applicable	ICRISAT	-	-
PMiGAP020	IP-18062	-	Landrace	Field	Not applicable	Pakistan	28.45	70.05
PMiGAP021	IP-6769	-	Landrace	Field	Not applicable	Malawi	-11.71	33.63
PMiGAP022	IP-6745	-	Landrace	Field	Not applicable	Malawi	-16.15	34.78
PMiGAP025	IP-10705	CMM 540	Improved cultivar	Institute, Experimental station, Research	Mali	Mali	15.65	0.5
PMiGAP026	IP-22274	GICKV 93191	Improved cultivar	Institute, Experimental station, Research	Not applicable	ICRISAT	-	-
PMiGAP027	IP-22272	AIMP 92901	Landrace	Institute, Experimental station, Research	Not applicable	ICRISAT	-	-
PMiGAP031	IP-9446	-	Breeding line	Field	Not applicable	Ghana	10.78	-0.810002
PMiGAP033	IP-10811	Acc 604	Landrace	Institute, Experimental station, Research	Sudan	Sudan	12.64	29.18
PMiGAP035	IP-11577	P 6041	Improved cultivar	Institute, Experimental station, Research	France	Burkina Faso	13.23	-3.16
PMiGAP038	IP-18147	-	Breeding line	Market or shop	Not applicable	Pakistan	33.6	73.04
PMiGAP041	IP-3757	-	Landrace	Treshing floor	Not applicable	India	21.03	70.53
PMiGAP042	IP-6112	P 949	Landrace	Institute, Experimental station, Research	France	Niger	17.6072	8.93167
PMiGAP046	IP-16096	-	Landrace	Field	Not applicable	India	-	-
PMiGAP047	IP-7633	S 195	Landrace		India	India	26.4607	80.3334
PMiGAP049	IP-6060	P 175	Breeding line	Institute, Experimental station, Research	France	Central African Republic	7.65	18.62
PMiGAP050	IP-8276	IP 2130-1/CG 51	Breeding line	Institute, Experimental station, Research	Not applicable	ICRISAT	-	-
PMiGAP053	IP-22423	ICML 5; SSC FS 252-S-4	Breeding line	Institute, Experimental station, Research	Not applicable	ICRISAT	-	-
PMiGAP056	IP-9347	-	Improved cultivar	Field	Not applicable	Ghana	10.9608	-1.1
PMiGAP057	IP-22455	ICMV-IS 89305	Landrace	Institute, Experimental station, Research	Not applicable	ICRISAT	-	-
PMiGAP058	IP-3175	-	Landrace	Field	Not applicable	India	26.9195	71.9106
PMiGAP059	IP-12840	-	Landrace	Field	Not applicable	Botswana	-23.1	26.83
PMiGAP060	IP-19386	-	Improved cultivar	Field	Not applicable	Namibia	-	-
PMiGAP063	IP-3890	-	Landrace	Field	Not applicable	India	22.88	69.23
PMiGAP064	IP-11677	100	Landrace	Field	Italy	Sudan	13.13	23.98
PMiGAP065	IP-11984	-	Landrace	Farm store	Not applicable	Nigeria	10.63	7.46
PMiGAP066	IP-17690	-	Landrace	Market or shop	Not applicable	Togo	10.73	0.400001
PMiGAP067	IP-12925	-	Landrace	Field	Not applicable	Ghana	9.4	-0.839999
PMiGAP069	IP-10488	-	Landrace	Field	Not applicable	Zimbabwe	-18.33	27.75
PMiGAP071	IP-13149	P 932-1	Landrace	Institute, Experimental station, Research	France	Niger	19.07	8.43
PMiGAP072	IP-15533	139	Breeding line	Institute, Experimental station, Research	Italy	Burkina Faso	-	-
PMiGAP073	IP-7942	IP 5452-1; P 2742-1	Landrace	Institute, Experimental station, Research	Not applicable	ICRISAT	-	-
PMiGAP075	IP-11311	CVP 159	Landrace	Institute, Experimental station, Research	Italy	Burkina Faso	-	-
PMiGAP076	IP-9407	-	Landrace	Field	Not applicable	Ghana	10.7	-0.449999
PMiGAP077	IP-13154	Maiwa local 2-1	Landrace	Institute, Experimental station, Research	Niger	Niger	13.6134	6.4176
PMiGAP078	IP-19388	-	Landrace	Field	Not applicable	Namibia	-	-
PMiGAP079	IP-17554	-	Landrace	Treshing floor	Not applicable	Togo	11.03	0.093576
PMiGAP080	IP-9840	Acc 6	Landrace	Institute, Experimental station, Research	Sudan	Sudan	15.36	30.88
PMiGAP081	IP-3098	-	Landrace	Farm store	Not applicable	India	18.75	83.25
PMiGAP083	IP-11353	CVP 298	Landrace	Institute, Experimental station, Research	Italy	Burkina Faso	-	-
PMiGAP084	IP-10964	-	Landrace	Field	Not applicable	Kenya	-1.71501	38.2469
PMiGAP086	IP-4965	Serere 53	Landrace	Institute, Experimental station, Research	Niger	Uganda	-	-
PMiGAP087	IP-9496	-	Landrace	Market or shop	Not applicable	Ghana	10.5205	-0.439999
PMiGAP088	IP-10820	Acc 615	Landrace	Institute, Experimental station, Research	Sudan	Sudan	12.41	31.44
PMiGAP089	IP-13964	-	Landrace	Field	Not applicable	Zimbabwe	-20.33	30.0473
PMiGAP090	IP-8949	P 3254; PL 73	Breeding line	Institute, Experimental station, Research	France	Togo	10.85	2
PMiGAP091	IP-8181	IP 338-1	Landrace	Institute, Experimental station, Research	Not applicable	ICRISAT	-	-
PMiGAP093	IP-10343	EC 134804	Breeding line	Institute, Experimental station, Research	Nigeria	Nigeria	-	-
PMiGAP096	IP-13016	P 565-1	Breeding line	Institute, Experimental station, Research	France	Mali	11.38	-7.46
PMiGAP098	IP-3865	-	Landrace	Field	Not applicable	India	23.1223	70.02
PMiGAP099	IP-10486	-	Landrace	Field	Not applicable	Zimbabwe	-18.33	27.75
PMiGAP104	IP-5695	45-327	Breeding line	Institute, Experimental station, Research	Italy	Nigeria	-	-
PMiGAP107	IP-7095	-	-	Field	Not applicable	India	25.38	81.14
PMiGAP109	IP-8761	-	Landrace	Field	Not applicable	Botswana	-24.38	26.15
PMiGAP114	IP-8280	Souna 57-1	Landrace	Institute, Experimental station, Research	Not applicable	ICRISAT	-	-
PMiGAP117	IP-12322	-	Landrace	Market or shop	Not applicable	Nigeria	13.09	7.22
PMiGAP118	IP-19626	C 90-133	Landrace	Institute, Experimental station, Research	France	Niger	13.78	8.25
PMiGAP119	IP-3564	-	Landrace	Field	Not applicable	India	9.25	77.67
PMiGAP120	IP-12058	-	Landrace	Market or shop	Not applicable	Nigeria	11.31	10.47
PMiGAP122	IP-6111	P 947	Landrace	Institute, Experimental station, Research	France	Niger	17.6072	8.93167
PMiGAP124	IP-15320	-	Landrace	Market or shop	Not applicable	India	10.72	78.39
PMiGAP126	IP-16403	-	Landrace	Field	Not applicable	Zimbabwe	-19.75	17.76
PMiGAP128	IP-2058	Z 42	Improved cultivar	Institute, Experimental station, Research	India	Nigeria	-	-
PMiGAP131	IP-6460	P 482	Landrace	Institute, Experimental station, Research	France	Mali	14.58	-8.16
PMiGAP132	IP-9351	-	Landrace	Field	Not applicable	Ghana	10.9608	-1.1
PMiGAP133	IP-10539	CSM 51	Landrace	Institute, Experimental station, Research	Senegal	Senegal	-	-
PMiGAP134	IP-9242	Sanio 35	Landrace	Institute, Experimental station, Research	Mali	Mali	12.42	-6.83
PMiGAP135	IP-9710	PI 287043	Landrace	Institute, Experimental station, Research	United States of America	Nigeria	-	-
PMiGAP136	IP-6037	P 152	Landrace	Institute, Experimental station, Research	France	Central African Republic	7.31667	16.45
PMiGAP137	IP-3122	-	Landrace	Treshing floor	Not applicable	India	27.9935	76.2113
PMiGAP138	IP-6146	P 42	Landrace	Institute, Experimental station, Research	France	Cameroon	-	-
PMiGAP139	IP-9301	P 3337	Landrace	Institute, Experimental station, Research	France	Togo	9.46	0.27
PMiGAP140	IP-5713	45-349	Landrace	Institute, Experimental station, Research	Italy	Nigeria	-	-
PMiGAP141	IP-10953	BM 8	Breeding line	Institute, Experimental station, Research	Kenya	Kenya	-	-
PMiGAP142	IP-22317	ICMB 89111	Improved cultivar	Institute, Experimental station, Research	Not applicable	ICRISAT	-	-
PMiGAP144	IP-21206	D 332/1/2-2	Breeding line	Institute, Experimental station, Research	Not applicable	ICRISAT	-	-
PMiGAP147	IP-9854	Acc 50-1	Landrace	Institute, Experimental station, Research	Sudan	Sudan	11.75	29.08
PMiGAP148	IP-3636	-	Landrace	Market or shop	Not applicable	India	11.6643	78.146
PMiGAP149	IP-6099	P 932	Landrace	Institute, Experimental station, Research	France	Niger	19.07	8.43
PMiGAP150	IP-19613	C 90-120	Landrace	Institute, Experimental station, Research	France	Niger	17.5	8.1
PMiGAP151	IP-8002	37 K-1-1	Landrace	Institute, Experimental station, Research	Italy	Sudan	11.53	26.42
PMiGAP152	IP-11310	CVP 152	-	Institute, Experimental station, Research	Italy	Burkina Faso	-	-
PMiGAP155	IP-11765	Arnold 2141	Landrace	Institute, Experimental station, Research	Italy	South Africa	-	-
PMiGAP157	IP-5272	D 258	Landrace	Institute, Experimental station, Research	Niger	Niger	13.6807	8.5299
PMiGAP158	IP-7108	-	Landrace	Field	Not applicable	India	27.56	78.65
PMiGAP159	IP-10085	P 5439	Landrace	Institute, Experimental station, Research	Mali	Mali	14.1	-8.03
PMiGAP166	IP-7910	D 89 C-1-1	Breeding line	Institute, Experimental station, Research	Niger	Niger	13.5214	2.10528
PMiGAP167	IP-8210	IP 1739 L-1	Landrace	Institute, Experimental station, Research	Not applicable	ICRISAT	-	-
PMiGAP168	IP-3732	-	Landrace	Field	Not applicable	India	22.23	69.96
PMiGAP171	IP-3593	-	Landrace	Field	Not applicable	India	10.75	79.25
PMiGAP172	IP-21517	-	Landrace	Institute, Experimental station, Research	Not applicable	Niger	13.23	2.26
PMiGAP173	IP-21020	-	Landrace	Farm store	Not applicable	Nigeria	11.5	11.25
PMiGAP174	IP-6891	Acc 144	Landrace	Institute, Experimental station, Research	Italy	Kenya	-	-
PMiGAP176	IP-7952	IP 6578-1; Kolala local 7-1	Landrace	Institute, Experimental station, Research	Not applicable	ICRISAT	-	-
PMiGAP177	IP-5441	P 2731	Landrace	Institute, Experimental station, Research	France	Niger	14.1667	6.55
PMiGAP179	IP-4974	700111	Landrace	Institute, Experimental station, Research	Niger	Nigeria	-	-
PMiGAP180	IP-8972	P 3369; PL 97	Landrace	Institute, Experimental station, Research	France	Togo	7.22	1.1
PMiGAP181	IP-8426	SDN 496-1	Landrace	Institute, Experimental station, Research	Nigeria	Nigeria	-	-
PMiGAP182	IP-11584	P 6050	Landrace	Institute, Experimental station, Research	France	Burkina Faso	12.65	-6
PMiGAP183	IP-7470	-	Landrace	Field	Not applicable	Tanzania	-4.73	34.71
PMiGAP185	IP-7886	J 1357-1	Landrace	Institute, Experimental station, Research	India	India	-	-
PMiGAP186	IP-16289	-	Landrace	Field	Not applicable	Zimbabwe	-19.83	30.8
PMiGAP187	IP-6682	-	Landrace	Field	Not applicable	Malawi	-16.85	35.29
PMiGAP190	IP-22424	ICML 6; ICI 7517-S-1	Improved cultivar	Institute, Experimental station, Research	Not applicable	ICRISAT	-	-
PMiGAP192	IP-9282	P 3279	Landrace	Institute, Experimental station, Research	France	Togo	10.85	0.819999
PMiGAP193	IP-22494	ARD 282 (133)	Landrace	Institute, Experimental station, Research	Niger	Niger	-	-
PMiGAP195	IP-3616	-	Landrace	Field	Not applicable	India	11.33	78.58
PMiGAP198	IP-17611	-	Landrace	Farm store	Not applicable	Togo	10.97	0.5
PMiGAP200	IP-7967	IP 6342-1; P 337-2	Breeding line	Institute, Experimental station, Research	Not applicable	ICRISAT	-	-
PMiGAP201	IP-8172	GS 154	Landrace	Institute, Experimental station, Research	Not applicable	ICRISAT	-	-
PMiGAP202	IP-13344	Acc 736-1	Improved cultivar	Institute, Experimental station, Research	Sudan	Sudan	11.13	31.91
PMiGAP203	IP-22419	ICML 1; ICMPE 13-6-27	Breeding line	Institute, Experimental station, Research	Not applicable	ICRISAT	-	-
PMiGAP204	IP-18293	BLP 1	Landrace	Institute, Experimental station, Research	Not applicable	ICRISAT	-	-
PMiGAP205	IP-13180	No. 2-1	Landrace	Institute, Experimental station, Research	Niger	Nigeria	-	-
PMiGAP207	IP-3389	-	Landrace	Farm store	Not applicable	India	26.38	77.01
PMiGAP210	IP-21169	P 1449-3	Improved cultivar	Institute, Experimental station, Research	Not applicable	ICRISAT	-	-
PMiGAP211	IP-22420	ICML 2; ICMPE 13-6-30	-	Institute, Experimental station, Research	Not applicable	ICRISAT	-	-
PMiGAP212	Tift 383	-	Breeding line	-	-	-	-	-
PMiGAP213	IP-7953	IP 6191-1; P 87-1	Landrace	Institute, Experimental station, Research	Not applicable	ICRISAT	-	-
PMiGAP214	IP-19612	C 90-119	Landrace	Institute, Experimental station, Research	France	Niger	17.2667	8.1
PMiGAP215	IP-10701	CMM 536	Landrace	Institute, Experimental station, Research	Mali	Mali	15.35	0.730001
PMiGAP217	IP-13817	CVP 230	Breeding line	Institute, Experimental station, Research	Italy	Burkina Faso	-	-
PMiGAP218	IP-8129	GS 112	Landrace	Institute, Experimental station, Research	Not applicable	ICRISAT	-	-
PMiGAP219	IP-10471	-	Landrace	Field	Not applicable	Zimbabwe	-19.01	28.9
PMiGAP220	IP-11593	P 6062	Improved cultivar	Institute, Experimental station, Research	France	Burkina Faso	10.97	-3.25
PMiGAP221	IP-22442	ICMP 451	Landrace	Institute, Experimental station, Research	Not applicable	ICRISAT	-	-
PMiGAP222	IP-5131	D 235	Landrace	Institute, Experimental station, Research	Niger	Niger	13.9869	10.27
PMiGAP223	IP-12967	-	Improved cultivar	Field	Not applicable	Malawi	-13.8	34.42
PMiGAP226	IP-5923	P 1531-1/Sl.293	Breeding line	Institute, Experimental station, Research	France	Senegal	13.93	-13.43
PMiGAP227	IP-8187	IP 2695-1	Landrace	Institute, Experimental station, Research	Not applicable	ICRISAT	-	-
PMiGAP229	IP-15872	P 15	Improved cultivar	Institute, Experimental station, Research	Tanzania	Tanzania	-	-
PMiGAP230	IP-22442	ICMP 451	Improved cultivar	Institute, Experimental station, Research	Not applicable	ICRISAT	-	-
PMiGAP231	IP-22445	ICMP 85410	Landrace	Institute, Experimental station, Research	Not applicable	ICRISAT	-	-
PMiGAP232	IP-9692	PI 286979	Landrace	Institute, Experimental station, Research	United States of America	Nigeria	-	-
PMiGAP233	IP-9651	PI 286865	Landrace	Institute, Experimental station, Research	United States of America	Nigeria	-	-
PMiGAP235	LGD 1-B-10	-	Breeding line	-	-	-	-	-
PMiGAP236	IP-7922	IP 5238-2; D 175 C-2-2	Landrace	Institute, Experimental station, Research	Not applicable	ICRISAT	-	-
PMiGAP244	IP-4952	Serere 41	Landrace	Institute, Experimental station, Research	Niger	Uganda	-	-
PMiGAP245	IP-10543	CMM 374	Landrace	Institute, Experimental station, Research	Mali	Mali	15.3	-3.86
PMiGAP246	IP-9969	1769	Landrace	Institute, Experimental station, Research	Zambia	Zambia	-	-
PMiGAP247	IP-6882	Acc 124	Landrace	Institute, Experimental station, Research	Italy	Kenya	-	-
PMiGAP249	IP-5816	P 1407/Sl.45	Breeding line	Institute, Experimental station, Research	France	Senegal	16.17	-14.67
PMiGAP252	IP-18090	-	Breeding line	Market or shop	Not applicable	Pakistan	30.7029	70.64
PMiGAP257	IP-4927	Souna D2	Breeding line	Institute, Experimental station, Research	Niger	Senegal	-	-
PMiGAP258	IP-8166	GS 148	Landrace	Institute, Experimental station, Research	Not applicable	ICRISAT	-	-
PMiGAP261	IP-11670	Millet 199	Landrace	Institute, Experimental station, Research	Italy	United Kingdom	-	-
PMiGAP262	IP-8863	-	Landrace	Field	Not applicable	Zambia	-13.31	32.43
PMiGAP263	IP-18500	-	Landrace	Field	Not applicable	Namibia	-17.86	23.69
PMiGAP264	IP-11346	CVP 278	Landrace	Institute, Experimental station, Research	Italy	Burkina Faso	-	-
PMiGAP266	IP-5031	700482	Landrace	Institute, Experimental station, Research	Niger	Nigeria	-	-
PMiGAP269	IP-17099	-	Landrace	Field	Not applicable	Zimbabwe	-	-
PMiGAP271	IP-18168	-	Landrace	Farm store	Not applicable	Mali	15.13	-8.02
PMiGAP272	IP-18246	-	Landrace	Field	Not applicable	India	16.75	78.9333
PMiGAP273	IP-15553	159	Landrace	Institute, Experimental station, Research	Italy	Burkina Faso	-	-
PMiGAP275	IP-7660	S 395	Landrace	Institute, Experimental station, Research	India	India	26.4607	80.3334
PMiGAP276	IP-19405	TCD 9	Landrace	Institute, Experimental station, Research	Italy	Chad	13.37	17.78
PMiGAP279	IP-8294	IP 6132-1; P 24-2	Landrace	Institute, Experimental station, Research	Not applicable	ICRISAT	-	-
PMiGAP280	IP-10579	CMM 410	Landrace	Institute, Experimental station, Research	Mali	Mali	15.8	-4.05
PMiGAP281	IP-13324	Acc 9-1	Landrace	Institute, Experimental station, Research	Sudan	Sudan	11.18	32.93
PMiGAP283	IP-13363	-	Landrace	Field	Not applicable	Tanzania	-4.82	34.74
PMiGAP285	IP-12116	-	Landrace	Market or shop	Not applicable	Nigeria	12.87	10.45
PMiGAP288	IP-6415	P 422	Landrace	Institute, Experimental station, Research	France	Mali	13.05	-4.88
PMiGAP290	IP-16120	-	Landrace	Field	Not applicable	India	-	-
PMiGAP291	IP-12138	-	Landrace	Market or shop	Not applicable	Nigeria	12.87	11.04
PMiGAP296	IP-7536	K 46	Landrace	Institute, Experimental station, Research	India	India	26.4607	80.3334
PMiGAP298	IP-13459	-	Landrace	Farm store	Not applicable	India	19	84.5
PMiGAP302	IP-8182	IP 406-B-1	Landrace	Institute, Experimental station, Research	Not applicable	ICRISAT	-	-
PMiGAP303	IP-17150	-	Landrace	Field	Not applicable	Zimbabwe	-	-
PMiGAP304	IP-11929	-	Landrace	Farm store	Not applicable	Sierra Leone	8.01	-11.11
PMiGAP305	IP-14849	-	Landrace	Field	Not applicable	Cameroon	8.83	13.97
PMiGAP306	IP-5900	P 1505/Sl.228	Landrace	Institute, Experimental station, Research	France	Senegal	13.87	-14.63
PMiGAP307	IP-3110	-	Landrace	Farm store	Not applicable	India	18.75	84.25
PMiGAP308	IP-19334	-	Landrace	Field	Not applicable	Namibia	-17.98	20.55
PMiGAP311	IP-4378	-	Landrace	Field	Not applicable	India	17.75	76.09
PMiGAP312	IP-8786	-	Landrace	Field	Not applicable	Botswana	-23.07	26.91
PMiGAP313	IP-19361	-	Breeding line	Field	Not applicable	Namibia	-	-
PMiGAP314	IP-6892	Acc 147	Landrace	Institute, Experimental station, Research	Italy	Kenya	-	-
PMiGAP317	IP-12128	-	Landrace	Market or shop	Not applicable	Nigeria	12.87	11.04
PMiGAP318	IP-15857	-	Landrace	Field	Not applicable	Tanzania	-6.9	36.97
PMiGAP320	IP-12364	-	Landrace	Market or shop	Not applicable	Nigeria	13.03	8.31
PMiGAP323	IP-6098	P 927	Landrace	Institute, Experimental station, Research	France	Niger	19.0667	8.43
PMiGAP329	IP-11763	Arnold 2131	Landrace	Institute, Experimental station, Research	Italy	South Africa	-	-
PMiGAP331	IP-14624	-	Landrace	Field	Not applicable	Cameroon	10.1323	14.7107
PMiGAP332	IP-5438	P 2727	Landrace	Institute, Experimental station, Research	France	Niger	13.83	6.38
PMiGAP336	IP-10759	Acc 509	Landrace	Institute, Experimental station, Research	Sudan	Sudan	12.47	29.73
PMiGAP338	IP-18621	-	Landrace	Field	Not applicable	Namibia	-17.99	20.68
PMiGAP339	IP-17028	-	Landrace		Not applicable	Zimbabwe	-	-
PMiGAP340	IP-14210	-	Landrace	Market or shop	Not applicable	Cameroon	12.08	15.03
PMiGAP342	IP-18412	-	Landrace	Farm store	Not applicable	Namibia	-17.73	25.11
PMiGAP344	IP-6103	P 939	Breeding line	Institute, Experimental station, Research	France	Niger	18.0558	8.65612
PMiGAP346	IP-8174	GS 156	Breeding/Research material	Institute, Experimental station, Research	Not applicable	ICRISAT	-	-
