# Supplementary material for: Metabolite Diversity and Metabolic Genome-Wide Marker Association Studies (Mgwas) for Health Benefiting Nutritional Traits in Pearl Millet Grains
Source: Cells. 2021 Nov 8;10(11):3076. doi: 10.3390/cells10113076 (PMC8621611; doi:10.3390/cells10113076)
Supplement: Supplementary file 1 [file cells-10-03076-s001.zip › Suppl_table_S2.xlsx]

## Sheet: table s2
Supplementary table S2 Significant mass features by ANOVA analysis with a p-value threshold of 0.05 correcting for false discovery rates (FDR) in pearl millet germplasm association panel (PMiGAP) of 197 genotypes.
m/z	f.value	p.value	-LOG10(p)	FDR
n505.01157	46.276	5.8132e-268	267.24	7.7664e-265
n431.09958	33.698	4.2003e-231	230.38	2.8058e-228
n935.2713	32.731	8.877e-228	227.05	3.9532e-225
n578.16205	32.429	1.0056e-226	226	3.3587e-224
n577.15814	31.802	1.6805e-224	223.77	4.4902e-222
n432.10287	30.998	1.3378e-221	220.87	2.9787e-219
n143.07127	30.533	6.9018e-220	219.16	1.3173e-217
n594.15649	29.632	1.6533e-216	215.78	2.761e-214
n725.20685	29.018	3.7284e-214	213.43	5.5346e-212
n365.24762	27.721	4.8945e-209	208.31	6.539e-207
n273.09879	27.101	1.6358e-206	205.79	1.9867e-204
n215.09303	26.824	2.2693e-205	204.64	2.5265e-203
n593.1532	26.747	4.739e-205	204.32	4.8702e-203
n629.12988	25.862	2.5405e-201	200.6	2.4243e-199
n156.06717	25.114	4.3571e-198	197.36	3.8807e-196
n595.15973	24.483	2.7243e-195	194.56	2.2748e-193
n631.12744	24.263	2.6724e-194	193.57	2.1002e-192
n191.0563	23.751	5.6958e-192	191.24	4.2275e-190
n207.05112	23.623	2.2296e-191	190.65	1.5677e-189
n726.19098	23.555	4.591e-191	190.34	3.0668e-189
n563.14227	23.347	4.247e-190	189.37	2.7019e-188
n192.05965	23.278	8.9211e-190	189.05	5.4176e-188
n329.06799	23.218	1.6983e-189	188.77	9.8648e-188
n632.13025	22.892	5.8299e-188	187.23	3.2453e-186
n773.21722	22.591	1.5948e-186	185.8	8.5228e-185
n740.20667	22.524	3.3329e-186	185.48	1.7126e-184
n269.04587	22.283	4.8575e-185	184.31	2.4036e-183
n127.04006	22.266	5.8902e-185	184.23	2.8105e-183
n364.05069	22.03	8.2847e-184	183.08	3.8167e-182
n173.04555	21.926	2.6818e-183	182.57	1.1943e-181
n159.06619	21.827	8.2102e-183	182.09	3.5383e-181
n530.22217	21.777	1.456e-182	181.84	6.0788e-181
n726.21039	21.515	2.9218e-181	180.53	1.1829e-179
n188.10414	21.287	4.0573e-180	179.39	1.5943e-178
n97.06613	20.777	1.5985e-177	176.8	6.1016e-176
n971.24738	20.721	3.1076e-177	176.51	1.1533e-175
n729.1701	20.646	7.4912e-177	176.13	2.7049e-175
n151.04007	20.568	1.9128e-176	175.72	6.725e-175
n159.07751	20.392	1.5633e-175	174.81	5.3554e-174
n245.04434	20.36	2.3081e-175	174.64	7.7091e-174
n371.0993	20.332	3.2311e-175	174.49	1.0529e-173
n83.05022	20.054	9.371e-174	173.03	2.9809e-172
n691.13055	19.923	4.6293e-173	172.33	1.4383e-171
n610.15161	19.903	5.8964e-173	172.23	1.7904e-171
n609.14825	19.761	3.3787e-172	171.47	1.0031e-170
n136.01656	19.559	4.1127e-171	170.39	1.1945e-169
n534.17731	19.533	5.7155e-171	170.24	1.6247e-169
n271.11963	19.441	1.7923e-170	169.75	4.9885e-169
n448.09818	19.433	1.9921e-170	169.7	5.4314e-169
n708.12885	19.169	5.4538e-169	168.26	1.4572e-167
n615.13208	19.145	7.3806e-169	168.13	1.9334e-167
n366.047	19.009	4.1542e-168	167.38	1.0673e-166
n277.08707	18.845	3.3708e-167	166.47	8.497e-166
n461.11057	18.784	7.3731e-167	166.13	1.8242e-165
n329.08835	18.706	2.0267e-166	165.69	4.9229e-165
n587.16144	18.598	8.1648e-166	165.09	1.9479e-164
n161.04581	18.485	3.5322e-165	164.45	8.2789e-164
n595.28943	18.32	3.0377e-164	163.52	6.9973e-163
n213.0771	18.313	3.3181e-164	163.48	7.5136e-163
n133.01437	18.141	3.1915e-163	162.5	7.1064e-162
n483.07291	18.06	9.4123e-163	162.03	2.0614e-161
n307.14081	18.04	1.2196e-162	161.91	2.628e-161
n115.00365	18.009	1.8446e-162	161.73	3.9117e-161
n355.08917	17.72	8.8196e-161	160.05	1.8411e-159
n714.21454	17.712	9.7981e-161	160.01	2.0139e-159
n955.2522	17.697	1.1973e-160	159.92	2.4235e-159
n131.07133	17.67	1.7256e-160	159.76	3.4409e-159
n245.10313	17.633	2.8247e-160	159.55	5.5497e-159
n368.04633	17.525	1.2272e-159	158.91	2.3761e-158
n635.23242	17.433	4.288e-159	158.37	8.184e-158
n131.0827	17.398	6.9437e-159	158.16	1.3066e-157
n630.13324	17.283	3.3518e-158	157.47	6.2195e-157
n137.02472	17.244	5.6945e-158	157.24	1.0422e-156
n265.1481	17.233	6.6089e-158	157.18	1.1932e-156
n121.02962	17.224	7.5563e-158	157.12	1.346e-156
n614.13831	17.152	2.0155e-157	156.7	3.543e-156
n706.16797	16.954	3.1485e-156	155.5	5.4629e-155
n116.00688	16.932	4.3211e-156	155.36	7.4013e-155
n134.01781	16.829	1.8026e-155	154.74	3.0485e-154
n437.16794	16.784	3.4063e-155	154.47	5.6885e-154
n756.2016	16.749	5.6138e-155	154.25	9.2594e-154
n333.06015	16.743	6.0896e-155	154.22	9.9215e-154
n281.08859	16.735	6.7655e-155	154.17	1.089e-153
n972.25061	16.671	1.6795e-154	153.77	2.6713e-153
n330.07089	16.568	7.2207e-154	153.14	1.1349e-152
n597.30603	16.512	1.6061e-153	152.79	2.4951e-152
n287.11392	16.493	2.0869e-153	152.68	3.2048e-152
n157.05074	16.43	5.1267e-153	152.29	7.7833e-152
n485.0686	16.309	2.9071e-152	151.54	4.3638e-151
n741.21118	16.23	9.0708e-152	151.04	1.3465e-150
n131.04625	16.025	1.7696e-150	149.75	2.5981e-149
n395.15787	15.909	9.6222e-150	149.02	1.3973e-148
n71.01389	15.901	1.0789e-149	148.97	1.5499e-148
n205.0354	15.866	1.7961e-149	148.75	2.5527e-148
n647.12158	15.824	3.3576e-149	148.47	4.7219e-148
n675.17694	15.817	3.6917e-149	148.43	5.1376e-148
n665.21729	15.732	1.2952e-148	147.89	1.7839e-147
n145.05093	15.712	1.7393e-148	147.76	2.3712e-147
n646.12854	15.691	2.3774e-148	147.62	3.2082e-147
n711.18103	15.687	2.5248e-148	147.6	3.3634e-147
n741.20245	15.687	2.5427e-148	147.59	3.3634e-147
n187.06114	15.584	1.1673e-147	146.93	1.5289e-146
n74.02489	15.57	1.4376e-147	146.84	1.8647e-146
n417.12601	15.548	1.9832e-147	146.7	2.5477e-146
n80.91682	15.545	2.0856e-147	146.68	2.6537e-146
n1133.29968	15.517	3.1936e-147	146.5	4.0251e-146
n237.06195	15.384	2.3123e-146	145.64	2.8871e-145
n695.22772	15.348	4.0273e-146	145.39	4.9819e-145
n738.19183	15.319	6.2274e-146	145.21	7.6328e-145
n810.24817	15.313	6.8084e-146	145.17	8.2691e-145
n113.03584	15.261	1.4918e-145	144.83	1.7956e-144
n713.21893	15.238	2.1148e-145	144.67	2.5227e-144
n393.2789	15.169	5.9646e-145	144.22	7.052e-144
n381.14169	15.15	8.0593e-145	144.09	9.445e-144
n175.0614	15.048	3.8178e-144	143.42	4.4353e-143
n469.13278	15.028	5.1179e-144	143.29	5.8944e-143
n556.16681	15.027	5.187e-144	143.29	5.923e-143
n635.21777	14.974	1.1859e-143	142.93	1.3427e-142
n285.0412	14.961	1.4303e-143	142.84	1.6058e-142
n306.07703	14.915	2.9018e-143	142.54	3.2306e-142
n636.23615	14.905	3.415e-143	142.47	3.7706e-142
n571.28979	14.791	1.9661e-142	141.71	2.1531e-141
n636.22064	14.78	2.345e-142	141.63	2.5471e-141
n135.0121	14.758	3.3109e-142	141.48	3.5673e-141
n94.98115	14.727	5.3513e-142	141.27	5.682e-141
n579.18018	14.727	5.3588e-142	141.27	5.682e-141
n474.16721	14.631	2.37e-141	140.63	2.4932e-140
n78.9188	14.631	2.3997e-141	140.62	2.5047e-140
n396.16	14.629	2.4398e-141	140.61	2.5268e-140
n451.01999	14.567	6.4577e-141	140.19	6.6365e-140
n135.01846	14.529	1.1839e-140	139.93	1.2074e-139
n114.01981	14.524	1.2801e-140	139.89	1.2956e-139
n485.15305	14.461	3.4153e-140	139.47	3.4307e-139
n477.14807	14.451	4.0176e-140	139.4	4.0056e-139
n294.11847	14.365	1.5503e-139	138.81	1.5342e-138
n475.13193	14.344	2.1781e-139	138.66	2.1397e-138
n874.39789	14.305	4.0521e-139	138.39	3.9516e-138
n299.05661	14.289	5.245e-139	138.28	5.0778e-138
n1038.30847	14.287	5.4198e-139	138.27	5.2092e-138
n557.20959	14.284	5.6866e-139	138.25	5.4267e-138
n937.40814	14.283	5.7683e-139	138.24	5.4656e-138
n130.05099	14.269	7.1356e-139	138.15	6.7135e-138
n650.21893	14.25	9.6278e-139	138.02	8.995e-138
n88.00423	14.235	1.2324e-138	137.91	1.1434e-137
n478.15024	14.224	1.4693e-138	137.83	1.3537e-137
n241.10808	14.146	5.1309e-138	137.29	4.6951e-137
n188.05676	14.117	8.1781e-138	137.09	7.4326e-137
n135.03001	14.115	8.3937e-138	137.08	7.577e-137
n237.07713	14.102	1.0388e-137	136.98	9.3144e-137
n116.03532	14.042	2.7274e-137	136.56	2.4292e-136
n159.0412	14.034	3.0687e-137	136.51	2.7151e-136
n229.02357	13.966	9.2348e-137	136.03	8.1169e-136
n815.28131	13.951	1.1809e-136	135.93	1.0312e-135
n285.11002	13.844	6.6962e-136	135.17	5.8091e-135
n113.06104	13.808	1.1999e-135	134.92	1.0343e-134
n631.16699	13.778	1.9825e-135	134.7	1.6978e-134
n307.08041	13.752	2.9982e-135	134.52	2.5437e-134
n132.04965	13.752	3.0082e-135	134.52	2.5437e-134
n120.9012	13.75	3.1314e-135	134.5	2.6312e-134
n127.07657	13.741	3.6043e-135	134.44	3.0096e-134
n218.10431	13.724	4.7919e-135	134.32	3.9764e-134
n174.07712	13.645	1.7468e-134	133.76	1.4406e-133
n133.03394	13.631	2.1942e-134	133.66	1.7984e-133
n525.11127	13.57	6.0366e-134	133.22	4.9176e-133
n326.98209	13.507	1.7131e-133	132.77	1.3871e-132
n683.22778	13.469	3.1802e-133	132.5	2.5595e-132
n142.05113	13.465	3.4037e-133	132.47	2.7229e-132
n353.08835	13.449	4.4594e-133	132.35	3.5463e-132
n133.01659	13.407	8.9758e-133	132.05	7.0957e-132
n613.07239	13.387	1.2579e-132	131.9	9.8859e-132
n651.2207	13.385	1.2986e-132	131.89	1.0146e-131
n659.14069	13.367	1.7645e-132	131.75	1.3705e-131
n549.16833	13.341	2.7095e-132	131.57	2.0924e-131
n505.15735	13.295	5.8281e-132	131.23	4.4749e-131
n189.08861	13.28	7.4839e-132	131.13	5.7135e-131
n179.05617	13.265	9.5913e-132	131.02	7.2807e-131
n702.19769	13.183	3.8293e-131	130.42	2.8903e-130
n598.31073	13.169	4.9103e-131	130.31	3.6855e-130
n845.28076	13.154	6.2924e-131	130.2	4.6965e-130
n430.12134	13.135	8.5903e-131	130.07	6.3759e-130
n346.05661	13.123	1.0598e-130	129.97	7.8229e-130
n952.26941	13.117	1.1827e-130	129.93	8.6815e-130
n152.99588	13.092	1.787e-130	129.75	1.3046e-129
n487.17923	13.071	2.5404e-130	129.6	1.8446e-129
n299.07852	13.028	5.3547e-130	129.27	3.867e-129
n785.41901	12.964	1.5877e-129	128.8	1.1404e-128
n103.00368	12.95	2.0216e-129	128.69	1.4443e-128
n271.22852	12.874	7.3632e-129	128.13	5.2326e-128
n475.16776	12.815	2.0286e-128	127.69	1.434e-127
n684.23077	12.782	3.5983e-128	127.44	2.5302e-127
n181.05084	12.764	4.9153e-128	127.31	3.4381e-127
n793.13641	12.75	6.3176e-128	127.2	4.396e-127
n453.01636	12.742	7.2268e-128	127.14	5.0026e-127
n253.07263	12.726	9.5782e-128	127.02	6.5961e-127
n283.1041	12.656	3.2276e-127	126.49	2.2113e-126
n118.051	12.64	4.2326e-127	126.37	2.8851e-126
n98.95603	12.596	9.1571e-127	126.04	6.2101e-126
n696.19153	12.583	1.1529e-126	125.94	7.7792e-126
n165.02286	12.574	1.3276e-126	125.88	8.9128e-126
n732.21075	12.571	1.3996e-126	125.85	9.3491e-126
n693.24854	12.555	1.8719e-126	125.73	1.2442e-125
n561.16858	12.545	2.2065e-126	125.66	1.4593e-125
n309.12024	12.532	2.7823e-126	125.56	1.8311e-125
n351.13101	12.482	6.6543e-126	125.18	4.3579e-125
n621.35132	12.426	1.7813e-125	124.75	1.1609e-124
n103.04027	12.423	1.8852e-125	124.72	1.2226e-124
n476.27936	12.41	2.3955e-125	124.62	1.5461e-124
n133.00473	12.4	2.8396e-125	124.55	1.8239e-124
n517.17865	12.398	2.9435e-125	124.53	1.8816e-124
n499.18719	12.366	5.1586e-125	124.29	3.2819e-124
n279.03964	12.342	7.9012e-125	124.1	5.0028e-124
n338.06744	12.312	1.3559e-124	123.87	8.5447e-124
n445.12103	12.307	1.4697e-124	123.83	9.2183e-124
n489.1683	12.252	3.9004e-124	123.41	2.435e-123
n440.08127	12.212	8.0418e-124	123.09	4.9972e-123
n72.99313	12.21	8.2919e-124	123.08	5.1287e-123
n272.23212	12.187	1.2496e-123	122.9	7.6935e-123
n427.14722	12.184	1.3248e-123	122.88	8.119e-123
n782.2077	12.17	1.6846e-123	122.77	1.0277e-122
n388.11871	12.148	2.4914e-123	122.6	1.5129e-122
n319.08191	12.145	2.629e-123	122.58	1.5893e-122
n105.01949	12.132	3.3467e-123	122.48	2.014e-122
n285.06558	12.129	3.5082e-123	122.45	2.1018e-122
n724.21228	12.107	5.2239e-123	122.28	3.1157e-122
n96.9696	12.093	6.7685e-123	122.17	4.019e-122
n484.16879	12.076	9.1503e-123	122.04	5.4092e-122
n209.06691	12.076	9.1909e-123	122.04	5.4093e-122
n837.23065	12.069	1.037e-122	121.98	6.0764e-122
n117.05567	12.067	1.0666e-122	121.97	6.2227e-122
n501.15863	12.062	1.173e-122	121.93	6.8133e-122
n784.40918	12.056	1.304e-122	121.88	7.5418e-122
n649.25861	12.015	2.75e-122	121.56	1.5836e-121
n163.04016	12.01	3.0164e-122	121.52	1.7296e-121
n623.36688	11.992	4.1517e-122	121.38	2.3703e-121
n703.18976	11.991	4.2235e-122	121.37	2.4011e-121
n269.21271	11.949	9.0067e-122	121.05	5.0987e-121
n173.11835	11.948	9.1979e-122	121.04	5.185e-121
n354.0737	11.924	1.411e-121	120.85	7.9203e-121
n145.06189	11.922	1.4745e-121	120.83	8.2422e-121
n685.23193	11.916	1.6531e-121	120.78	9.202e-121
n96.96027	11.874	3.5453e-121	120.45	1.9654e-120
n439.0777	11.869	3.8374e-121	120.42	2.1185e-120
n381.08142	11.859	4.596e-121	120.34	2.5269e-120
n61.98841	11.806	1.2084e-120	119.92	6.6167e-120
n78.95905	11.803	1.2848e-120	119.89	7.0063e-120
n638.19025	11.803	1.2921e-120	119.89	7.017e-120
n500.15762	11.758	2.9167e-120	119.54	1.5776e-119
n349.20245	11.757	2.9795e-120	119.53	1.6051e-119
n176.936	11.747	3.5853e-120	119.45	1.9237e-119
n624.37036	11.737	4.3412e-120	119.36	2.3199e-119
n115.07664	11.684	1.1412e-119	118.94	6.0741e-119
n764.19666	11.664	1.6435e-119	118.78	8.7132e-119
n487.16882	11.661	1.7305e-119	118.76	9.138e-119
n225.11328	11.645	2.3472e-119	118.63	1.2346e-118
n315.05161	11.643	2.4486e-119	118.61	1.2829e-118
n597.35107	11.596	5.7438e-119	118.24	2.9976e-118
n457.12183	11.595	5.8977e-119	118.23	3.0659e-118
n461.15311	11.58	7.8451e-119	118.11	4.0624e-118
n354.06396	11.545	1.5029e-118	117.82	7.7524e-118
n696.23059	11.526	2.1242e-118	117.67	1.0915e-117
n98.97379	11.507	3.0332e-118	117.52	1.5527e-117
n334.06351	11.497	3.6061e-118	117.44	1.8388e-117
n623.16351	11.492	3.9633e-118	117.4	2.0133e-117
n507.15747	11.484	4.6391e-118	117.33	2.3477e-117
n460.16876	11.483	4.7551e-118	117.32	2.3973e-117
n771.20251	11.47	5.9777e-118	117.22	3.0023e-117
n170.83357	11.463	6.8067e-118	117.17	3.4059e-117
n395.29285	11.425	1.387e-117	116.86	6.9144e-117
n723.17798	11.417	1.6272e-117	116.79	8.0814e-117
n666.21918	11.383	3.0335e-117	116.52	1.501e-116
n473.15326	11.376	3.47e-117	116.46	1.7107e-116
n194.94661	11.376	3.4998e-117	116.46	1.719e-116
n119.05032	11.328	8.6124e-117	116.06	4.2147e-116
n441.08145	11.324	9.3111e-117	116.03	4.54e-116
n337.07834	11.319	1.0232e-116	115.99	4.9708e-116
n661.17914	11.316	1.0694e-116	115.97	5.1767e-116
n976.30902	11.307	1.2751e-116	115.89	6.1499e-116
n387.16818	11.293	1.6697e-116	115.78	8.0242e-116
n115.00565	11.276	2.3009e-116	115.64	1.1018e-115
n533.17346	11.273	2.4262e-116	115.62	1.1576e-115
n615.06964	11.264	2.8909e-116	115.54	1.3745e-115
n529.17816	11.241	4.4066e-116	115.36	2.0877e-115
n159.10294	11.232	5.2675e-116	115.28	2.4867e-115
n180.05942	11.227	5.8228e-116	115.23	2.7392e-115
n132.06667	11.219	6.7515e-116	115.17	3.1649e-115
n87.00887	11.217	6.9557e-116	115.16	3.2492e-115
n369.27719	11.214	7.3784e-116	115.13	3.4347e-115
n397.02396	11.202	9.2721e-116	115.03	4.3012e-115
n515.12653	11.192	1.1231e-115	114.95	5.1918e-115
n943.25836	11.185	1.2866e-115	114.89	5.9273e-115
n662.21387	11.166	1.8353e-115	114.74	8.4258e-115
n525.14166	11.162	1.9652e-115	114.71	8.9916e-115
n328.97845	11.151	2.4234e-115	114.62	1.105e-114
n388.15009	11.14	3.0275e-115	114.52	1.3758e-114
n173.08186	11.134	3.377e-115	114.47	1.5294e-114
n79.9575	11.1	6.5164e-115	114.19	2.9412e-114
n738.2774	11.097	6.8481e-115	114.16	3.0805e-114
n730.26691	11.089	7.9576e-115	114.1	3.5676e-114
n151.00703	11.075	1.0448e-114	113.98	4.6684e-114
n394.28207	11.062	1.3273e-114	113.88	5.911e-114
n337.09402	11.047	1.7613e-114	113.75	7.8176e-114
n1043.31091	10.99	5.2982e-114	113.28	2.3438e-113
n978.33838	10.986	5.6785e-114	113.25	2.5038e-113
n522.17822	10.985	5.8363e-114	113.23	2.5649e-113
n136.04054	10.984	5.904e-114	113.23	2.5835e-113
n413.10001	10.984	5.9174e-114	113.23	2.5835e-113
n99.04523	10.95	1.1478e-113	112.94	4.9948e-113
n1097.3241	10.937	1.4784e-113	112.83	6.4126e-113
n176.06461	10.933	1.6017e-113	112.8	6.9251e-113
n172.83055	10.926	1.8018e-113	112.74	7.765e-113
n308.07327	10.919	2.086e-113	112.68	8.9611e-113
n267.07239	10.915	2.2356e-113	112.65	9.5731e-113
n813.23804	10.909	2.542e-113	112.59	1.085e-112
n539.14069	10.904	2.7529e-113	112.56	1.1713e-112
n440.09109	10.899	3.0499e-113	112.52	1.2935e-112
n160.06165	10.899	3.0884e-113	112.51	1.3057e-112
n427.27112	10.897	3.176e-113	112.5	1.3385e-112
n813.73975	10.891	3.5639e-113	112.45	1.4973e-112
n830.28375	10.887	3.8795e-113	112.41	1.6248e-112
n439.08728	10.879	4.5268e-113	112.34	1.8899e-112
n625.20062	10.874	4.9782e-113	112.3	2.0719e-112
n797.27069	10.862	6.2745e-113	112.2	2.6033e-112
n663.28961	10.842	9.2623e-113	112.03	3.8311e-112
n881.25665	10.834	1.0715e-112	111.97	4.4182e-112
n116.90717	10.829	1.1957e-112	111.92	4.9153e-112
n444.13696	10.822	1.3662e-112	111.86	5.5991e-112
n541.13721	10.818	1.4716e-112	111.83	6.0123e-112
n595.19019	10.794	2.3351e-112	111.63	9.5114e-112
n100.04028	10.784	2.8417e-112	111.55	1.1539e-111
n509.15323	10.764	4.1714e-112	111.38	1.6888e-111
n513.15924	10.707	1.2719e-111	110.9	5.1339e-111
n149.04562	10.704	1.3585e-111	110.87	5.4668e-111
n447.13681	10.699	1.5027e-111	110.82	6.0289e-111
n171.10304	10.698	1.5166e-111	110.82	6.0663e-111
n542.14008	10.689	1.8155e-111	110.74	7.2405e-111
n168.83659	10.685	1.947e-111	110.71	7.7417e-111
n317.22638	10.678	2.2337e-111	110.65	8.8552e-111
n417.11261	10.651	3.7958e-111	110.42	1.5004e-110
n115.04008	10.65	3.8858e-111	110.41	1.5314e-110
n913.40851	10.633	5.4195e-111	110.27	2.1296e-110
n639.20044	10.633	5.4829e-111	110.26	2.1481e-110
n387.09412	10.627	6.0752e-111	110.22	2.3732e-110
n882.26044	10.595	1.1487e-110	109.94	4.4742e-110
n415.16208	10.595	1.1521e-110	109.94	4.4743e-110
n508.16129	10.589	1.3014e-110	109.89	5.0398e-110
n766.14917	10.586	1.3673e-110	109.86	5.2797e-110
n327.07657	10.565	2.0661e-110	109.68	7.9547e-110
n697.20624	10.558	2.3838e-110	109.62	9.1516e-110
n963.47046	10.555	2.5507e-110	109.59	9.7641e-110
n153.01947	10.535	3.7555e-110	109.43	1.4335e-109
n171.04135	10.53	4.1548e-110	109.38	1.5814e-109
n344.09937	10.526	4.4446e-110	109.35	1.6869e-109
n139.00372	10.511	6.0643e-110	109.22	2.2952e-109
n783.20959	10.51	6.1809e-110	109.21	2.3327e-109
n591.18036	10.5	7.5575e-110	109.12	2.8442e-109
n94.27242	10.497	7.9549e-110	109.1	2.9853e-109
n595.05109	10.469	1.3845e-109	108.86	5.1812e-109
n247.05771	10.451	1.9966e-109	108.7	7.4509e-109
n441.09082	10.431	2.9629e-109	108.53	1.1026e-108
n453.1214	10.429	3.0552e-109	108.51	1.1338e-108
n455.17838	10.386	7.2736e-109	108.14	2.6918e-108
n613.34558	10.381	8.0091e-109	108.1	2.9559e-108
n271.04993	10.379	8.358e-109	108.08	3.0761e-108
n789.2124	10.376	8.8804e-109	108.05	3.2594e-108
n158.04607	10.364	1.1246e-108	107.95	4.1165e-108
n609.18945	10.362	1.1631e-108	107.93	4.2456e-108
n88.04057	10.358	1.2617e-108	107.9	4.5931e-108
n323.09927	10.279	6.1336e-108	107.21	2.2268e-107
n415.1156	10.272	7.0424e-108	107.15	2.5498e-107
n472.16843	10.272	7.1592e-108	107.15	2.585e-107
n104.0353	10.234	1.5136e-107	106.82	5.4505e-107
n415.09863	10.233	1.5611e-107	106.81	5.6067e-107
n270.21622	10.226	1.7843e-107	106.75	6.391e-107
n488.18219	10.225	1.8257e-107	106.74	6.5219e-107
n504.16861	10.208	2.5981e-107	106.59	9.2562e-107
n214.04897	10.207	2.632e-107	106.58	9.3519e-107
n507.13989	10.185	4.1096e-107	106.39	1.4563e-106
n984.29547	10.173	5.2082e-107	106.28	1.8408e-106
n509.29016	10.107	1.9963e-106	105.7	7.0369e-106
n955.18939	10.106	2.0478e-106	105.69	7.1998e-106
n118.90434	10.104	2.1141e-106	105.67	7.4132e-106
n998.33594	10.084	3.1874e-106	105.5	1.1148e-105
n474.14771	10.081	3.4248e-106	105.47	1.1947e-105
n692.13361	10.079	3.5417e-106	105.45	1.2322e-105
n435.20377	10.066	4.59e-106	105.34	1.5928e-105
n415.14764	10.056	5.6121e-106	105.25	1.9424e-105
n384.98776	10.055	5.7461e-106	105.24	1.9837e-105
n146.04584	10.054	5.8377e-106	105.23	2.0101e-105
n1113.31824	10.045	6.9978e-106	105.16	2.4033e-105
n611.1535	10.042	7.4458e-106	105.13	2.5507e-105
n210.07007	10.037	8.2467e-106	105.08	2.8178e-105
n634.19006	10.025	1.0632e-105	104.97	3.6237e-105
n721.20203	10.017	1.2491e-105	104.9	4.2465e-105
n289.11624	9.9997	1.7826e-105	104.75	6.0444e-105
n454.22711	9.9838	2.4698e-105	104.61	8.3534e-105
n185.0222	9.9584	4.152e-105	104.38	1.4008e-104
n148.0439	9.9459	5.3695e-105	104.27	1.807e-104
n547.15271	9.9396	6.1117e-105	104.21	2.0516e-104
n59.01389	9.9306	7.3502e-105	104.13	2.4611e-104
n718.22076	9.9247	8.3128e-105	104.08	2.7765e-104
n238.08044	9.8926	1.6087e-104	103.79	5.3595e-104
n243.12399	9.875	2.3144e-104	103.64	7.6915e-104
n292.07291	9.8608	3.0975e-104	103.51	1.0269e-103
n671.20654	9.8512	3.7798e-104	103.42	1.25e-103
n173.05696	9.8446	4.3307e-104	103.36	1.4286e-103
n323.13568	9.8435	4.431e-104	103.35	1.4581e-103
n353.11035	9.8342	5.3755e-104	103.27	1.7645e-103
n441.07346	9.8229	6.7852e-104	103.17	2.2218e-103
n143.05434	9.8197	7.2553e-104	103.14	2.3699e-103
n182.99394	9.8158	7.8704e-104	103.1	2.5646e-103
n166.01796	9.8138	8.2051e-104	103.09	2.6672e-103
n73.02953	9.8126	8.4023e-104	103.08	2.7246e-103
n169.08699	9.7859	1.4625e-103	102.83	4.731e-103
n720.2088	9.7844	1.5093e-103	102.82	4.8707e-103
n825.39154	9.784	1.5216e-103	102.82	4.8984e-103
n515.16345	9.7404	3.7688e-103	102.42	1.2104e-102
n391.22617	9.7221	5.5177e-103	102.26	1.7678e-102
n781.38806	9.72	5.7629e-103	102.24	1.8419e-102
n172.09804	9.7021	8.3642e-103	102.08	2.667e-102
n321.07901	9.6942	9.8708e-103	102.01	3.1399e-102
n889.39001	9.67	1.637e-102	101.79	5.1949e-102
n676.18829	9.668	1.7062e-102	101.77	5.4015e-102
n341.10992	9.6641	1.8516e-102	101.73	5.8479e-102
n164.04344	9.6466	2.6741e-102	101.57	8.426e-102
n229.04654	9.6462	2.697e-102	101.57	8.4782e-102
n475.15143	9.6446	2.7892e-102	101.55	8.7474e-102
n944.26099	9.6408	3.0184e-102	101.52	9.444e-102
n471.13678	9.6395	3.1035e-102	101.51	9.6875e-102
n268.07623	9.6393	3.1133e-102	101.51	9.6955e-102
n129.05583	9.629	3.8686e-102	101.41	1.202e-101
n117.01952	9.6208	4.5925e-102	101.34	1.4236e-101
n459.13705	9.616	5.0759e-102	101.29	1.5698e-101
n446.15323	9.6021	6.802e-102	101.17	2.0987e-101
n636.20123	9.596	7.7213e-102	101.11	2.3769e-101
n566.15845	9.5614	1.6022e-101	100.8	4.9208e-101
n176.03554	9.5484	2.1049e-101	100.68	6.45e-101
n984.79883	9.5307	3.0617e-101	100.51	9.3603e-101
n760.40887	9.5209	3.7631e-101	100.42	1.1478e-100
n753.18878	9.5109	4.6526e-101	100.33	1.4159e-100
n884.25671	9.506	5.1583e-101	100.29	1.5662e-100
n173.00983	9.5012	5.7107e-101	100.24	1.73e-100
n543.14117	9.4999	5.8704e-101	100.23	1.7744e-100
n357.08694	9.4928	6.8158e-101	100.17	2.0555e-100
n331.14105	9.4877	7.6011e-101	100.12	2.2872e-100
n601.14008	9.4838	8.2613e-101	100.08	2.4802e-100
n769.24304	9.4774	9.4441e-101	100.02	2.829e-100
n260.0892	9.4688	1.1338e-100	99.945	3.3888e-100
n491.16315	9.4676	1.164e-100	99.934	3.4712e-100
n664.29297	9.4572	1.451e-100	99.838	4.3175e-100
n877.22797	9.4441	1.9164e-100	99.718	5.6897e-100
n635.33063	9.4391	2.1295e-100	99.672	6.3082e-100
n313.23929	9.43	2.5834e-100	99.588	7.636e-100
n636.18756	9.4244	2.9102e-100	99.536	8.583e-100
n342.11273	9.4175	3.3722e-100	99.472	9.9235e-100
n405.10889	9.414	3.6323e-100	99.44	1.0665e-99
n145.08727	9.4119	3.7977e-100	99.42	1.1127e-99
n691.31958	9.393	5.6867e-100	99.245	1.6625e-99
n236.07797	9.3524	1.3534e-99	98.869	3.948e-99
n516.1593	9.3506	1.4048e-99	98.852	4.0891e-99
n669.21143	9.3435	1.6357e-99	98.786	4.7505e-99
n114.05611	9.3157	2.9668e-99	98.528	8.598e-99
n621.19006	9.3048	3.7495e-99	98.426	1.0843e-98
n272.08945	9.2903	5.1153e-99	98.291	1.476e-98
n294.0842	9.2841	5.8443e-99	98.233	1.6828e-98
n144.06668	9.2802	6.3574e-99	98.197	1.8266e-98
n580.18402	9.2791	6.5083e-99	98.187	1.8659e-98
n239.07748	9.2746	7.1727e-99	98.144	2.052e-98
n655.21204	9.2612	9.5481e-99	98.02	2.7257e-98
n691.18829	9.2507	1.1972e-98	97.922	3.4103e-98
n451.12473	9.2491	1.2413e-98	97.906	3.5285e-98
n502.17883	9.2426	1.4263e-98	97.846	4.0457e-98
n620.33954	9.2409	1.481e-98	97.829	4.1919e-98
n380.1575	9.2298	1.8808e-98	97.726	5.3124e-98
n437.09824	9.225	2.0846e-98	97.681	5.8755e-98
n147.04974	9.2172	2.4656e-98	97.608	6.9349e-98
n96.95454	9.178	5.7528e-98	97.24	1.6147e-97
n473.17947	9.1626	8.0229e-98	97.096	2.2471e-97
n560.22144	9.1604	8.4128e-98	97.075	2.3513e-97
n78.95483	9.1385	1.3541e-97	96.868	3.7767e-97
n97.95959	9.1201	2.0177e-97	96.695	5.616e-97
n895.26709	9.1166	2.1775e-97	96.662	6.0482e-97
n96.97504	9.0836	4.4638e-97	96.35	1.2373e-96
n314.24231	9.0779	5.057e-97	96.296	1.3988e-96
n380.08694	9.0317	1.3834e-96	95.859	3.8185e-96
n311.11044	9.0076	2.3485e-96	95.629	6.4692e-96
n378.09048	9.0019	2.6566e-96	95.576	7.3029e-96
n315.14551	9.0016	2.6755e-96	95.573	7.3397e-96
n404.10565	8.968	5.5927e-96	95.252	1.5311e-95
n545.22186	8.9558	7.3009e-96	95.137	1.9947e-95
n575.02026	8.9478	8.719e-96	95.06	2.3773e-95
n729.2135	8.9434	9.5889e-96	95.018	2.6091e-95
n242.08031	8.9418	9.948e-96	95.002	2.7013e-95
n1008.33789	8.9392	1.052e-95	94.978	2.8509e-95
n133.05089	8.939	1.057e-95	94.976	2.8586e-95
n377.08624	8.9285	1.3313e-95	94.876	3.5932e-95
n637.22144	8.8964	2.7035e-95	94.568	7.2819e-95
n283.06958	8.8923	2.9546e-95	94.53	7.9423e-95
n399.02097	8.8902	3.0969e-95	94.509	8.3082e-95
n158.08217	8.8858	3.4122e-95	94.467	9.1356e-95
n255.01424	8.8849	3.4816e-95	94.458	9.3029e-95
n533.13129	8.8846	3.5037e-95	94.455	9.3433e-95
n894.76978	8.8699	4.8511e-95	94.314	1.291e-94
n330.09161	8.8572	6.4188e-95	94.193	1.7049e-94
n430.15738	8.8515	7.2901e-95	94.137	1.9288e-94
n485.17218	8.8515	7.2906e-95	94.137	1.9288e-94
n678.24847	8.8425	8.8827e-95	94.051	2.3453e-94
n448.1398	8.8299	1.1746e-94	93.93	3.0952e-94
n979.33972	8.8293	1.1923e-94	93.924	3.1356e-94
n1187.39856	8.8188	1.5044e-94	93.823	3.9486e-94
n191.02037	8.8146	1.6505e-94	93.782	4.3237e-94
n745.14142	8.8036	2.1065e-94	93.676	5.5075e-94
n190.05487	8.7952	2.5419e-94	93.595	6.6327e-94
n341.09247	8.7855	3.1477e-94	93.502	8.1975e-94
n818.39838	8.7819	3.4101e-94	93.467	8.8635e-94
n730.17334	8.7539	6.3617e-94	93.196	1.6503e-93
n154.99875	8.7465	7.5025e-94	93.125	1.9425e-93
n451.14163	8.7317	1.0447e-93	92.981	2.6997e-93
n382.10187	8.7311	1.058e-93	92.976	2.7287e-93
n452.27985	8.7237	1.2482e-93	92.904	3.2132e-93
n288.12158	8.6899	2.6559e-93	92.576	6.8236e-93
n197.02229	8.6729	3.8866e-93	92.41	9.9664e-93
n275.12582	8.6708	4.0812e-93	92.389	1.0445e-92
n132.0303	8.6532	6.0479e-93	92.218	1.5449e-92
n252.93416	8.65	6.4979e-93	92.187	1.6567e-92
n655.35651	8.6452	7.2365e-93	92.14	1.8415e-92
n289.0845	8.6429	7.624e-93	92.118	1.9364e-92
n349.09119	8.6021	1.908e-92	91.719	4.837e-92
n607.21179	8.5961	2.1829e-92	91.661	5.5234e-92
n221.06709	8.5875	2.6499e-92	91.577	6.6923e-92
n642.17877	8.5872	2.6682e-92	91.574	6.7259e-92
n693.16644	8.5869	2.69e-92	91.57	6.7681e-92
n85.02964	8.5402	7.728e-92	91.112	1.9407e-91
n477.28302	8.5358	8.5255e-92	91.069	2.137e-91
n273.17163	8.5162	1.3301e-91	90.876	3.3276e-91
n439.09824	8.5158	1.3405e-91	90.873	3.3475e-91
n309.11322	8.5142	1.392e-91	90.856	3.4696e-91
n638.34991	8.5121	1.4599e-91	90.836	3.6321e-91
n528.15808	8.5024	1.8156e-91	90.741	4.5085e-91
n192.02299	8.4816	2.913e-91	90.536	7.2204e-91
n330.23721	8.47	3.7924e-91	90.421	9.3827e-91
n223.04611	8.4658	4.1733e-91	90.38	1.0294e-90
n87.0452	8.4658	4.1762e-91	90.379	1.0294e-90
n324.13928	8.4597	4.7917e-91	90.32	1.179e-90
n343.21445	8.4417	7.2217e-91	90.141	1.7736e-90
n624.20978	8.4248	1.0609e-90	89.974	2.6008e-90
n187.09781	8.42	1.1851e-90	89.926	2.8998e-90
n343.1138	8.418	1.2404e-90	89.906	3.0295e-90
n661.20807	8.4175	1.2545e-90	89.902	3.0585e-90
n535.17871	8.4045	1.6871e-90	89.773	4.1057e-90
n294.07001	8.4021	1.7827e-90	89.749	4.3304e-90
n514.17957	8.3998	1.8795e-90	89.726	4.5571e-90
n111.0088	8.3971	2e-90	89.699	4.8405e-90
n814.24139	8.395	2.0952e-90	89.679	5.0619e-90
n333.09702	8.3916	2.2681e-90	89.644	5.4698e-90
n217.04868	8.3718	3.5622e-90	89.448	8.575e-90
n287.09076	8.3507	5.7821e-90	89.238	1.3894e-89
n409.23706	8.3367	7.9681e-90	89.099	1.9112e-89
n401.13098	8.3155	1.2992e-89	88.886	3.1106e-89
n550.1723	8.3094	1.4917e-89	88.826	3.5651e-89
n281.24908	8.3064	1.5984e-89	88.796	3.8134e-89
n379.08368	8.2794	2.9796e-89	88.526	7.0959e-89
n282.25223	8.2764	3.1905e-89	88.496	7.5846e-89
n458.18884	8.2625	4.4034e-89	88.356	1.0449e-88
n695.19067	8.2548	5.2588e-89	88.279	1.2457e-88
n147.02986	8.2524	5.5582e-89	88.255	1.3143e-88
n1138.36182	8.2337	8.5616e-89	88.067	2.0209e-88
n302.06677	8.2317	8.9557e-89	88.048	2.1102e-88
n633.19049	8.2063	1.6121e-88	87.793	3.7918e-88
n390.11877	8.205	1.6651e-88	87.779	3.9095e-88
n439.15662	8.1974	1.9854e-88	87.702	4.6536e-88
n903.27216	8.1809	2.9057e-88	87.537	6.7987e-88
n477.12946	8.1701	3.7387e-88	87.427	8.7324e-88
n381.08713	8.15	5.9717e-88	87.224	1.3923e-87
n1046.30957	8.1435	6.9457e-88	87.158	1.6166e-87
n506.1568	8.1419	7.2102e-88	87.142	1.6753e-87
n513.22089	8.1387	7.7537e-88	87.11	1.7984e-87
n164.07182	8.1137	1.3902e-87	86.857	3.219e-87
n653.34094	8.1018	1.8354e-87	86.736	4.2424e-87
n171.00705	8.0965	2.0749e-87	86.683	4.7876e-87
n517.19763	8.0946	2.1694e-87	86.664	4.9971e-87
n323.02936	8.0942	2.1896e-87	86.66	5.035e-87
n1123.32129	8.0873	2.5716e-87	86.59	5.9031e-87
n204.08827	8.0522	5.8584e-87	86.232	1.3425e-86
n431.14182	8.0485	6.3827e-87	86.195	1.4602e-86
n597.04773	8.0483	6.414e-87	86.193	1.4648e-86
n89.02444	8.0457	6.8154e-87	86.167	1.5538e-86
n849.51825	8.0166	1.3507e-86	85.869	3.0741e-86
n341.03989	8.0164	1.3562e-86	85.868	3.0813e-86
n544.19	8.0118	1.5115e-86	85.821	3.4285e-86
n206.04932	8.0113	1.5287e-86	85.816	3.4615e-86
n70.31293	7.9924	2.3847e-86	85.623	5.3909e-86
n415.22665	7.968	4.241e-86	85.373	9.5709e-86
n662.1825	7.9667	4.367e-86	85.36	9.8385e-86
n289.0878	7.9625	4.8223e-86	85.317	1.0846e-85
n602.20776	7.9607	5.0305e-86	85.298	1.1295e-85
n649.2337	7.9456	7.1892e-86	85.143	1.6115e-85
n116.07191	7.9405	8.1028e-86	85.091	1.8133e-85
n469.21814	7.9333	9.6045e-86	85.018	2.1458e-85
n642.67981	7.9255	1.157e-85	84.937	2.5807e-85
n193.05106	7.9028	1.979e-85	84.704	4.4067e-85
n97.00443	7.8908	2.6307e-85	84.58	5.8479e-85
n503.16339	7.866	4.7385e-85	84.324	1.0516e-84
n652.22443	7.8611	5.3247e-85	84.274	1.1797e-84
n651.23822	7.859	5.5985e-85	84.252	1.2383e-84
n279.10962	7.8333	1.0312e-84	83.987	2.2772e-84
n391.10211	7.8187	1.4589e-84	83.836	3.2164e-84
n281.03635	7.8102	1.7878e-84	83.748	3.9348e-84
n1105.31299	7.7931	2.6889e-84	83.57	5.9084e-84
n785.25977	7.7852	3.2527e-84	83.488	7.1356e-84
n441.28708	7.7797	3.7098e-84	83.431	8.1251e-84
n843.11823	7.7631	5.5143e-84	83.259	1.2058e-83
n416.14218	7.7544	6.7869e-84	83.168	1.4816e-83
n183.00641	7.7485	7.8119e-84	83.107	1.7026e-83
n277.03363	7.7412	9.3133e-84	83.031	2.0265e-83
n399.10974	7.7294	1.2361e-83	82.908	2.6853e-83
n102.05643	7.7272	1.3018e-83	82.885	2.8233e-83
n723.20581	7.7061	2.1611e-83	82.665	4.6796e-83
n599.04755	7.6966	2.7165e-83	82.566	5.8726e-83
n699.12024	7.6941	2.889e-83	82.539	6.2353e-83
n459.17392	7.6887	3.2868e-83	82.483	7.0825e-83
n501.14767	7.6875	3.3878e-83	82.47	7.2884e-83
n345.22882	7.6822	3.8446e-83	82.415	8.2579e-83
n386.11014	7.6801	4.0422e-83	82.393	8.6683e-83
n723.70636	7.6543	7.5371e-83	82.123	1.6137e-82
n489.14722	7.6385	1.1038e-82	81.957	2.3596e-82
n341.0834	7.6309	1.3252e-82	81.878	2.8283e-82
n208.94365	7.6169	1.8613e-82	81.73	3.966e-82
n450.14764	7.6162	1.8911e-82	81.723	4.023e-82
n1061.32043	7.612	2.0941e-82	81.679	4.448e-82
n333.20773	7.6033	2.5857e-82	81.587	5.4834e-82
n439.05173	7.5971	3.0065e-82	81.522	6.3656e-82
n723.22241	7.5967	3.0341e-82	81.518	6.4138e-82
n519.24567	7.5869	3.8511e-82	81.414	8.1281e-82
n253.2177	7.5781	4.762e-82	81.322	1.0035e-81
n295.10406	7.5747	5.1791e-82	81.286	1.0896e-81
n219.04552	7.5689	5.9496e-82	81.226	1.2498e-81
n741.23328	7.5585	7.6746e-82	81.115	1.6096e-81
n174.82925	7.5537	8.6081e-82	81.065	1.8026e-81
n128.03546	7.5495	9.5418e-82	81.02	1.995e-81
n137.99583	7.5385	1.2489e-81	80.903	2.607e-81
n421.07623	7.5331	1.4229e-81	80.847	2.9656e-81
n545.20026	7.5286	1.5858e-81	80.8	3.3e-81
n599.35663	7.5177	2.0706e-81	80.684	4.3022e-81
n146.0437	7.4907	4.0032e-81	80.398	8.3047e-81
n793.24176	7.4878	4.2973e-81	80.367	8.9011e-81
n315.21027	7.4846	4.64e-81	80.333	9.5961e-81
n501.0014	7.4775	5.5273e-81	80.257	1.1413e-80
n143.1077	7.4758	5.7613e-81	80.239	1.1878e-80
n692.19153	7.473	6.1691e-81	80.21	1.2699e-80
n129.01958	7.4666	7.2223e-81	80.141	1.4845e-80
n388.98349	7.4655	7.414e-81	80.13	1.5215e-80
n505.16772	7.4564	9.2652e-81	80.033	1.8985e-80
n537.04578	7.4541	9.804e-81	80.009	2.0058e-80
n488.16495	7.4476	1.1483e-80	79.94	2.3457e-80
n885.25891	7.4465	1.1792e-80	79.928	2.4052e-80
n704.19318	7.4273	1.891e-80	79.723	3.8512e-80
n501.18365	7.4204	2.2398e-80	79.65	4.5545e-80
n112.01218	7.4083	3.0163e-80	79.521	6.1152e-80
n486.14749	7.4083	3.0164e-80	79.521	6.1152e-80
n279.23367	7.4075	3.0762e-80	79.512	6.2271e-80
n254.93044	7.3991	3.7772e-80	79.423	7.6345e-80
n300.04984	7.3903	4.6991e-80	79.328	9.4833e-80
n101.06071	7.3824	5.7085e-80	79.243	1.1503e-79
n536.06207	7.3804	5.9962e-80	79.222	1.2065e-79
n280.23706	7.3784	6.2856e-80	79.202	1.2628e-79
n732.71234	7.3756	6.7422e-80	79.171	1.3525e-79
n274.10571	7.365	8.7527e-80	79.058	1.7532e-79
n470.15259	7.3638	9.0276e-80	79.044	1.8055e-79
n403.15103	7.3613	9.6027e-80	79.018	1.9177e-79
n439.15036	7.3221	2.5236e-79	78.598	5.0322e-79
n460.14038	7.3165	2.904e-79	78.537	5.7821e-79
n447.15665	7.3159	2.943e-79	78.531	5.851e-79
n713.23785	7.3124	3.2156e-79	78.493	6.3835e-79
n456.17319	7.3102	3.3896e-79	78.47	6.7189e-79
n890.39337	7.3096	3.444e-79	78.463	6.8166e-79
n439.1105	7.2977	4.6261e-79	78.335	9.1427e-79
n601.16211	7.2945	5.0045e-79	78.301	9.8759e-79
n508.27737	7.2933	5.1544e-79	78.288	1.0157e-78
n765.20038	7.2889	5.7494e-79	78.24	1.1312e-78
n562.20038	7.2853	6.2935e-79	78.201	1.2365e-78
n868.22058	7.2777	7.6012e-79	78.119	1.4912e-78
n502.99789	7.2639	1.071e-78	77.97	2.0979e-78
n174.01259	7.2622	1.1172e-78	77.952	2.1853e-78
n96.94366	7.253	1.4023e-78	77.853	2.739e-78
n886.23285	7.2505	1.4935e-78	77.826	2.9129e-78
n282.09174	7.245	1.7111e-78	77.767	3.3324e-78
n917.13953	7.2448	1.7204e-78	77.764	3.3457e-78
n95.01397	7.2381	2.0323e-78	77.692	3.9464e-78
n130.08765	7.2326	2.3285e-78	77.633	4.515e-78
n281.25766	7.209	4.193e-78	77.377	8.1186e-78
n583.13062	7.2084	4.2636e-78	77.37	8.2433e-78
n849.3916	7.2074	4.3651e-78	77.36	8.4273e-78
n772.2475	7.2039	4.7733e-78	77.321	9.2023e-78
n620.17798	7.203	4.8709e-78	77.312	9.3769e-78
n165.04077	7.1953	5.9077e-78	77.229	1.1356e-77
n111.01929	7.1924	6.3494e-78	77.197	1.2188e-77
n621.22662	7.1896	6.8192e-78	77.166	1.3071e-77
n701.19293	7.186	7.463e-78	77.127	1.4285e-77
n564.50909	7.1735	1.0204e-77	76.991	1.9502e-77
n1139.38684	7.1696	1.1246e-77	76.949	2.1464e-77
n439.19598	7.161	1.3955e-77	76.855	2.6596e-77
n539.11725	7.1606	1.4088e-77	76.851	2.6812e-77
n527.14032	7.1564	1.565e-77	76.805	2.9742e-77
n812.26971	7.1501	1.8303e-77	76.737	3.4735e-77
n128.03133	7.1337	2.7644e-77	76.558	5.2386e-77
n473.18881	7.1316	2.9101e-77	76.536	5.5069e-77
n439.12549	7.1231	3.6027e-77	76.443	6.8079e-77
n557.16974	7.1211	3.7928e-77	76.421	7.157e-77
n78.96775	7.1199	3.9128e-77	76.408	7.3679e-77
n439.11957	7.1198	3.9156e-77	76.407	7.3679e-77
n281.2406	7.1139	4.5487e-77	76.342	8.5472e-77
n458.15234	7.1105	4.95e-77	76.305	9.2881e-77
n353.21136	7.1082	5.2423e-77	76.28	9.8228e-77
n782.3927	7.1081	5.2529e-77	76.28	9.829e-77
n624.16638	7.1016	6.1912e-77	76.208	1.1568e-76
n89.03567	7.0927	7.7417e-77	76.111	1.4445e-76
n471.1557	7.0924	7.8116e-77	76.107	1.4556e-76
n69.80905	7.0922	7.8359e-77	76.106	1.4581e-76
n561.49054	7.0886	8.5876e-77	76.066	1.5957e-76
n637.5426	7.0803	1.0582e-76	75.975	1.9635e-76
n540.1441	7.0789	1.096e-76	75.96	2.0308e-76
n699.31055	7.0729	1.2748e-76	75.895	2.359e-76
n473.1275	7.0677	1.4544e-76	75.837	2.6875e-76
n849.63928	7.0507	2.2346e-76	75.651	4.1235e-76
n256.92987	7.0485	2.3623e-76	75.627	4.3532e-76
n671.3515	7.0344	3.373e-76	75.472	6.2071e-76
n357.19296	7.0314	3.6401e-76	75.439	6.6894e-76
n495.11368	7.0165	5.3116e-76	75.275	9.7476e-76
n377.06766	7.0154	5.4605e-76	75.263	9.9975e-76
n129.03883	7.0153	5.4627e-76	75.263	9.9975e-76
n817.28711	7.0061	6.9017e-76	75.161	1.2614e-75
n377.06277	6.9972	8.6452e-76	75.063	1.5779e-75
n937.27686	6.9971	8.6776e-76	75.062	1.5816e-75
n531.20618	6.9941	9.3715e-76	75.028	1.7058e-75
n281.26538	6.9927	9.7046e-76	75.013	1.764e-75
n936.27405	6.9909	1.0139e-75	74.994	1.8404e-75
n464.14163	6.9875	1.1068e-75	74.956	2.0063e-75
n608.20685	6.9853	1.1702e-75	74.932	2.1184e-75
n439.06711	6.9785	1.3893e-75	74.857	2.5116e-75
n539.15857	6.9777	1.4193e-75	74.848	2.5624e-75
n439.14117	6.9711	1.6773e-75	74.775	3.0241e-75
n1140.39282	6.9678	1.8272e-75	74.738	3.2899e-75
n914.41095	6.9623	2.0994e-75	74.678	3.775e-75
n533.13727	6.9587	2.299e-75	74.638	4.1283e-75
n435.25235	6.9587	2.3027e-75	74.638	4.1295e-75
n159.03033	6.9518	2.739e-75	74.562	4.9053e-75
n144.03014	6.9518	2.7428e-75	74.562	4.9055e-75
n377.16135	6.934	4.313e-75	74.365	7.7034e-75
n677.17999	6.9328	4.4472e-75	74.352	7.9325e-75
n592.21191	6.923	5.7058e-75	74.244	1.0164e-74
n537.49054	6.9225	5.7772e-75	74.238	1.0277e-74
n892.32263	6.9184	6.4262e-75	74.192	1.1417e-74
n490.16653	6.9015	9.8768e-75	74.005	1.7524e-74
n371.11511	6.8963	1.1292e-74	73.947	2.0008e-74
n341.09583	6.8897	1.3363e-74	73.874	2.3647e-74
n174.05618	6.8893	1.3491e-74	73.87	2.3841e-74
n841.27167	6.8876	1.41e-74	73.851	2.4884e-74
n669.33569	6.8657	2.4735e-74	73.607	4.3597e-74
n279.23502	6.8496	3.7352e-74	73.428	6.5747e-74
n296.23151	6.8463	4.0676e-74	73.391	7.1503e-74
n295.22852	6.8367	5.1946e-74	73.284	9.1195e-74
n536.33746	6.8271	6.6525e-74	73.177	1.1664e-73
n431.10513	6.8245	7.1132e-74	73.148	1.2455e-73
n201.11356	6.8222	7.5368e-74	73.123	1.318e-73
n646.22174	6.8087	1.0689e-73	72.971	1.8666e-73
n377.10205	6.7981	1.4019e-73	72.853	2.4451e-73
n433.23761	6.7968	1.4496e-73	72.839	2.525e-73
n327.21893	6.7947	1.5313e-73	72.815	2.6638e-73
n1009.34113	6.7867	1.8794e-73	72.726	3.2651e-73
n377.14627	6.7863	1.8998e-73	72.721	3.2963e-73
n743.48932	6.7851	1.9629e-73	72.707	3.4013e-73
n90.99316	6.7842	2.0052e-73	72.698	3.4702e-73
n560.47778	6.778	2.3521e-73	72.629	4.0652e-73
n439.03317	6.7763	2.4592e-73	72.609	4.2448e-73
n282.06259	6.771	2.8224e-73	72.549	4.8654e-73
n439.16879	6.7632	3.4459e-73	72.463	5.9326e-73
n118.02273	6.7627	3.4972e-73	72.456	6.0132e-73
n377.04556	6.7604	3.7071e-73	72.431	6.3659e-73
n277.06024	6.7595	3.7918e-73	72.421	6.5029e-73
n552.1875	6.7509	4.7392e-73	72.324	8.1174e-73
n804.23401	6.7354	7.0774e-73	72.15	1.2107e-72
n794.39624	6.7301	8.1239e-73	72.09	1.3879e-72
n389.10095	6.7293	8.297e-73	72.081	1.4157e-72
n403.27094	6.7284	8.4854e-73	72.071	1.446e-72
n132.03844	6.719	1.0815e-72	71.966	1.8406e-72
n377.11676	6.7132	1.2562e-72	71.901	2.1352e-72
n191.02542	6.7106	1.3436e-72	71.872	2.281e-72
n379.10602	6.7097	1.3761e-72	71.861	2.333e-72
n377.11267	6.7036	1.6138e-72	71.792	2.7327e-72
n618.22723	6.7027	1.6523e-72	71.782	2.7943e-72
n550.07892	6.7011	1.7224e-72	71.764	2.9092e-72
n476.15219	6.7	1.7694e-72	71.752	2.9847e-72
n389.24762	6.6934	2.1042e-72	71.677	3.545e-72
n537.16858	6.6925	2.153e-72	71.667	3.6226e-72
n331.24985	6.6755	3.3495e-72	71.475	5.6288e-72
n711.22284	6.6699	3.8726e-72	71.412	6.4998e-72
n728.22693	6.6526	6.0714e-72	71.217	1.0177e-71
n243.0627	6.6501	6.4896e-72	71.188	1.0865e-71
n799.23889	6.6498	6.5287e-72	71.185	1.0917e-71
n379.11514	6.6478	6.8902e-72	71.162	1.1507e-71
n96.99339	6.6444	7.5151e-72	71.124	1.2535e-71
n637.34576	6.6378	8.9364e-72	71.049	1.4887e-71
n472.15756	6.6206	1.3988e-71	70.854	2.3272e-71
n317.05591	6.6195	1.4379e-71	70.842	2.3894e-71
n539.17676	6.6045	2.1308e-71	70.671	3.5363e-71
n157.03696	6.5995	2.4288e-71	70.615	4.0259e-71
n279.22495	6.5964	2.632e-71	70.58	4.3573e-71
n653.21619	6.5861	3.444e-71	70.463	5.6945e-71
n797.2464	6.5815	3.8881e-71	70.41	6.421e-71
n516.13171	6.5785	4.2109e-71	70.376	6.9371e-71
n1065.82837	6.5785	4.2111e-71	70.376	6.9371e-71
n851.40857	6.573	4.8529e-71	70.314	7.9845e-71
n377.0246	6.5695	5.3201e-71	70.274	8.7425e-71
n317.2074	6.5631	6.2979e-71	70.201	1.0337e-70
n699.22192	6.5606	6.7175e-71	70.173	1.1012e-70
n377.12906	6.5568	7.4272e-71	70.129	1.216e-70
n622.22235	6.5455	1.0007e-70	70	1.6363e-70
n964.47461	6.5417	1.1034e-70	69.957	1.8022e-70
n656.21875	6.5286	1.5587e-70	69.807	2.5427e-70
n556.31946	6.5213	1.8865e-70	69.724	3.0736e-70
n179.05193	6.5043	2.9567e-70	69.529	4.8114e-70
n281.27826	6.4916	4.1283e-70	69.384	6.7097e-70
n421.03592	6.4868	4.6815e-70	69.33	7.5997e-70
n114.03094	6.4832	5.1566e-70	69.288	8.3607e-70
n865.38873	6.4818	5.3399e-70	69.272	8.6474e-70
n327.09424	6.4566	1.0397e-69	68.983	1.6817e-69
n365.03403	6.4529	1.1463e-69	68.941	1.8519e-69
n765.14667	6.4523	1.1659e-69	68.933	1.8812e-69
n75.00883	6.4408	1.5804e-69	68.801	2.5469e-69
n444.1745	6.4393	1.6442e-69	68.784	2.6466e-69
n309.2804	6.4284	2.1975e-69	68.658	3.5328e-69
n534.13934	6.4269	2.2816e-69	68.642	3.6636e-69
n279.28922	6.426	2.3387e-69	68.631	3.7509e-69
n1045.30664	6.4258	2.3502e-69	68.629	3.7648e-69
n385.1395	6.4208	2.6845e-69	68.571	4.2953e-69
n377.01141	6.4133	3.2738e-69	68.485	5.2319e-69
n180.06721	6.4127	3.3249e-69	68.478	5.3071e-69
n727.23352	6.4074	3.8269e-69	68.417	6.1011e-69
n279.18744	6.3902	6.0418e-69	68.219	9.6208e-69
n975.29108	6.3879	6.4389e-69	68.191	1.0241e-68
n341.06879	6.3824	7.4411e-69	68.128	1.1821e-68
n452.12741	6.3781	8.356e-69	68.078	1.3259e-68
n101.02454	6.3746	9.1713e-69	68.038	1.4535e-68
n279.24527	6.3663	1.1415e-68	67.943	1.8069e-68
n70.05991	6.3528	1.6373e-68	67.786	2.5887e-68
n341.16125	6.346	1.9642e-68	67.707	3.1019e-68
n836.28436	6.3415	2.2147e-68	67.655	3.4933e-68
n977.31171	6.3376	2.4586e-68	67.609	3.8735e-68
n256.23697	6.3321	2.8457e-68	67.546	4.4781e-68
n847.28729	6.3017	6.4167e-68	67.193	1.0081e-67
n282.24054	6.3016	6.4211e-68	67.192	1.0081e-67
n561.15222	6.2969	7.2881e-68	67.137	1.1428e-67
n1154.38696	6.2904	8.6834e-68	67.061	1.36e-67
n337.15146	6.2786	1.1887e-67	66.925	1.8597e-67
n439.05783	6.2638	1.7694e-67	66.752	2.7648e-67
n99.00869	6.258	2.0684e-67	66.684	3.2282e-67
n257.23959	6.2502	2.5504e-67	66.593	3.9759e-67
n538.17242	6.2501	2.5541e-67	66.593	3.9771e-67
n134.04715	6.2472	2.7659e-67	66.558	4.3018e-67
n798.29071	6.233	4.0454e-67	66.393	6.2844e-67
n437.15997	6.2319	4.1719e-67	66.38	6.4735e-67
n439.18353	6.2296	4.4344e-67	66.353	6.8728e-67
n379.2262	6.2265	4.8183e-67	66.317	7.4591e-67
n811.31122	6.2242	5.1364e-67	66.289	7.9424e-67
n278.22125	6.1873	1.3885e-66	65.857	2.1445e-66
n63.80902	6.187	1.3993e-66	65.854	2.1587e-66
n341.06497	6.1839	1.5204e-66	65.818	2.3428e-66
n255.23332	6.1791	1.7324e-66	65.761	2.6665e-66
n377.0751	6.1537	3.4485e-66	65.462	5.3017e-66
n195.0513	6.1516	3.6433e-66	65.439	5.5948e-66
n601.17664	6.149	3.9105e-66	65.408	5.9982e-66
n377.16669	6.1375	5.3447e-66	65.272	8.1887e-66
n417.24191	6.1292	6.6861e-66	65.175	1.0232e-65
n492.1662	6.1205	8.4654e-66	65.072	1.294e-65
n623.20575	6.1204	8.483e-66	65.071	1.2952e-65
n306.20786	6.1204	8.4998e-66	65.071	1.2963e-65
n277.21786	6.1045	1.3094e-65	64.883	1.9948e-65
n565.5213	6.1035	1.343e-65	64.872	2.0435e-65
n584.19513	6.1024	1.3836e-65	64.859	2.103e-65
n605.19611	6.0953	1.6791e-65	64.775	2.5492e-65
n1026.34705	6.0943	1.7243e-65	64.763	2.6148e-65
n376.99673	6.0907	1.9045e-65	64.72	2.8849e-65
n349.21591	6.064	3.9389e-65	64.405	5.9596e-65
n328.22162	6.0606	4.3216e-65	64.364	6.5312e-65
n279.21399	6.0603	4.3631e-65	64.36	6.5865e-65
n536.47839	6.0533	5.282e-65	64.277	7.9647e-65
n295.06744	6.0504	5.709e-65	64.243	8.5989e-65
n484.27814	6.0438	6.836e-65	64.165	1.0285e-64
n482.23053	6.0244	1.161e-64	63.935	1.7448e-64
n745.26984	6.0126	1.6066e-64	63.794	2.4118e-64
n434.24084	6.0108	1.6868e-64	63.773	2.5293e-64
n195.05554	6.008	1.8189e-64	63.74	2.7243e-64
n513.1842	5.9954	2.5706e-64	63.59	3.8459e-64
n593.48004	5.9836	3.5566e-64	63.449	5.315e-64
n293.21262	5.9738	4.6455e-64	63.333	6.9345e-64
n794.26062	5.9704	5.1111e-64	63.291	7.621e-64
n307.19189	5.9681	5.4367e-64	63.265	8.0974e-64
n786.42212	5.9648	5.9614e-64	63.225	8.869e-64
n279.27972	5.9595	6.8931e-64	63.162	1.0244e-63
n275.08908	5.952	8.4738e-64	63.072	1.2579e-63
n439.03857	5.95	8.9315e-64	63.049	1.3244e-63
n439.0239	5.9474	9.6187e-64	63.017	1.4247e-63
n403.02414	5.9448	1.0317e-63	62.986	1.5265e-63
n675.21198	5.9363	1.305e-63	62.884	1.9287e-63
n280.22678	5.9241	1.8244e-63	62.739	2.6933e-63
n286.08163	5.9239	1.8371e-63	62.736	2.709e-63
n373.1875	5.9187	2.1182e-63	62.674	3.1201e-63
n563.5061	5.9098	2.7088e-63	62.567	3.9856e-63
n532.15332	5.9001	3.5355e-63	62.452	5.1963e-63
n676.32861	5.8982	3.7316e-63	62.428	5.4785e-63
n279.25623	5.8971	3.8428e-63	62.415	5.6356e-63
n279.20459	5.8734	7.4049e-63	62.13	1.0848e-62
n166.04404	5.8648	9.3966e-63	62.027	1.375e-62
n756.25891	5.8576	1.1465e-62	61.941	1.6759e-62
n676.1806	5.8439	1.6778e-62	61.775	2.4497e-62
n393.16962	5.8348	2.1572e-62	61.666	3.1464e-62
n1175.63721	5.8187	3.3766e-62	61.472	4.9194e-62
n819.15082	5.8137	3.8838e-62	61.411	5.6523e-62
n146.05612	5.8043	5.0343e-62	61.298	7.3186e-62
n993.33929	5.8	5.6722e-62	61.246	8.237e-62
n683.20959	5.791	7.2961e-62	61.137	1.0584e-61
n514.16315	5.7807	9.7108e-62	61.013	1.4071e-61
n377.03918	5.7773	1.07e-61	60.971	1.5488e-61
n275.1048	5.7695	1.329e-61	60.876	1.9216e-61
n938.41174	5.7662	1.4577e-61	60.836	2.1054e-61
n1039.31165	5.7558	1.9484e-61	60.71	2.8111e-61
n294.21628	5.7518	2.1795e-61	60.662	3.1411e-61
n510.29318	5.7388	3.1336e-61	60.504	4.5113e-61
n311.2233	5.7387	3.1424e-61	60.503	4.5191e-61
n377.13672	5.7313	3.8593e-61	60.413	5.5441e-61
n365.21091	5.7021	8.7659e-61	60.057	1.2579e-60
n279.26566	5.6851	1.4125e-60	59.85	2.0247e-60
n519.15875	5.6815	1.5601e-60	59.807	2.2339e-60
n379.1022	5.68	1.6305e-60	59.788	2.3322e-60
n639.36096	5.6792	1.663e-60	59.779	2.3762e-60
n281.14386	5.6742	1.9181e-60	59.717	2.7378e-60
n575.4693	5.6697	2.1752e-60	59.663	3.1014e-60
n341.1962	5.6624	2.6686e-60	59.574	3.8008e-60
n334.21112	5.6618	2.7168e-60	59.566	3.8655e-60
n609.51111	5.6606	2.807e-60	59.552	3.9895e-60
n679.21808	5.651	3.6846e-60	59.434	5.2312e-60
n329.18979	5.6179	9.3531e-60	59.029	1.3265e-59
n443.30273	5.6171	9.5857e-60	59.018	1.3581e-59
n88.98812	5.612	1.1073e-59	58.956	1.5671e-59
n298.24832	5.6098	1.1761e-59	58.93	1.6628e-59
n439.01462	5.6064	1.2942e-59	58.888	1.8277e-59
n647.2063	5.6026	1.4412e-59	58.841	2.0332e-59
n391.26276	5.5896	2.0833e-59	58.681	2.936e-59
n227.20178	5.5863	2.2884e-59	58.64	3.2216e-59
n461.17197	5.5838	2.4563e-59	58.61	3.4543e-59
n331.19199	5.5715	3.4775e-59	58.459	4.8853e-59
n341.13837	5.5559	5.4181e-59	58.266	7.6035e-59
n423.0343	5.5346	9.9034e-59	58.004	1.3883e-58
n361.09201	5.5188	1.5516e-58	57.809	2.1728e-58
n557.45874	5.5072	2.1632e-58	57.665	3.0262e-58
n740.24878	5.5071	2.1669e-58	57.664	3.0282e-58
n485.18912	5.507	2.1707e-58	57.663	3.0304e-58
n215.0329	5.5054	2.2723e-58	57.644	3.1689e-58
n195.0663	5.505	2.3041e-58	57.638	3.2099e-58
n262.05731	5.5042	2.3511e-58	57.629	3.2719e-58
n316.21362	5.4975	2.8518e-58	57.545	3.9646e-58
n431.16171	5.4966	2.9272e-58	57.534	4.0652e-58
n625.38348	5.4964	2.9438e-58	57.531	4.0841e-58
n60.99324	5.4962	2.9532e-58	57.53	4.0929e-58
n379.073	5.496	2.9708e-58	57.527	4.1129e-58
n470.21899	5.492	3.3375e-58	57.477	4.6158e-58
n309.20761	5.4846	4.1209e-58	57.385	5.6934e-58
n551.46942	5.4763	5.2172e-58	57.283	7.2007e-58
n279.18002	5.4704	6.1805e-58	57.209	8.5213e-58
n377.03409	5.4579	8.8233e-58	57.054	1.2152e-57
n633.21063	5.4575	8.927e-58	57.049	1.2283e-57
n535.15399	5.4552	9.5305e-58	57.021	1.3099e-57
n457.28223	5.4373	1.5892e-57	56.799	2.182e-57
n429.12656	5.4372	1.5944e-57	56.797	2.1869e-57
n217.02998	5.4318	1.86e-57	56.73	2.5487e-57
n113.02449	5.4254	2.2388e-57	56.65	3.0646e-57
n605.17889	5.4196	2.6434e-57	56.578	3.6148e-57
n378.10104	5.4195	2.6483e-57	56.577	3.6178e-57
n558.2066	5.3889	6.3699e-57	56.196	8.6927e-57
n473.20789	5.3689	1.1339e-56	55.945	1.5459e-56
n541.15582	5.3617	1.3958e-56	55.855	1.9008e-56
n729.23212	5.3597	1.4796e-56	55.83	2.013e-56
n602.23737	5.3575	1.5753e-56	55.803	2.141e-56
n358.19626	5.3571	1.5921e-56	55.798	2.1616e-56
n856.25177	5.354	1.7423e-56	55.759	2.3631e-56
n1087.62329	5.3524	1.8214e-56	55.74	2.468e-56
n547.20056	5.3514	1.8753e-56	55.727	2.5384e-56
n939.46704	5.348	2.0682e-56	55.684	2.7966e-56
n678.21375	5.3448	2.2702e-56	55.644	3.0667e-56
n632.20703	5.3427	2.4138e-56	55.617	3.2575e-56
n473.20386	5.3399	2.614e-56	55.583	3.524e-56
n463.11475	5.3344	3.0672e-56	55.513	4.1308e-56
n417.28729	5.3313	3.3553e-56	55.474	4.5142e-56
n216.03632	5.327	3.7983e-56	55.42	5.1051e-56
n375.19498	5.2886	1.1529e-55	54.938	1.5481e-55
n816.26514	5.2859	1.2478e-55	54.904	1.6737e-55
n281.23242	5.2809	1.4408e-55	54.841	1.9307e-55
n771.24371	5.2762	1.6514e-55	54.782	2.2107e-55
n305.06952	5.2716	1.8856e-55	54.725	2.5217e-55
n311.09903	5.2714	1.8977e-55	54.722	2.5353e-55
n197.0555	5.254	3.1481e-55	54.502	4.2017e-55
n506.18961	5.2468	3.8716e-55	54.412	5.1621e-55
n798.23932	5.2331	5.7661e-55	54.239	7.6804e-55
n347.19998	5.2099	1.1359e-54	53.945	1.5115e-54
n539.11285	5.2073	1.2256e-54	53.912	1.6293e-54
n195.0336	5.2067	1.2444e-54	53.905	1.6525e-54
n1060.33691	5.2023	1.4154e-54	53.849	1.8778e-54
n379.12668	5.1957	1.7161e-54	53.765	2.2745e-54
n367.1261	5.1912	1.9549e-54	53.709	2.5884e-54
n471.1734	5.1907	1.9864e-54	53.702	2.6276e-54
n1063.31738	5.1768	2.9781e-54	53.526	3.9354e-54
n499.17105	5.1716	3.4736e-54	53.459	4.5857e-54
n515.14142	5.1678	3.8805e-54	53.411	5.1179e-54
n555.10846	5.1641	4.3201e-54	53.365	5.6919e-54
n378.07916	5.1614	4.6739e-54	53.33	6.1521e-54
n672.47076	5.1478	6.9706e-54	53.157	9.1661e-54
n872.41968	5.1371	9.5312e-54	53.021	1.2521e-53
n857.52185	5.1287	1.2185e-53	52.914	1.5991e-53
n746.51025	5.1266	1.2946e-53	52.888	1.6973e-53
n620.24384	5.1225	1.4607e-53	52.835	1.9133e-53
n832.50964	5.1105	2.0796e-53	52.682	2.7213e-53
n279.08408	5.1067	2.3224e-53	52.634	3.0359e-53
n463.32919	5.1029	2.5974e-53	52.585	3.3921e-53
n255.24217	5.1007	2.7752e-53	52.557	3.6207e-53
n533.45935	5.0646	8.0124e-53	52.096	1.0443e-52
n312.22665	5.0596	9.2897e-53	52.032	1.2097e-52
n377.17679	5.0578	9.8011e-53	52.009	1.275e-52
n469.19373	5.0562	1.0275e-52	51.988	1.3354e-52
n539.17346	5.0519	1.1657e-52	51.933	1.5134e-52
n1107.31616	5.0517	1.1748e-52	51.93	1.5238e-52
n279.36267	5.0502	1.2276e-52	51.911	1.5908e-52
n459.29788	5.033	2.0383e-52	51.691	2.6387e-52
n665.24664	5.0291	2.2873e-52	51.641	2.9582e-52
n445.15799	5.0138	3.5923e-52	51.445	4.6415e-52
n277.23605	5.0067	4.4333e-52	51.353	5.7226e-52
n539.04266	5.0028	4.9844e-52	51.302	6.4278e-52
n284.26782	4.9987	5.6225e-52	51.25	7.2436e-52
n521.17456	4.991	7.0544e-52	51.152	9.0797e-52
n488.18741	4.9885	7.6045e-52	51.119	9.7783e-52
n429.28754	4.9751	1.1312e-51	50.946	1.4532e-51
n883.271	4.9446	2.7991e-51	50.553	3.5923e-51
n308.09961	4.9324	4.0303e-51	50.395	5.1675e-51
n539.19928	4.9277	4.6351e-51	50.334	5.9372e-51
n417.09518	4.9229	5.346e-51	50.272	6.8412e-51
n131.03517	4.903	9.6763e-51	50.014	1.2371e-50
n181.0721	4.9024	9.8442e-51	50.007	1.2573e-50
n461.31351	4.897	1.1553e-50	49.937	1.4742e-50
n744.49237	4.8657	2.9454e-50	49.531	3.7548e-50
n925.24689	4.8544	4.1385e-50	49.383	5.2708e-50
n89.02652	4.8508	4.6077e-50	49.337	5.8628e-50
n634.25928	4.8432	5.783e-50	49.238	7.3511e-50
n253.05707	4.8418	6.0248e-50	49.22	7.6512e-50
n287.22266	4.8417	6.0468e-50	49.218	7.672e-50
n473.11523	4.8407	6.2251e-50	49.206	7.8906e-50
n1176.64038	4.8286	8.957e-50	49.048	1.1343e-49
n435.29779	4.825	9.9701e-50	49.001	1.2614e-49
n365.19824	4.8161	1.3051e-49	48.884	1.6496e-49
n327.29202	4.815	1.3481e-49	48.87	1.7023e-49
n473.14224	4.8119	1.4789e-49	48.83	1.8657e-49
n259.02313	4.7986	2.209e-49	48.656	2.7842e-49
n460.30078	4.7842	3.4069e-49	48.468	4.2899e-49
n903.77173	4.7831	3.5181e-49	48.454	4.4257e-49
n896.42273	4.7828	3.5514e-49	48.45	4.4634e-49
n350.27142	4.7778	4.1273e-49	48.384	5.1824e-49
n535.13092	4.754	8.4636e-49	48.072	1.0617e-48
n280.24564	4.7473	1.034e-48	47.985	1.2959e-48
n933.29816	4.7208	2.3041e-48	47.637	2.885e-48
n951.31073	4.706	3.6084e-48	47.443	4.5139e-48
n503.18265	4.6912	5.6516e-48	47.248	7.0632e-48
n439.00247	4.6724	9.9947e-48	47	1.2479e-47
n562.49402	4.6652	1.243e-47	46.906	1.5506e-47
n579.19794	4.645	2.2967e-47	46.639	2.8624e-47
n626.3869	4.6372	2.9141e-47	46.536	3.6283e-47
n273.13596	4.6227	4.5252e-47	46.344	5.6291e-47
n835.53809	4.6038	8.0573e-47	46.094	1.0014e-46
n799.27563	4.5936	1.0988e-46	45.959	1.3643e-46
n818.54932	4.5903	1.2147e-46	45.916	1.5068e-46
n462.31628	4.5794	1.6959e-46	45.771	2.1018e-46
n651.47803	4.567	2.4785e-46	45.606	3.0688e-46
n427.21204	4.5606	3.0182e-46	45.52	3.7336e-46
n191.01225	4.5593	3.1385e-46	45.503	3.8789e-46
n378.10617	4.5536	3.7285e-46	45.428	4.6038e-46
n975.32739	4.5501	4.1576e-46	45.381	5.1289e-46
n325.20294	4.5441	4.9987e-46	45.301	6.1607e-46
n512.47815	4.5396	5.7381e-46	45.241	7.0656e-46
n627.47803	4.5313	7.4056e-46	45.13	9.1103e-46
n503.14197	4.5282	8.1369e-46	45.09	1.0001e-45
n737.07483	4.5237	9.3378e-46	45.03	1.1466e-45
n479.14157	4.5052	1.6498e-45	44.783	2.024e-45
n558.46277	4.501	1.8757e-45	44.727	2.2987e-45
n554.30444	4.501	1.8771e-45	44.727	2.2987e-45
n196.05466	4.498	2.0543e-45	44.687	2.5133e-45
n473.31311	4.4929	2.4057e-45	44.619	2.9406e-45
n563.41223	4.4891	2.7043e-45	44.568	3.3026e-45
n367.10455	4.4835	3.2106e-45	44.493	3.9172e-45
n275.20224	4.4683	5.119e-45	44.291	6.24e-45
n475.29269	4.4642	5.8231e-45	44.235	7.0917e-45
n447.09482	4.439	1.2671e-44	43.897	1.5418e-44
n539.0929	4.4326	1.5431e-44	43.812	1.8759e-44
n611.40912	4.4182	2.4069e-44	43.619	2.9233e-44
n379.15222	4.3768	8.6545e-44	43.063	1.0502e-43
n227.12958	4.3745	9.3052e-44	43.031	1.1281e-43
n255.24805	4.3579	1.5568e-43	42.808	1.8857e-43
n833.52185	4.3453	2.3057e-43	42.637	2.7903e-43
n372.10742	4.3399	2.7221e-43	42.565	3.2912e-43
n796.2439	4.3335	3.3187e-43	42.479	4.0089e-43
n534.46216	4.3323	3.4517e-43	42.462	4.1657e-43
n671.46802	4.3203	5.017e-43	42.3	6.0494e-43
n635.52692	4.3198	5.0827e-43	42.294	6.1231e-43
n277.22861	4.2817	1.6705e-42	41.777	2.0106e-42
n804.57745	4.2658	2.7383e-42	41.563	3.2928e-42
n576.13782	4.2589	3.4039e-42	41.468	4.0896e-42
n281.22452	4.2491	4.6231e-42	41.335	5.5494e-42
n341.14682	4.2486	4.6996e-42	41.328	5.6362e-42
n539.50574	4.2473	4.8886e-42	41.311	5.8576e-42
n498.18375	4.2356	7.0499e-42	41.152	8.4396e-42
n193.03581	4.2052	1.8255e-41	40.739	2.1834e-41
n978.30353	4.1998	2.1633e-41	40.665	2.5851e-41
n95.02521	4.1983	2.266e-41	40.645	2.7055e-41
n379.13657	4.1901	2.9344e-41	40.532	3.5003e-41
n613.40692	4.184	3.5567e-41	40.449	4.2389e-41
n341.12762	4.1788	4.1795e-41	40.379	4.9766e-41
n378.04898	4.1726	5.0926e-41	40.293	6.0585e-41
n539.18524	4.1681	5.8583e-41	40.232	6.9632e-41
n530.30353	4.15	1.0359e-40	39.985	1.2301e-40
n695.46991	4.1396	1.4371e-40	39.843	1.7051e-40
n614.40961	4.1299	1.948e-40	39.71	2.3093e-40
n616.30457	4.1184	2.7978e-40	39.553	3.3137e-40
n610.19379	4.111	3.5367e-40	39.451	4.1852e-40
n593.19519	4.1096	3.6974e-40	39.432	4.3714e-40
n555.4433	4.0948	5.8976e-40	39.229	6.9666e-40
n539.1048	4.0883	7.2565e-40	39.139	8.5642e-40
n279.1702	4.0379	3.5746e-39	38.447	4.215e-39
n523.30414	4.0088	8.9901e-39	38.046	1.0592e-38
n513.12366	4.0004	1.1746e-38	37.93	1.3827e-38
n634.21198	3.9989	1.2341e-38	37.909	1.4514e-38
n747.52277	3.9971	1.3047e-38	37.884	1.533e-38
n277.2095	3.9859	1.863e-38	37.73	2.1872e-38
n538.49396	3.9844	1.9551e-38	37.709	2.2933e-38
n686.23517	3.9674	3.356e-38	37.474	3.933e-38
n581.19525	3.9554	4.9135e-38	37.309	5.7532e-38
n836.54077	3.9545	5.0702e-38	37.295	5.9315e-38
n675.32538	3.9505	5.7584e-38	37.24	6.7308e-38
n539.12518	3.9469	6.4496e-38	37.19	7.532e-38
n635.19312	3.9405	7.9079e-38	37.102	9.227e-38
n379.03439	3.9356	9.2407e-38	37.034	1.0773e-37
n975.79437	3.9033	2.597e-37	36.586	3.0249e-37
n255.22476	3.9005	2.8355e-37	36.547	3.2999e-37
n601.17499	3.8835	4.8893e-37	36.311	5.6851e-37
n564.41602	3.8789	5.672e-37	36.246	6.5894e-37
n279.38773	3.8712	7.2492e-37	36.14	8.4143e-37
n612.41412	3.8601	1.0332e-36	35.986	1.1982e-36
n1125.52429	3.8546	1.2335e-36	35.909	1.4292e-36
n135.0453	3.842	1.8481e-36	35.733	2.1396e-36
n1124.32666	3.8381	2.0944e-36	35.679	2.4226e-36
n277.18326	3.8304	2.6826e-36	35.571	3.1004e-36
n311.29602	3.8277	2.9242e-36	35.534	3.3766e-36
n157.12361	3.8014	6.8065e-36	35.167	7.8528e-36
n378.07391	3.8002	7.0641e-36	35.151	8.1429e-36
n859.53668	3.7747	1.6061e-35	34.794	1.8498e-35
n473.16431	3.7601	2.5699e-35	34.59	2.9572e-35
n602.14484	3.7586	2.6976e-35	34.569	3.1016e-35
n179.03542	3.7481	3.7888e-35	34.421	4.3524e-35
n177.04063	3.7179	1.0025e-34	33.999	1.1507e-34
n377.2916	3.7124	1.1982e-34	33.921	1.3741e-34
n379.06485	3.7124	1.2006e-34	33.921	1.3757e-34
n293.11502	3.6955	2.0683e-34	33.684	2.3678e-34
n291.19684	3.6393	1.2779e-33	32.894	1.4617e-33
n119.03503	3.633	1.5656e-33	32.805	1.7893e-33
n638.22522	3.6287	1.8017e-33	32.744	2.0573e-33
n611.198	3.6276	1.8669e-33	32.729	2.13e-33
n297.24417	3.6112	3.1783e-33	32.498	3.623e-33
n478.29514	3.6009	4.4415e-33	32.352	5.0586e-33
n331.20529	3.5848	7.51e-33	32.124	8.5463e-33
n341.11713	3.5751	1.0291e-32	31.988	1.1701e-32
n372.09448	3.5614	1.6052e-32	31.794	1.8236e-32
n376.9487	3.5597	1.6993e-32	31.77	1.9289e-32
n343.11508	3.5525	2.1431e-32	31.669	2.4306e-32
n770.51062	3.54	3.2176e-32	31.492	3.6461e-32
n277.20029	3.5256	5.1568e-32	31.288	5.8385e-32
n798.27423	3.507	9.4451e-32	31.025	1.0685e-31
n738.51184	3.5004	1.172e-31	30.931	1.3247e-31
n432.14511	3.4819	2.1432e-31	30.669	2.4204e-31
n275.0545	3.4729	2.8791e-31	30.541	3.2487e-31
n376.88675	3.4558	5.0356e-31	30.298	5.6773e-31
n719.2334	3.4437	7.4886e-31	30.126	8.4357e-31
n379.01126	3.4395	8.5914e-31	30.066	9.6698e-31
n387.11514	3.4341	1.0221e-30	29.991	1.1494e-30
n376.99014	3.4209	1.5746e-30	29.803	1.7693e-30
n666.25677	3.4021	2.9199e-30	29.535	3.2782e-30
n603.14514	3.3997	3.1539e-30	29.501	3.5379e-30
n361.22452	3.3997	3.1571e-30	29.501	3.5385e-30
n860.54077	3.399	3.2319e-30	29.491	3.6193e-30
n577.4856	3.3887	4.5291e-30	29.344	5.0678e-30
n384.09451	3.3876	4.6921e-30	29.329	5.2458e-30
n619.2049	3.3623	1.0775e-29	28.968	1.2036e-29
n517.1687	3.3535	1.4391e-29	28.842	1.6062e-29
n446.12415	3.3365	2.5133e-29	28.6	2.8029e-29
n1157.39868	3.3167	4.8085e-29	28.318	5.3579e-29
n945.26343	3.3081	6.3817e-29	28.195	7.1049e-29
n539.15436	3.2925	1.0669e-28	27.972	1.1869e-28
n883.25366	3.287	1.2796e-28	27.893	1.4222e-28
n355.32352	3.2609	3.0147e-28	27.521	3.348e-28
n474.26364	3.2462	4.8888e-28	27.311	5.4248e-28
n143.035	3.1934	2.7903e-27	26.554	3.0937e-27
n379.05014	3.1722	5.6154e-27	26.251	6.2208e-27
n312.29944	3.1583	8.8732e-27	26.052	9.8216e-27
n476.13519	3.1574	9.1491e-27	26.039	1.0119e-26
n771.52258	3.1564	9.4663e-27	26.024	1.0461e-26
n383.35477	3.1557	9.6632e-27	26.015	1.0669e-26
n377.21112	3.1498	1.1762e-26	25.93	1.2977e-26
n714.51099	3.1425	1.4984e-26	25.824	1.6517e-26
n297.28036	3.1157	3.6314e-26	25.44	3.9996e-26
n663.17407	3.1028	5.5466e-26	25.256	6.104e-26
n514.13446	3.0928	7.7233e-26	25.112	8.4925e-26
n376.96948	3.0884	8.9359e-26	25.049	9.8177e-26
n171.06628	3.0862	9.6179e-26	25.017	1.0558e-25
n578.19592	3.0377	4.7751e-25	24.321	5.2378e-25
n697.19489	3.0243	7.442e-25	24.128	8.1563e-25
n855.50549	3.0225	7.8839e-25	24.103	8.6335e-25
n376.95554	3.018	9.1711e-25	24.038	1.0035e-24
n769.50537	2.9998	1.6735e-24	23.776	1.8296e-24
n700.22528	2.9871	2.5495e-24	23.594	2.7851e-24
n385.11511	2.9632	5.6055e-24	23.251	6.1184e-24
n546.2052	2.9555	7.241e-24	23.14	7.8971e-24
n526.11377	2.9245	2.0187e-23	22.695	2.1999e-23
n588.16455	2.9019	4.2681e-23	22.37	4.6472e-23
n861.55377	2.8822	8.1803e-23	22.087	8.8998e-23
n325.11481	2.8763	9.9336e-23	22.003	1.0798e-22
n140.97668	2.8718	1.1556e-22	21.937	1.2552e-22
n280.25769	2.856	1.9469e-22	21.711	2.1129e-22
n573.45367	2.8303	4.5543e-22	21.342	4.9388e-22
n167.0352	2.8241	5.58e-22	21.253	6.0461e-22
n1044.3136	2.8211	6.1727e-22	21.21	6.683e-22
n379.01602	2.82	6.4009e-22	21.194	6.9243e-22
n749.21436	2.8116	8.4514e-22	21.073	9.1352e-22
n763.19379	2.7881	1.8356e-21	20.736	1.9825e-21
n831.50787	2.7877	1.8635e-21	20.73	2.011e-21
n529.21533	2.7862	1.955e-21	20.709	2.1081e-21
n1080.62598	2.7824	2.2192e-21	20.654	2.391e-21
n377.19836	2.7489	6.6971e-21	20.174	7.2097e-21
n741.52966	2.7473	7.0637e-21	20.151	7.5983e-21
n530.17444	2.7417	8.4909e-21	20.071	9.1262e-21
n1007.33362	2.7327	1.1417e-20	19.942	1.2262e-20
n515.16968	2.7234	1.552e-20	19.809	1.6654e-20
n442.09439	2.7089	2.5096e-20	19.6	2.6908e-20
n375.19556	2.7046	2.8876e-20	19.539	3.0937e-20
n1056.62683	2.6995	3.4174e-20	19.466	3.6584e-20
n846.28375	2.6614	1.1994e-19	18.921	1.283e-19
n645.12445	2.6366	2.7108e-19	18.567	2.8973e-19
n377.19086	2.6101	6.4788e-19	18.189	6.9191e-19
n783.40466	2.5891	1.2904e-18	17.889	1.377e-18
n739.51312	2.5869	1.3837e-18	17.859	1.4754e-18
n715.51404	2.5819	1.6343e-18	17.787	1.7412e-18
n719.20471	2.5736	2.1402e-18	17.67	2.2784e-18
n379.04239	2.5561	3.8014e-18	17.42	4.0436e-18
n798.25421	2.5487	4.8469e-18	17.315	5.1515e-18
n379.00369	2.5413	6.1683e-18	17.21	6.5508e-18
n693.18445	2.5125	1.5796e-17	16.801	1.6762e-17
n792.53357	2.5001	2.3723e-17	16.625	2.5154e-17
n740.52576	2.4999	2.3897e-17	16.622	2.5318e-17
n283.26443	2.4984	2.5091e-17	16.6	2.6563e-17
n609.39435	2.4922	3.0716e-17	16.513	3.2491e-17
n672.3559	2.482	4.2744e-17	16.369	4.5179e-17
n607.17499	2.4674	6.8837e-17	16.162	7.27e-17
n722.20447	2.4631	7.9211e-17	16.101	8.359e-17
n648.19427	2.4609	8.5026e-17	16.07	8.9657e-17
n563.18439	2.4535	1.0818e-16	15.966	1.1398e-16
n597.39429	2.4411	1.6185e-16	15.791	1.7039e-16
n596.29285	2.41	4.4366e-16	15.353	4.6672e-16
n377.23068	2.4069	4.9059e-16	15.309	5.1568e-16
n377.26968	2.3964	6.8897e-16	15.162	7.2364e-16
n377.25391	2.3936	7.5449e-16	15.122	7.9183e-16
n719.25281	2.3822	1.0874e-15	14.964	1.1404e-15
n349.11475	2.3676	1.7449e-15	14.758	1.8284e-15
n377.26456	2.365	1.8983e-15	14.722	1.9876e-15
n992.33374	2.3493	3.147e-15	14.502	3.2924e-15
n757.10419	2.335	4.9755e-15	14.303	5.2013e-15
n551.18414	2.3085	1.1655e-14	13.933	1.2174e-14
n458.12427	2.3047	1.3176e-14	13.88	1.3753e-14
n648.12494	2.2998	1.5406e-14	13.812	1.6068e-14
n551.21222	2.2833	2.6055e-14	13.584	2.7152e-14
n507.27411	2.2807	2.834e-14	13.548	2.951e-14
n898.28369	2.2556	6.2964e-14	13.201	6.5514e-14
n339.32724	2.251	7.3031e-14	13.136	7.593e-14
n813.27307	2.2354	1.1968e-13	12.922	1.2434e-13
n700.31378	2.2314	1.3584e-13	12.867	1.4101e-13
n377.22302	2.2174	2.1161e-13	12.674	2.1949e-13
n974.32391	2.2171	2.1372e-13	12.67	2.2152e-13
n687.16449	2.2022	3.4221e-13	12.466	3.5441e-13
n759.40479	2.1823	6.4008e-13	12.194	6.6239e-13
n329.23389	2.1749	8.0622e-13	12.094	8.3367e-13
n619.33661	2.1676	1.0139e-12	11.994	1.0476e-12
n622.35437	2.1583	1.3558e-12	11.868	1.3998e-12
n619.17419	2.1524	1.633e-12	11.787	1.6845e-12
n721.50494	2.1524	1.6341e-12	11.787	1.6845e-12
n1025.34436	2.1144	5.3283e-12	11.273	5.4886e-12
n722.27399	2.0879	1.213e-11	10.916	1.2485e-11
n572.2937	2.0365	5.8673e-11	10.232	6.0344e-11
n483.27481	2.0213	9.3227e-11	10.03	9.5808e-11
n379.08502	2.0192	9.9308e-11	10.003	1.0198e-10
n598.35364	2.0173	1.0528e-10	9.9777	1.0803e-10
n377.28418	2.006	1.4836e-10	9.8287	1.5212e-10
n604.17499	1.9612	5.7118e-10	9.2432	5.852e-10
n858.24481	1.9394	1.0921e-09	8.9617	1.118e-09
n385.11493	1.8805	6.1938e-09	8.208	6.3361e-09
n386.98465	1.8545	1.3157e-08	7.8808	1.3449e-08
n835.52393	1.8508	1.4634e-08	7.8346	1.4947e-08
n511.47491	1.8475	1.6108e-08	7.793	1.644e-08
n581.19452	1.7745	1.2763e-07	6.8941	1.3016e-07
n315.25449	1.7682	1.522e-07	6.8176	1.551e-07
n468.21518	1.7583	2.0033e-07	6.6983	2.0399e-07
n719.17517	1.7524	2.3635e-07	6.6265	2.4049e-07
n637.2049	1.7234	5.2338e-07	6.2812	5.3214e-07
n122.02483	1.7145	6.6699e-07	6.1759	6.7764e-07
n977.33453	1.6926	1.2034e-06	5.9196	1.2217e-06
n1062.32446	1.6472	4.0075e-06	5.3971	4.0653e-06
n493.12445	1.6438	4.3767e-06	5.3589	4.4365e-06
n858.52405	1.6392	4.942e-06	5.3061	5.0057e-06
n745.50427	1.6286	6.4995e-06	5.1871	6.5783e-06
n637.18463	1.6242	7.275e-06	5.1382	7.3576e-06
n516.19476	1.588	1.8264e-05	4.7384	1.8457e-05
n591.46442	1.5646	3.2722e-05	4.4852	3.3043e-05
n834.5238	1.5555	4.0973e-05	4.3875	4.1345e-05
n499.15472	1.5506	4.609e-05	4.3364	4.6472e-05
n593.27496	1.5005	0.00015297	3.8154	0.00015413
n293.1149	1.4866	0.00021148	3.6747	0.00021291
n313.19467	1.4415	0.00058585	3.2322	0.00058938
n603.14478	1.3847	0.0019697	2.7056	0.0019801
n816.28497	1.3712	0.0025971	2.5855	0.0026088
n119.03499	1.3577	0.0034125	2.4669	0.0034253
n357.10492	1.2817	0.014274	1.8455	0.014317
n781.20416	1.2545	0.02279	1.6422	0.022842
p56.0498	7.0243	4.3527e-76	75.361	1.5619e-75
p56.96519	4.3323	3.4545e-43	42.462	6.0867e-43
p58.06487	8.8109	1.7935e-94	93.746	9.9574e-94
p58.06547	11.008	3.7532e-114	113.43	4.2889e-113
p59.07341	11.007	3.8613e-114	113.41	4.3699e-113
p60.04474	8.3155	1.2974e-89	88.887	6.3629e-89
p60.05605	4.3144	6.0212e-43	42.22	1.0468e-42
p60.08112	16.585	5.6188e-154	153.25	2.8754e-152
p60.08678	9.2326	1.7693e-98	97.752	1.1196e-97
p61.0078	3.0336	5.4776e-25	24.261	7.1003e-25
p61.08456	15.968	4.0739e-150	149.39	1.7274e-148
p63.92897	3.7101	1.2897e-34	33.889	1.9387e-34
p65.03894	4.3251	4.316e-43	42.365	7.537e-43
p67.05453	5.3327	3.2243e-56	55.492	7.3199e-56
p68.04987	4.6552	1.6846e-47	46.774	3.2187e-47
p69.03389	2.6396	2.4513e-19	18.611	2.9621e-19
p70.02914	10.931	1.6544e-113	112.78	1.8198e-112
p70.06482	8.4219	1.1354e-90	89.945	5.7355e-90
p70.06548	9.2768	6.8418e-99	98.165	4.3765e-98
p70.98093	4.6174	5.3245e-47	46.274	1.0075e-46
p71.04951	5.0296	2.2531e-52	51.647	4.6771e-52
p71.06879	7.9173	1.4033e-85	84.853	6.2562e-85
p72.04466	11.484	4.6614e-118	117.33	6.0291e-117
p72.08105	6.5882	3.2608e-71	70.487	1.0373e-70
p73.01379	2.1319	3.0964e-12	11.509	3.461e-12
p73.08438	6.3885	6.336e-69	68.198	1.8368e-68
p73.53236	2.0083	1.3832e-10	9.8591	1.5258e-10
p74.02396	10.815	1.5638e-112	111.81	1.6733e-111
p74.09663	15.114	1.3904e-144	143.86	4.3066e-143
p78.03416	3.9397	8.1134e-38	37.091	1.2835e-37
p79.05473	3.1044	5.2683e-26	25.278	6.8898e-26
p81.03381	2.5993	9.2387e-19	18.034	1.1119e-18
p81.04517	1.3775	0.0022877	2.6406	0.0023516
p81.07014	6.5633	6.2616e-71	70.203	1.9706e-70
p81.521	3.2286	8.7555e-28	27.058	1.1777e-27
p82.01411	3.0428	4.0325e-25	24.394	5.2386e-25
p82.53756	3.0648	1.9524e-25	24.709	2.5448e-25
p82.9454	6.3938	5.5021e-69	68.259	1.607e-68
p82.99818	2.6913	4.4781e-20	19.349	5.4337e-20
p83.01488	1.6775	1.8018e-06	5.7443	1.902e-06
p83.06071	10.834	1.0754e-112	111.97	1.1613e-111
p84.01167	3.3781	6.4181e-30	29.193	9.036e-30
p84.0447	11.075	1.0364e-114	113.98	1.1959e-113
p84.08102	6.9184	6.4245e-75	74.192	2.2175e-74
p84.91158	8.0669	4.1443e-87	86.383	1.9054e-86
p85.02876	3.4602	4.3658e-31	30.36	6.2818e-31
p86.06037	10.257	9.7081e-108	107.01	8.8577e-107
p86.09663	8.4424	7.1063e-91	90.148	3.6052e-90
p86.909	7.4472	1.1593e-80	79.936	4.6255e-80
p87.04438	9.3144	3.0531e-99	98.515	1.9853e-98
p87.0554	13.028	5.2782e-130	129.28	9.707e-129
p88.03957	12.2	9.8095e-124	123.01	1.5602e-122
p88.07594	13.128	9.6851e-131	130.01	1.8094e-129
p89.03878	3.9505	5.744e-38	37.241	9.1115e-38
p90.05547	4.1135	3.2686e-40	39.486	5.3581e-40
p91.0545	6.5207	1.9161e-70	69.718	5.9039e-70
p92.04977	4.1106	3.5816e-40	39.446	5.8631e-40
p92.05778	6.0406	7.4673e-65	64.127	2.0021e-64
p93.05759	9.5033	5.4616e-101	100.26	3.7743e-100
p93.07018	5.7865	8.2629e-62	61.083	2.0737e-61
p94.06519	10.595	1.1401e-110	109.94	1.1372e-109
p95.08591	7.6195	1.7477e-82	81.758	7.2687e-82
p96.0299	2.4155	3.706e-16	15.431	4.3103e-16
p96.04478	15.642	4.9472e-148	147.31	1.8197e-146
p96.08128	5.6574	3.0787e-60	59.512	7.5024e-60
p97.02872	3.3246	3.7137e-29	28.43	5.1668e-29
p97.06512	2.3722	1.5044e-15	14.823	1.7377e-15
p97.99152	6.1099	1.1312e-65	64.946	3.0963e-65
p98.06061	8.4857	2.6563e-91	90.576	1.3653e-90
p98.98447	2.3828	1.0698e-15	14.971	1.2369e-15
p99.04421	3.2512	4.1497e-28	27.382	5.6465e-28
p100.07587	19.941	3.6983e-173	172.43	4.8365e-171
p102.05508	2.997	1.8376e-24	23.736	2.3663e-24
p103.05437	4.2905	1.2676e-42	41.897	2.1813e-42
p104.05809	5.8253	2.808e-62	61.552	7.1076e-62
p104.07117	7.3963	4.0534e-80	79.392	1.6009e-79
p104.08138	9.7105	7.0172e-103	102.15	5.3982e-102
p104.09438	9.7231	5.4014e-103	102.27	4.1826e-102
p104.10497	11.706	7.6662e-120	119.12	1.0492e-118
p104.10732	15.701	2.0547e-148	147.69	7.8011e-147
p104.11555	14.016	4.1269e-137	136.38	1.0335e-135
p104.12737	6.9196	6.2363e-75	74.205	2.1589e-74
p104.13638	6.3283	3.1478e-68	67.502	8.9493e-68
p105.03994	1.2866	0.013084	1.8832	0.013334
p105.06992	7.1881	7.0703e-78	77.151	2.6502e-77
p105.10226	13.81	1.1751e-135	134.93	2.7663e-134
p105.11044	15.873	1.6281e-149	148.79	6.3874e-148
p105.96301	3.6951	2.0995e-34	33.678	3.1479e-34
p107.96036	3.4794	2.3291e-31	30.633	3.3719e-31
p108.04477	4.1169	2.9392e-40	39.532	4.8248e-40
p109.0285	3.0698	1.6525e-25	24.782	2.1586e-25
p110.06031	8.8959	2.7307e-95	94.564	1.5678e-94
p110.07159	6.7752	2.5278e-73	72.597	8.3574e-73
p110.97562	5.4218	2.4835e-57	56.605	5.7316e-57
p111.05552	10.112	1.8147e-106	105.74	1.5939e-105
p112.00754	6.4628	8.8365e-70	69.054	2.6737e-69
p112.0508	5.9966	2.4865e-64	63.604	6.5326e-64
p112.08717	8.339	7.5628e-90	89.121	3.7559e-89
p113.07117	17.281	3.4418e-158	157.46	2.1321e-156
p114.04031	1.2765	0.015644	1.8057	0.015914
p114.05505	1.7399	3.3323e-07	6.4773	3.5494e-07
p114.10278	6.4325	1.9666e-69	68.706	5.845e-69
p115.05451	7.4932	3.7688e-81	80.424	1.5191e-80
p115.08649	8.3874	2.4931e-90	89.603	1.2487e-89
p116.04734	15.076	2.4804e-144	143.61	7.1206e-143
p116.07083	8.0756	3.3853e-87	86.47	1.5749e-86
p117.03374	3.6398	1.2556e-33	32.901	1.859e-33
p117.05759	6.7479	5.1161e-73	72.291	1.6774e-72
p117.07417	8.543	7.2437e-92	91.14	3.7725e-91
p118.06528	13.234	1.6416e-131	130.78	3.2203e-130
p118.08419	15.157	7.205e-145	144.14	2.292e-143
p118.08633	15.407	1.6546e-146	145.78	5.5643e-145
p118.0993	13.846	6.4814e-136	135.19	1.5893e-134
p119.04922	7.7553	6.64e-84	83.178	2.8214e-83
p119.08969	15.083	2.226e-144	143.65	6.55e-143
p120.0444	17.101	4.0757e-157	156.39	2.2843e-155
p120.05256	7.4751	5.8655e-81	80.232	2.3562e-80
p120.08077	8.1693	3.8077e-88	87.419	1.8145e-87
p120.09042	12.972	1.3773e-129	128.86	2.4562e-128
p121.02891	15.952	5.1286e-150	149.29	2.0815e-148
p121.06486	2.2752	3.3809e-14	13.471	3.8596e-14
p121.95808	2.8569	1.8876e-22	21.724	2.3559e-22
p122.07162	4.4954	2.227e-45	44.652	4.1084e-45
p123.04064	1.8015	5.9783e-08	7.2234	6.426e-08
p123.08044	19.765	3.2169e-172	171.49	3.7862e-170
p124.02431	3.6593	6.6863e-34	33.175	9.9618e-34
p124.03943	2.8717	1.1582e-22	21.936	1.4534e-22
p124.07584	12.373	4.5521e-125	124.34	7.3394e-124
p125.00008	7.7664	5.0952e-84	83.293	2.1887e-83
p126.05526	3.2756	1.8588e-28	27.731	2.547e-28
p126.06625	9.1871	4.7232e-98	97.326	2.9414e-97
p127.03915	3.0665	1.8459e-25	24.734	2.4086e-25
p129.06601	9.3646	1.0411e-99	98.983	6.9228e-99
p129.10219	13.586	4.6297e-134	133.33	1.0282e-132
p130.05005	12.167	1.7729e-123	122.75	2.7822e-122
p130.08623	7.6368	1.1489e-82	81.94	4.7953e-82
p130.09789	4.8615	3.3472e-50	49.475	6.6213e-50
p130.95839	3.9156	1.7501e-37	36.757	2.7392e-37
p132.02155	13.845	6.6525e-136	135.18	1.598e-134
p132.08112	8.3132	1.3674e-89	88.864	6.6783e-89
p132.95522	3.3185	4.5383e-29	28.343	6.299e-29
p133.06068	4.4656	5.5753e-45	44.254	1.0221e-44
p136.06212	8.7696	4.4866e-94	93.348	2.4562e-93
p137.05647	1.9278	1.5408e-09	8.8123	1.6791e-09
p138.04041	7.9416	7.908e-86	85.102	3.5799e-85
p138.05522	3.642	1.1697e-33	32.932	1.734e-33
p138.06795	4.4518	8.5135e-45	44.07	1.5584e-44
p139.05856	14.48	2.5248e-140	139.6	6.4602e-139
p140.06874	9.274	7.2607e-99	98.139	4.6194e-98
p140.54356	4.3728	9.814e-44	43.008	1.7581e-43
p141.07181	9.3699	9.3042e-100	99.031	6.2222e-99
p143.01929	5.1427	8.0792e-54	53.093	1.7289e-53
p144.06577	6.9718	1.6493e-75	74.783	5.7775e-75
p144.08115	7.0102	6.2242e-76	75.206	2.2199e-75
p145.02864	3.9602	4.2241e-38	37.374	6.7369e-38
p145.05005	1.4747	0.00027778	3.5563	0.00028781
p146.09261	11.969	6.2446e-122	121.2	9.4229e-121
p147.04416	8.0283	1.0261e-86	85.989	4.6813e-86
p147.04691	6.5394	1.1722e-70	69.931	3.6499e-70
p147.07645	5.3135	5.6062e-56	55.251	1.2617e-55
p147.11304	2.496	2.7122e-17	16.567	3.2083e-17
p148.04752	8.0693	3.9233e-87	86.406	1.8109e-86
p148.07625	15.449	8.713e-147	146.06	3.0162e-145
p149.54897	6.8904	1.3137e-74	73.882	4.521e-74
p152.05705	9.9118	1.0823e-104	103.97	8.9712e-104
p155.01912	5.7736	1.1841e-61	60.927	2.9653e-61
p156.04213	10.077	3.6985e-106	105.43	3.2009e-105
p156.04535	7.4064	3.1587e-80	79.5	1.2518e-79
p157.04549	9.9465	5.3009e-105	104.28	4.4565e-104
p157.10881	5.7528	2.1193e-61	60.674	5.2735e-61
p158.04022	9.0443	1.052e-96	95.978	6.3176e-96
p158.09235	6.8682	2.3184e-74	73.635	7.9095e-74
p159.0768	20.751	2.1694e-177	176.66	3.1918e-175
p160.03763	9.116	2.207e-97	96.656	1.353e-96
p160.07631	10.505	6.7472e-110	109.17	6.6179e-109
p161.07964	10.378	8.5844e-109	108.07	7.9558e-108
p162.07622	6.5395	1.1706e-70	69.932	3.6499e-70
p163.03941	6.0157	1.4749e-64	63.831	3.9187e-64
p170.99672	9.0508	9.1319e-97	96.039	5.5119e-96
p174.04536	1.5318	7.2786e-05	4.138	7.588e-05
p175.11958	3.4554	5.0961e-31	30.293	7.3237e-31
p176.01131	5.5566	5.3044e-59	58.275	1.2587e-58
p176.12294	2.879	9.0871e-23	22.042	1.1451e-22
p177.05479	1.3401	0.0048214	2.3168	0.0049389
p182.03384	6.7627	3.4913e-73	72.457	1.1511e-72
p183.05054	2.9539	7.6423e-24	23.117	9.7559e-24
p184.07347	7.0383	3.0565e-76	75.515	1.1069e-75
p188.09239	5.269	2.0333e-55	54.692	4.524e-55
p191.03909	6.7919	1.6446e-73	72.784	5.4992e-73
p192.10237	14.496	1.9777e-140	139.7	5.2902e-139
p200.04469	5.1959	1.7081e-54	53.767	3.7092e-54
p203.05313	3.2705	2.2008e-28	27.657	3.0051e-28
p204.10216	13.243	1.3936e-131	130.86	2.7801e-130
p206.10239	4.7695	5.2985e-49	48.276	1.0325e-48
p208.97263	4.6729	9.826e-48	47.008	1.8897e-47
p209.12946	5.8959	3.9786e-63	62.4	1.0269e-62
p218.11815	6.0521	5.4503e-65	64.264	1.4713e-64
p219.12177	6.7788	2.3092e-73	72.637	7.656e-73
p220.09694	4.7644	6.1711e-49	48.21	1.2006e-48
p221.01955	7.5834	4.1865e-82	81.378	1.729e-81
p235.14429	5.058	9.733e-53	52.012	2.042e-52
p236.14761	4.7341	1.5408e-48	47.812	2.9878e-48
p236.99355	3.3133	5.3804e-29	28.269	7.4503e-29
p245.05157	2.129	3.3886e-12	11.47	3.784e-12
p249.15712	4.4455	1.0367e-44	43.984	1.8947e-44
p251.13989	3.8588	1.0781e-36	35.967	1.6741e-36
p258.11121	4.1479	1.1076e-40	39.956	1.8258e-40
p266.1604	6.8522	3.4881e-74	73.457	1.1866e-73
p267.16382	6.4863	4.743e-70	69.324	1.45e-69
p271.09457	4.0351	3.9018e-39	38.409	6.3257e-39
p271.65854	4.195	2.5175e-41	40.599	4.2149e-41
p272.06598	9.545	2.263e-101	100.65	1.6046e-100
p272.56732	8.8394	9.5149e-95	94.022	5.3076e-94
p272.9783	7.5178	2.0642e-81	80.685	8.3489e-81
p273.08212	7.9411	7.994e-86	85.097	3.605e-85
p273.58429	7.5436	1.101e-81	80.958	4.4838e-81
p274.08167	6.0677	3.5574e-65	64.449	9.6699e-65
p275.06149	5.6845	1.4338e-60	59.844	3.5013e-60
p277.08392	5.1288	1.2133e-53	52.916	2.5871e-53
p277.16632	7.0032	7.4239e-76	75.129	2.6399e-75
p277.21661	6.4201	2.733e-69	68.563	8.0824e-69
p278.16968	6.7386	6.523e-73	72.186	2.1327e-72
p279.23285	6.8024	1.2548e-73	72.901	4.2197e-73
p279.64755	6.838	5.0247e-74	73.299	1.6994e-73
p280.09314	12.75	6.2344e-128	127.21	1.0791e-126
p280.26364	5.204	1.3456e-54	53.871	2.9275e-54
p280.65521	2.8871	6.957e-23	22.158	8.7765e-23
p281.07101	12.049	1.4865e-122	121.83	2.3022e-121
p281.09549	11.417	1.6209e-117	116.79	2.0514e-116
p281.5733	8.6765	3.5909e-93	92.445	1.9038e-92
p283.09482	2.9882	2.4514e-24	23.611	3.143e-24
p284.59039	5.2363	5.2545e-55	54.279	1.1495e-54
p284.99533	1.6164	8.884e-06	5.0514	9.3362e-06
p286.07703	3.2412	5.767e-28	27.239	7.802e-28
p286.99222	4.6653	1.2395e-47	46.907	2.3722e-47
p287.08395	8.886	3.3971e-95	94.469	1.941e-94
p288.16086	4.1756	4.6332e-41	40.334	7.6698e-41
p289.1546	4.503	1.7628e-45	44.754	3.2571e-45
p291.1705	5.1163	1.7515e-53	52.757	3.7212e-53
p292.20267	11.559	1.1466e-118	117.94	1.5163e-117
p292.57907	9.7045	7.9526e-103	102.1	6.078e-102
p293.06415	3.2647	2.66e-28	27.575	3.6278e-28
p293.0827	3.7187	9.7834e-35	34.01	1.4744e-34
p293.20905	3.8584	1.0904e-36	35.962	1.6909e-36
p296.06644	12.695	1.6283e-127	126.79	2.7378e-126
p297.06998	11.805	1.2289e-120	119.91	1.8081e-119
p298.27481	1.9291	1.484e-09	8.8286	1.6188e-09
p300.29007	3.2867	1.2899e-28	27.889	1.7694e-28
p301.14209	5.2608	2.5846e-55	54.588	5.7289e-55
p301.20227	2.952	8.1339e-24	23.09	1.0372e-23
p302.05505	2.6828	5.9286e-20	19.227	7.1863e-20
p305.0723	7.7622	5.6279e-84	83.25	2.4e-83
p305.13489	3.1397	1.6408e-26	25.785	2.1578e-26
p307.06924	4.3139	6.1117e-43	42.214	1.061e-42
p307.09912	8.8739	4.4438e-95	94.352	2.522e-94
p308.1972	7.2257	2.7712e-78	77.557	1.0556e-77
p308.22247	11.736	4.3871e-120	119.36	6.0748e-119
p309.11099	6.8425	4.4747e-74	73.349	1.5178e-73
p309.20001	5.7526	2.1302e-61	60.672	5.2896e-61
p311.0903	22.689	5.379e-187	186.27	1.2662e-184
p311.1264	5.9745	4.5569e-64	63.341	1.1919e-63
p311.60229	9.3341	2.0011e-99	98.699	1.3158e-98
p312.10437	4.7744	4.5656e-49	48.341	8.9116e-49
p312.1059	3.732	6.3677e-35	34.196	9.6333e-35
p313.27371	4.8692	2.6564e-50	49.576	5.2636e-50
p316.28525	1.2512	0.024077	1.6184	0.02443
p317.0831	5.5676	3.8846e-59	58.411	9.2553e-59
p317.18015	3.676	3.8928e-34	33.41	5.8219e-34
p317.20935	5.453	1.0162e-57	56.993	2.3731e-57
p317.28873	3.4659	3.6134e-31	30.442	5.2119e-31
p318.30066	5.0618	8.7135e-53	52.06	1.8314e-52
p319.19492	2.1452	2.0467e-12	11.689	2.2921e-12
p319.30469	2.6485	1.8328e-19	18.737	2.2193e-19
p319.59067	11.557	1.1927e-118	117.92	1.5598e-117
p320.09283	6.7512	4.7085e-73	72.327	1.548e-72
p321.04919	7.3406	1.5972e-79	78.797	6.2454e-79
p322.05515	3.4337	1.0373e-30	29.984	1.4799e-30
p322.21259	5.2939	9.8766e-56	55.005	2.2058e-55
p323.07471	2.5854	1.4564e-18	17.837	1.7475e-18
p325.11404	7.1862	7.4135e-78	77.13	2.7701e-77
p327.02878	9.21	2.8833e-98	97.54	1.8051e-97
p327.12161	10.39	6.6296e-109	108.18	6.1929e-108
p329.13681	4.3606	1.4305e-43	42.845	2.5548e-43
p331.10635	5.154	5.8077e-54	53.236	1.2474e-53
p333.1839	6.0155	1.4826e-64	63.829	3.9302e-64
p333.22891	3.0555	2.6544e-25	24.576	3.4522e-25
p335.09402	4.6292	3.7185e-47	46.43	7.0591e-47
p335.19946	4.4847	3.0946e-45	44.509	5.7e-45
p335.21997	3.6458	1.0353e-33	32.985	1.5366e-33
p335.24457	5.9168	2.2339e-63	62.651	5.7914e-63
p336.24817	3.933	1.0062e-37	36.997	1.5854e-37
p337.09076	5.4182	2.7502e-57	56.561	6.3346e-57
p337.2363	2.778	2.5615e-21	20.592	3.1438e-21
p337.25986	4.9674	1.4215e-51	50.847	2.8896e-51
p337.27411	2.9321	1.5714e-23	22.804	1.9974e-23
p339.12088	14.554	7.9766e-141	140.1	2.1834e-139
p339.28983	4.2058	1.7904e-41	40.747	3.0321e-41
p340.10141	4.8466	5.216e-50	49.283	1.0301e-49
p341.13736	10.472	1.3017e-109	108.89	1.2558e-108
p341.14648	5.0478	1.3185e-52	51.88	2.7564e-52
p342.22821	2.5779	1.8636e-18	17.73	2.2314e-18
p343.12427	5.1611	4.7225e-54	53.326	1.0161e-53
p343.14383	3.293	1.0483e-28	27.98	1.4414e-28
p343.16223	7.764	5.3944e-84	83.268	2.3088e-83
p343.27005	3.8326	2.4978e-36	35.602	3.8431e-36
p344.24432	1.9255	1.6504e-09	8.7824	1.7954e-09
p344.99857	6.438	1.7035e-69	68.769	5.1018e-69
p345.01608	6.3452	2.0073e-68	67.697	5.7485e-68
p345.1037	10.09	2.8302e-106	105.55	2.4675e-105
p345.13235	9.0192	1.8188e-96	95.74	1.0867e-95
p345.14111	3.226	9.5191e-28	27.021	1.2775e-27
p345.15939	7.7474	8.0263e-84	83.095	3.3982e-83
p345.24814	3.3506	1.5784e-29	28.802	2.209e-29
p346.24194	3.9768	2.4913e-38	37.604	3.9841e-38
p346.25995	3.3917	4.103e-30	29.387	5.8114e-30
p347.01355	4.9609	1.726e-51	50.763	3.4966e-51
p347.15787	6.3309	2.9343e-68	67.532	8.3624e-68
p349.18311	3.2431	5.4137e-28	27.267	7.3325e-28
p351.19446	4.7037	3.8643e-48	47.413	7.4808e-48
p351.22183	5.9285	1.6176e-63	62.791	4.2122e-63
p352.27017	4.3424	2.5219e-43	42.598	4.4704e-43
p353.08484	2.5705	2.374e-18	17.625	2.8367e-18
p353.0925	8.8737	4.4568e-95	94.351	2.522e-94
p353.09814	7.3351	1.83e-79	78.738	7.1321e-79
p353.13736	13.548	8.6168e-134	133.06	1.8782e-132
p353.17078	6.6658	4.3101e-72	71.366	1.3861e-71
p353.21024	5.4296	1.9852e-57	56.702	4.5995e-57
p353.23108	4.3112	6.655e-43	42.177	1.1519e-42
p353.23734	6.8865	1.4491e-74	73.839	4.9724e-74
p353.59424	5.5872	2.2302e-59	58.652	5.357e-59
p354.10843	12.435	1.5448e-125	124.81	2.5253e-124
p354.6109	10.059	5.3266e-106	105.27	4.5762e-105
p355.1087	7.0031	7.4476e-76	75.128	2.6403e-75
p355.11673	11.463	6.8203e-118	117.17	8.7256e-117
p355.60886	5.2493	3.6061e-55	54.443	7.9334e-55
p357.13202	16.665	1.8328e-154	153.74	9.8054e-153
p358.20572	4.1835	3.6071e-41	40.443	5.9966e-41
p359.14713	7.842	8.3816e-85	84.077	3.681e-84
p360.15115	6.5803	4.0147e-71	70.396	1.2737e-70
p360.22226	6.7027	1.6511e-72	71.782	5.3685e-72
p361.27094	3.7337	6.0237e-35	34.22	9.1247e-35
p362.09851	13.403	9.6298e-133	132.02	2.024e-131
p362.24127	4.2207	1.1238e-41	40.949	1.9059e-41
p362.60028	11.773	2.2192e-120	119.65	3.2247e-119
p363.09973	7.8284	1.1589e-84	83.936	5.0706e-84
p364.22415	7.2449	1.7146e-78	77.766	6.5522e-78
p364.98407	6.7892	1.7632e-73	72.754	5.879e-73
p365.08475	3.0021	1.5478e-24	23.81	1.9954e-24
p365.09357	4.2537	4.0038e-42	41.398	6.8696e-42
p365.10684	7.661	6.413e-83	82.193	2.7054e-82
p365.11639	6.1821	1.5996e-66	65.796	4.4404e-66
p365.12558	4.6653	1.2372e-47	46.908	2.3716e-47
p365.13696	6.0103	1.7105e-64	63.767	4.5243e-64
p365.17297	3.7533	3.204e-35	34.494	4.8722e-35
p366.10971	7.8034	2.1011e-84	83.678	9.0586e-84
p367.11072	6.9531	2.6523e-75	74.576	9.2358e-75
p367.18954	5.3396	2.6397e-56	55.578	6.0211e-56
p367.26981	5.9213	1.9724e-63	62.705	5.1249e-63
p368.27466	4.3347	3.2035e-43	42.494	5.6615e-43
p369.13235	18.076	7.6101e-163	162.12	5.2688e-161
p369.20483	1.6023	1.2734e-05	4.895	1.3358e-05
p369.28644	4.2387	6.3949e-42	41.194	1.0908e-41
p370.20834	4.394	5.0911e-44	43.293	9.1625e-44
p373.17911	4.9762	1.0966e-51	50.96	2.233e-51
p374.08063	5.8708	7.9577e-63	62.099	2.0495e-62
p374.2543	2.4752	5.3445e-17	16.272	6.2905e-17
p375.29605	4.1496	1.0475e-40	39.98	1.7292e-40
p376.27121	5.2303	6.2723e-55	54.203	1.3697e-54
p377.20425	5.0052	4.6372e-52	51.334	9.5754e-52
p377.26706	6.0832	2.334e-65	64.632	6.3738e-65
p378.28635	4.949	2.4586e-51	50.609	4.9551e-51
p379.21442	3.1236	2.7924e-26	25.554	3.664e-26
p379.28253	5.7367	3.3237e-61	60.478	8.1841e-61
p380.9942	2.8431	2.9854e-22	21.525	3.7066e-22
p381.0043	2.5671	2.6496e-18	17.577	3.1628e-18
p381.00671	3.1514	1.1166e-26	25.952	1.4758e-26
p381.01926	2.5198	1.2462e-17	16.904	1.4786e-17
p381.03445	2.5612	3.2129e-18	17.493	3.8314e-18
p381.04422	3.2247	9.9448e-28	27.002	1.3331e-27
p381.0531	3.6558	7.4792e-34	33.126	1.1129e-33
p381.0643	4.006	9.8317e-39	38.007	1.5852e-38
p381.06891	4.0024	1.1039e-38	37.957	1.7774e-38
p381.07996	6.2641	1.7556e-67	66.756	4.9435e-67
p381.09119	3.2347	7.1412e-28	27.146	9.639e-28
p381.09897	3.757	2.8446e-35	34.546	4.3313e-35
p381.1077	3.6099	3.3208e-33	32.479	4.8858e-33
p381.11646	3.1514	1.1172e-26	25.952	1.4758e-26
p381.12637	4.1564	8.4526e-41	40.073	1.3973e-40
p381.13654	2.6483	1.8413e-19	18.735	2.2274e-19
p381.15442	3.1733	5.4117e-27	26.267	7.1729e-27
p381.15631	3.1864	3.5197e-27	26.453	4.6809e-27
p381.16837	4.4357	1.4028e-44	43.853	2.5598e-44
p382.08334	6.3889	6.2639e-69	68.203	1.8204e-68
p383.07846	6.1893	1.3153e-66	65.881	3.6598e-66
p383.08505	2.5582	3.5521e-18	17.45	4.223e-18
p383.09634	3.7398	4.9448e-35	34.306	7.5097e-35
p383.14676	13.796	1.4683e-135	134.83	3.3233e-134
p383.18433	3.7013	1.7177e-34	33.765	2.5787e-34
p384.08096	5.009	4.1499e-52	51.382	8.5842e-52
p384.08759	4.1914	2.8179e-41	40.55	4.7045e-41
p384.18817	5.4102	3.4619e-57	56.461	7.9582e-57
p384.29639	4.2431	5.565e-42	41.255	9.5204e-42
p385.08234	2.7528	5.8919e-21	20.23	7.2087e-21
p385.16153	7.8691	4.3976e-85	84.357	1.9458e-84
p385.19739	4.2007	2.1012e-41	40.678	3.5482e-41
p386.0434	5.0623	8.5968e-53	52.066	1.8101e-52
p386.18515	1.9409	1.046e-09	8.9805	1.1432e-09
p386.20334	4.3282	3.9148e-43	42.407	6.8669e-43
p387.28708	4.7872	3.109e-49	48.507	6.0888e-49
p388.20084	5.1887	2.1066e-54	53.676	4.5662e-54
p390.19946	3.801	6.8956e-36	35.161	1.0568e-35
p391.78156	1.8491	1.5358e-08	7.8137	1.6584e-08
p392.62833	7.2148	3.6337e-78	77.44	1.3708e-77
p393.12991	5.26	2.6439e-55	54.578	5.8494e-55
p393.24124	4.3339	3.2781e-43	42.484	5.7846e-43
p395.14725	8.8714	4.697e-95	94.328	2.6452e-94
p395.26468	5.4465	1.2229e-57	56.913	2.8503e-57
p396.2132	5.7496	2.3172e-61	60.635	5.7419e-61
p397.1199	5.854	1.2681e-62	61.897	3.2308e-62
p397.16391	10.631	5.6989e-111	110.24	5.733e-110
p397.19815	6.412	3.387e-69	68.47	9.9413e-69
p397.38382	2.5863	1.412e-18	17.85	1.6976e-18
p398.76263	3.2055	1.8736e-27	26.727	2.5002e-27
p399.117	5.1671	3.9595e-54	53.402	8.551e-54
p399.14343	9.2848	5.7502e-99	98.24	3.6983e-98
p399.17929	7.8281	1.1679e-84	83.933	5.0912e-84
p399.26395	2.8726	1.1253e-22	21.949	1.4135e-22
p400.61771	9.3129	3.15e-99	98.502	2.0371e-98
p401.11819	4.8911	1.3788e-50	49.86	2.7367e-50
p401.15881	11.142	2.9002e-115	114.54	3.3797e-114
p402.77362	2.717	1.919e-20	19.717	2.3406e-20
p403.78143	2.3967	6.8106e-16	15.167	7.9132e-16
p405.03723	6.2315	4.2175e-67	66.375	1.1763e-66
p407.10336	3.3904	4.2808e-30	29.368	6.0559e-30
p409.03314	4.5725	2.0926e-46	45.679	3.9096e-46
p410.76321	4.5789	1.7222e-46	45.764	3.2278e-46
p411.17877	10.649	3.949e-111	110.4	4.0417e-110
p411.26361	2.1492	1.805e-12	11.744	2.0252e-12
p411.77066	3.2711	2.1566e-28	27.666	2.9481e-28
p412.1333	8.04	7.7896e-87	86.108	3.5674e-86
p412.27222	3.2226	1.066e-27	26.972	1.4274e-27
p412.29477	3.4098	2.2697e-30	29.644	3.2224e-30
p413.15817	15.996	2.7002e-150	149.57	1.2224e-148
p415.17349	13.801	1.3415e-135	134.87	3.0959e-134
p420.14169	3.2964	9.3884e-29	28.027	1.2954e-28
p420.29733	5.335	3.016e-56	55.521	6.8662e-56
p423.08163	7.2484	1.5735e-78	77.803	6.0325e-78
p423.18015	8.1097	1.5246e-87	86.817	7.2068e-87
p425.11462	2.804	1.0868e-21	20.964	1.3394e-21
p425.15869	10.985	5.8565e-114	113.23	6.5649e-113
p427.13516	5.8558	1.2045e-62	61.919	3.0752e-62
p427.17441	11.768	2.4483e-120	119.61	3.4719e-119
p429.15381	4.9944	6.3921e-52	51.194	1.313e-51
p429.24188	5.6099	1.1728e-59	58.931	2.8286e-59
p431.16705	6.3684	1.0803e-68	67.966	3.1088e-68
p432.1734	3.2095	1.6422e-27	26.785	2.1965e-27
p433.11328	16.053	1.1813e-150	149.93	5.5616e-149
p435.12631	3.2912	1.1127e-28	27.954	1.5282e-28
p435.13663	3.4263	1.3207e-30	29.879	1.8819e-30
p435.63626	10.169	5.6539e-107	106.25	5.0799e-106
p436.12955	7.218	3.3572e-78	77.474	1.2706e-77
p436.1398	9.8549	3.5049e-104	103.46	2.8255e-103
p436.63641	4.1945	2.5537e-41	40.593	4.2695e-41
p437.16351	8.4801	3.0137e-91	90.521	1.5422e-90
p438.23962	10.664	2.9704e-111	110.53	3.0668e-110
p438.707	4.1997	2.1706e-41	40.663	3.655e-41
p439.14374	10.687	1.8896e-111	110.72	1.9682e-110
p439.20834	4.6157	5.6054e-47	46.251	1.059e-46
p439.24316	8.849	7.6972e-95	94.114	4.3141e-94
p440.14737	6.0161	1.4562e-64	63.837	3.8776e-64
p441.09302	9.0531	8.6772e-97	96.062	5.2645e-96
p441.15314	9.3204	2.6808e-99	98.572	1.753e-98
p441.18997	9.6841	1.219e-102	101.91	9.2563e-102
p443.12457	2.8889	6.5578e-23	22.183	8.2906e-23
p443.16855	8.256	5.1067e-89	88.292	2.4634e-88
p443.62598	4.5829	1.5236e-46	45.817	2.8601e-46
p444.1264	9.5366	2.7003e-101	100.57	1.8918e-100
p453.13858	9.8369	5.0793e-104	103.29	4.0394e-103
p453.19101	8.6918	2.5466e-93	92.594	1.3686e-92
p454.14203	9.4591	1.3927e-100	99.856	9.5305e-100
p454.23459	1.9876	2.5831e-10	9.5879	2.8388e-10
p455.10834	7.5701	5.79e-82	81.237	2.3828e-81
p455.1178	16.27	5.1201e-152	151.29	2.511e-150
p455.20413	1.6947	1.1386e-06	5.9436	1.204e-06
p455.23691	13.169	4.834e-131	130.32	9.3272e-130
p456.11978	15.083	2.2053e-144	143.66	6.55e-143
p456.24036	6.4502	1.2323e-69	68.909	3.7096e-69
p457.1156	3.4633	3.9431e-31	30.404	5.6806e-31
p457.18475	5.8292	2.5186e-62	61.599	6.3888e-62
p458.18808	6.1718	2.1129e-66	65.675	5.8378e-66
p463.0708	5.4237	2.3522e-57	56.629	5.4392e-57
p467.12714	2.4808	4.4503e-17	16.352	5.2485e-17
p468.2131	4.4157	2.6026e-44	43.585	4.7127e-44
p468.25015	10.587	1.3388e-110	109.87	1.3242e-109
p469.1842	4.8338	7.6707e-50	49.115	1.5098e-49
p469.21655	4.0152	7.3485e-39	38.134	1.1881e-38
p469.25375	8.9048	2.2456e-95	94.649	1.2956e-94
p469.30823	4.4182	2.4024e-44	43.619	4.3568e-44
p470.13858	4.6723	1.0031e-47	46.999	1.9261e-47
p470.1532	4.932	4.0737e-51	50.39	8.1544e-51
p470.15994	5.7491	2.3474e-61	60.629	5.8045e-61
p470.17236	4.2448	5.292e-42	41.276	9.0666e-42
p470.18048	4.243	5.5923e-42	41.252	9.5532e-42
p470.19406	5.5517	6.0916e-59	58.215	1.4426e-58
p470.20474	4.5888	1.2729e-46	45.895	2.3933e-46
p470.21359	5.4384	1.5429e-57	56.812	3.5819e-57
p470.21811	4.9369	3.5247e-51	50.453	7.0674e-51
p470.23029	9.0026	2.6176e-96	95.582	1.5482e-95
p470.24475	3.7184	9.8708e-35	34.006	1.4857e-34
p470.24545	6.0484	6.0302e-65	64.22	1.6204e-64
p470.25949	4.6956	4.9414e-48	47.306	9.5502e-48
p470.2681	5.572	3.4343e-59	58.464	8.1992e-59
p470.27817	6.805	1.1743e-73	72.93	3.9602e-73
p470.29019	5.6258	7.4861e-60	59.126	1.8167e-59
p470.30228	5.5065	2.2064e-58	57.656	5.1731e-58
p470.31079	4.3319	3.488e-43	42.457	6.1366e-43
p470.3208	5.1094	2.1444e-53	52.669	4.5394e-53
p471.21487	4.8012	2.0423e-49	48.69	4.0063e-49
p471.21933	6.0605	4.3364e-65	64.363	1.176e-64
p471.23239	8.9747	4.8264e-96	95.316	2.8262e-95
p471.25439	6.575	4.6158e-71	70.336	1.4604e-70
p472.23459	2.5854	1.4565e-18	17.837	1.7475e-18
p472.23657	3.5882	6.7048e-33	32.174	9.8153e-33
p473.23724	5.7476	2.4508e-61	60.611	6.0473e-61
p474.21912	3.0254	7.1824e-25	24.144	9.2898e-25
p475.1785	10.157	7.1939e-107	106.14	6.4146e-106
p475.22272	6.3905	5.997e-69	68.222	1.7471e-68
p476.18124	8.5999	2.0072e-92	91.697	1.05e-91
p476.22647	3.323	3.9136e-29	28.407	5.4383e-29
p478.29398	3.6547	7.7435e-34	33.111	1.1508e-33
p478.33044	2.5713	2.3097e-18	17.636	2.7627e-18
p479.32657	2.2346	1.2289e-13	12.91	1.3894e-13
p482.2291	6.0059	1.9258e-64	63.715	5.0707e-64
p482.66019	7.2711	8.9459e-79	78.048	3.4409e-78
p483.16367	5.2998	8.324e-56	55.08	1.8626e-55
p483.20026	7.4072	3.0984e-80	79.509	1.232e-79
p483.24854	6.6211	1.381e-71	70.86	4.4168e-71
p485.12656	8.8074	1.9371e-94	93.713	1.0704e-93
p485.13583	4.3144	6.0136e-43	42.221	1.0468e-42
p485.24884	9.6365	3.301e-102	101.48	2.4435e-101
p486.224	2.7323	1.1588e-20	19.936	1.4149e-20
p486.2511	8.682	3.171e-93	92.499	1.6965e-92
p488.11783	11.372	3.7412e-117	116.43	4.6844e-116
p488.24084	7.8901	2.6712e-85	84.573	1.1864e-84
p489.23074	2.6975	3.6514e-20	19.438	4.4397e-20
p490.65054	7.6478	8.8123e-83	82.055	3.7043e-82
p492.2504	6.2426	3.1292e-67	66.505	8.7902e-67
p493.13266	5.443	1.3512e-57	56.869	3.1429e-57
p494.32608	1.8779	6.6713e-09	8.1758	7.2369e-09
p496.34027	9.1585	8.7738e-98	97.057	5.4352e-97
p497.14746	9.5946	7.9672e-102	101.1	5.8244e-101
p497.20712	4.19	2.9453e-41	40.531	4.9102e-41
p497.34363	1.7217	5.4802e-07	6.2612	5.811e-07
p498.1514	6.678	3.1364e-72	71.504	1.0142e-71
p498.15918	10.648	4.0903e-111	110.39	4.1502e-110
p498.26114	12.732	8.5418e-128	127.07	1.4571e-126
p498.34763	4.9804	9.6638e-52	51.015	1.9781e-51
p499.1452	1.7135	6.8483e-07	6.1644	7.2552e-07
p499.22183	6.3637	1.225e-68	67.912	3.5166e-68
p499.26328	4.5058	1.6163e-45	44.791	2.9912e-45
p500.2258	4.3112	6.6445e-43	42.178	1.1518e-42
p500.24161	5.5304	1.1176e-58	57.952	2.6307e-58
p500.26669	5.6507	3.7122e-60	59.43	9.0274e-60
p500.31384	2.4403	1.6593e-16	15.78	1.9414e-16
p501.03943	7.1517	1.7609e-77	76.754	6.5174e-77
p501.16367	3.9587	4.4321e-38	37.353	7.0589e-38
p501.23892	6.6955	1.9906e-72	71.701	6.4544e-72
p501.66455	3.3324	2.8767e-29	28.541	4.0069e-29
p502.32965	2.906	3.7199e-23	22.429	4.718e-23
p503.33264	2.0211	9.3651e-11	10.028	1.034e-10
p504.34543	2.4272	2.5411e-16	15.595	2.9613e-16
p505.34882	3.2074	1.7578e-27	26.755	2.3485e-27
p506.36127	3.3903	4.2975e-30	29.367	6.0722e-30
p511.20096	3.1076	4.7422e-26	25.324	6.2156e-26
p512.14728	3.9346	9.5415e-38	37.02	1.5054e-37
p513.12433	2.579	1.7943e-18	17.746	2.1507e-18
p513.12512	1.8405	1.9664e-08	7.7063	2.1195e-08
p514.12848	5.971	5.0182e-64	63.299	1.3096e-63
p516.16248	11.583	7.3561e-119	118.13	9.8387e-118
p516.25018	7.8231	1.3147e-84	83.881	5.71e-84
p516.66309	9.1261	1.7727e-97	96.751	1.0924e-96
p517.01355	9.9133	1.0496e-104	103.98	8.7617e-104
p517.16486	4.9294	4.3976e-51	50.357	8.758e-51
p517.16504	6.4348	1.8536e-69	68.732	5.5373e-69
p517.23743	2.6328	3.0697e-19	18.513	3.7057e-19
p517.25214	4.198	2.2864e-41	40.641	3.8389e-41
p518.01691	7.0262	4.1482e-76	75.382	1.4931e-75
p518.12805	4.676	8.9403e-48	47.049	1.7222e-47
p518.26599	2.1601	1.2824e-12	11.892	1.443e-12
p518.3233	7.2064	4.4841e-78	77.348	1.6862e-77
p519.01031	7.052	2.1608e-76	75.665	7.8497e-76
p519.32526	3.4224	1.5034e-30	29.823	2.1396e-30
p520.2807	3.2743	1.944e-28	27.711	2.6606e-28
p520.34033	12.045	1.5873e-122	121.8	2.4264e-121
p521.3446	1.6058	1.1646e-05	4.9338	1.2228e-05
p522.20331	2.959	6.4599e-24	23.19	8.2555e-24
p522.35748	9.6246	4.2368e-102	101.37	3.1167e-101
p523.13708	4.5259	8.7313e-46	45.059	1.6209e-45
p523.36066	9.9019	1.3276e-104	103.88	1.0927e-103
p524.15222	10.981	6.3255e-114	113.2	7.0237e-113
p524.3631	2.8052	1.0426e-21	20.982	1.2864e-21
p524.37183	11.189	1.1878e-115	114.93	1.4121e-114
p524.65356	9.3577	1.2069e-99	98.918	7.9804e-99
p525.15338	4.6347	3.1393e-47	46.503	5.9692e-47
p525.1676	13.545	9.132e-134	133.04	1.9542e-132
p525.66949	15.282	1.0833e-145	144.97	3.5417e-144
p526.17169	9.5368	2.6889e-101	100.57	1.8918e-100
p527.14453	2.2957	1.7525e-14	13.756	2.0045e-14
p527.14679	3.8437	1.749e-36	35.757	2.698e-36
p527.15973	10.492	8.8184e-110	109.05	8.5779e-109
p528.16302	10.896	3.2243e-113	112.49	3.5139e-112
p529.16467	5.1058	2.3867e-53	52.622	5.0433e-53
p531.29431	3.7238	8.3001e-35	34.081	1.2541e-34
p532.28235	3.6654	5.4913e-34	33.26	8.1917e-34
p533.12817	8.1012	1.8604e-87	86.73	8.7239e-87
p533.15747	5.004	4.8123e-52	51.318	9.9195e-52
p533.65912	11.206	8.5379e-116	115.07	1.0254e-114
p534.16022	7.1255	3.3959e-77	76.469	1.2491e-76
p534.2959	7.116	4.3157e-77	76.365	1.5775e-76
p535.11664	3.4756	2.6347e-31	30.579	3.8097e-31
p535.29895	7.1675	1.1854e-77	76.926	4.4152e-77
p535.33075	4.7383	1.3577e-48	47.867	2.6369e-48
p537.09235	7.3735	7.0921e-80	79.149	2.7918e-79
p537.2973	6.3024	6.2936e-68	67.201	1.7764e-67
p538.13434	6.4401	1.6109e-69	68.793	4.8367e-69
p539.08813	6.0228	1.2125e-64	63.916	3.2434e-64
p539.11658	3.302	7.7921e-29	28.108	1.0764e-28
p540.30701	6.471	7.1049e-70	69.148	2.1553e-69
p541.08759	5.7909	7.306e-62	61.136	1.8374e-61
p541.21344	4.425	1.9513e-44	43.71	3.5497e-44
p542.32275	10.355	1.3559e-108	107.87	1.2468e-107
p543.09167	3.92	1.5221e-37	36.818	2.3919e-37
p543.10492	3.9951	1.3914e-38	37.857	2.2372e-38
p543.10889	5.0012	5.2247e-52	51.282	1.0751e-51
p543.11755	3.788	1.0471e-35	34.98	1.6026e-35
p543.13361	9.1123	2.3887e-97	96.622	1.4567e-96
p543.15302	6.3817	7.5835e-69	68.12	2.1877e-68
p543.15985	5.3177	4.9619e-56	55.304	1.1188e-55
p543.16864	4.143	1.2889e-40	39.89	2.1217e-40
p543.18304	3.8504	1.4099e-36	35.851	2.1806e-36
p543.21948	3.9887	1.7033e-38	37.769	2.7313e-38
p543.32642	5.2568	2.8963e-55	54.538	6.3958e-55
p544.13715	5.0413	1.5949e-52	51.797	3.3226e-52
p544.33948	9.5031	5.4834e-101	100.26	3.7743e-100
p545.13074	8.7905	2.8174e-94	93.55	1.5496e-93
p545.15723	4.2752	2.0437e-42	41.69	3.5116e-42
p545.34088	7.3326	1.9499e-79	78.71	7.5745e-79
p546.13409	1.33	0.0058646	2.2318	0.0060023
p546.35382	4.36	1.4572e-43	42.836	2.5986e-43
p547.13672	2.8579	1.8282e-22	21.738	2.2842e-22
p550.29218	6.5482	9.3198e-71	70.031	2.9252e-70
p551.09021	8.9319	1.2351e-95	94.908	7.1612e-95
p552.07343	3.143	1.4736e-26	25.832	1.9444e-26
p553.27856	7.3028	4.0714e-79	78.39	1.5763e-78
p555.29413	3.9635	3.8e-38	37.42	6.0687e-38
p556.27966	7.8634	5.04e-85	84.298	2.2217e-84
p556.29742	6.5296	1.5171e-70	69.819	4.6866e-70
p557.28467	1.2836	0.013794	1.8603	0.014045
p557.30969	6.4171	2.9628e-69	68.528	8.718e-69
p558.29553	7.5323	1.4523e-81	80.838	5.8942e-81
p559.29932	8.2613	4.5251e-89	88.344	2.1918e-88
p560.31274	8.9929	3.2337e-96	95.49	1.903e-95
p561.29639	5.6071	1.2708e-59	58.896	3.0586e-59
p561.31732	1.7886	8.6035e-08	7.0653	9.2309e-08
p561.83118	2.157	1.4148e-12	11.849	1.5905e-12
[truncated: 497 more rows]
