# Supplementary material for: Metabolite Diversity and Metabolic Genome-Wide Marker Association Studies (Mgwas) for Health Benefiting Nutritional Traits in Pearl Millet Grains
Source: Cells. 2021 Nov 8;10(11):3076. doi: 10.3390/cells10113076 (PMC8621611; doi:10.3390/cells10113076)
Supplement: Supplementary file 1 [file cells-10-03076-s001.zip › Suppl_table_S3.xlsx]

## Sheet: Sheet1
Supplementary table S2 Heritability and ANOVA results for 296 mass features in 197 pearl millet lines during metabolic genome-wide association studies.
Mass_ID	Heritability (%)	Genotype	Wald statistic	n.d.f.	F statistic	d.d.f.	F pr
n100.04028	92.8	197	2724.1	196	13.9	588	<0.001
n102.05643	85.07	197	1313.13	196	6.7	588	<0.001
n103.00368	86.39	197	1439.97	196	7.35	588	<0.001
n1038.30847	91.73	197	2370.76	196	12.1	588	<0.001
n105.01949	89.95	197	1949.59	196	9.95	588	<0.001
n114.03094	86.43	197	1444.52	196	7.37	588	<0.001
n116.03532	96.92	197	6360.64	196	32.45	588	<0.001
n119.03499	31.03	197	284.19	196	1.45	588	<0.001
n128.03546	83.58	197	1193.81	196	6.09	588	<0.001
n129.03883	81.59	197	1064.59	196	5.43	588	<0.001
n130.05099	93.81	197	3164.73	196	16.15	588	<0.001
n131.0827	93.79	197	3156.32	196	16.1	588	<0.001
n132.06667	93.9	197	3213.26	196	16.39	588	<0.001
n134.04715	85.67	197	1367.61	196	6.98	588	<0.001
n135.03001	78.03	197	891.99	196	4.55	588	<0.001
n143.07127	95.14	197	4030.96	196	20.57	588	<0.001
n143.1077	83.85	197	1213.35	196	6.19	588	<0.001
n144.03014	86.04	197	1403.54	196	7.16	588	<0.001
n145.05093	70.24	197	658.52	196	3.36	588	<0.001
n146.04584	86.88	197	1494.35	196	7.62	588	<0.001
n147.02986	84.96	197	1303.26	196	6.65	588	<0.001
n147.04974	84.91	197	1299.09	196	6.63	588	<0.001
n149.04562	88.9	197	1766.46	196	9.01	588	<0.001
n151.04007	91.99	197	2446.61	196	12.48	588	<0.001
n152.99588	92	197	2449.43	196	12.5	588	<0.001
n154.99875	87.75	197	1599.94	196	8.16	588	<0.001
n159.03033	83.7	197	1202.75	196	6.14	588	<0.001
n161.04581	96.63	197	5816.37	196	29.68	588	<0.001
n163.04016	89.18	197	1810.87	196	9.24	588	<0.001
n164.04344	88.78	197	1747.51	196	8.92	588	<0.001
n164.07182	87.28	197	1540.48	196	7.86	588	<0.001
n166.01796	91.76	197	2379.01	196	12.14	588	<0.001
n167.0352	69.85	197	650.08	196	3.32	588	<0.001
n171.00705	89.15	197	1806.46	196	9.22	588	<0.001
n173.00983	88.53	197	1708.19	196	8.72	588	<0.001
n174.01259	86.33	197	1434	196	7.32	588	<0.001
n177.04063	33.61	197	295.24	196	1.51	588	<0.001
n179.03542	79.85	197	972.82	196	4.96	588	<0.001
n179.05193	81.03	197	1033.16	196	5.27	588	<0.001
n179.05617	87.14	197	1524.38	196	7.78	588	<0.001
n180.05942	84.82	197	1290.93	196	6.59	588	<0.001
n180.06721	83.67	197	1200.6	196	6.13	588	<0.001
n181.05084	90.44	197	2049.41	196	10.46	588	<0.001
n181.0721	62.93	197	528.7	196	2.7	588	<0.001
n183.00641	84.66	197	1277.93	196	6.52	588	<0.001
n185.0222	89.68	197	1899.49	196	9.69	588	<0.001
n187.06114	93.75	197	3134.41	196	15.99	588	<0.001
n188.05676	78.22	197	900	196	4.59	588	<0.001
n191.02037	88.23	197	1664.78	196	8.49	588	<0.001
n193.03581	7.393	197	211.65	196	1.08	588	0.248
n193.05106	87.13	197	1523.04	196	7.77	588	<0.001
n195.0513	69.75	197	648	196	3.31	588	<0.001
n195.0663	57.86	197	465.14	196	2.37	588	<0.001
n204.08827	88.57	197	1715.38	196	8.75	588	<0.001
n209.06691	92.47	197	2604.6	196	13.29	588	<0.001
n215.0329	75.73	197	807.45	196	4.12	588	<0.001
n217.02998	75.59	197	802.92	196	4.1	588	<0.001
n217.04868	81.26	197	1045.92	196	5.34	588	<0.001
n218.10431	93.86	197	3192.37	196	16.29	588	<0.001
n219.04552	77.05	197	853.99	196	4.36	588	<0.001
n223.04611	87.47	197	1563.85	196	7.98	588	<0.001
n227.20178	20.69	197	247.12	196	1.26	588	0.021
n236.07797	87.41	197	1556.59	196	7.94	588	<0.001
n237.06195	91.81	197	2391.9	196	12.2	588	<0.001
n237.07713	87.23	197	1535.22	196	7.83	588	<0.001
n238.08044	86.69	197	1472.13	196	7.51	588	<0.001
n239.07748	88.76	197	1744.32	196	8.9	588	<0.001
n245.04434	96.45	197	5525.85	196	28.19	588	<0.001
n252.93416	87.12	197	1522.14	196	7.77	588	<0.001
n253.05707	80.48	197	1004.14	196	5.12	588	<0.001
n253.2177	83.35	197	1177.48	196	6.01	588	<0.001
n255.23332	83.51	197	1188.95	196	6.07	588	<0.001
n256.23697	84.38	197	1254.83	196	6.4	588	<0.001
n259.02313	73.44	197	737.91	196	3.76	588	<0.001
n267.07239	91.74	197	2373.65	196	12.11	588	<0.001
n269.04587	95.62	197	4473.8	196	22.83	588	<0.001
n269.21271	90.76	197	2120.66	196	10.82	588	<0.001
n271.22852	90.72	197	2112.07	196	10.78	588	<0.001
n279.23367	88.17	197	1656.3	196	8.45	588	<0.001
n280.23706	88.28	197	1672.44	196	8.53	588	<0.001
n281.03635	87.75	197	1599.99	196	8.16	588	<0.001
n281.24908	88.1	197	1646.77	196	8.4	588	<0.001
n282.25223	88.08	197	1644.2	196	8.39	588	<0.001
n283.26443	64.76	197	556.17	196	2.84	588	<0.001
n284.26782	75.4	197	796.65	196	4.06	588	<0.001
n285.0412	96.39	197	5431.34	196	27.71	588	<0.001
n285.11002	94.29	197	3431.24	196	17.51	588	<0.001
n286.08163	92.4	197	2578.27	196	13.15	588	<0.001
n287.09076	67.4	197	601.18	196	3.07	588	<0.001
n287.22266	82.76	197	1136.74	196	5.8	588	<0.001
n289.0845	82.51	197	1120.62	196	5.72	588	<0.001
n289.0878	65.39	197	566.39	196	2.89	588	<0.001
n293.21262	83.71	197	1203.43	196	6.14	588	<0.001
n294.11847	92.36	197	2564.83	196	13.09	588	<0.001
n295.22852	84.56	197	1269.54	196	6.48	588	<0.001
n297.24417	78.3	197	903.19	196	4.61	588	<0.001
n298.24832	82.41	197	1114.47	196	5.69	588	<0.001
n300.04984	89.63	197	1889.3	196	9.64	588	<0.001
n305.06952	76.5	197	833.91	196	4.25	588	<0.001
n306.07703	89.75	197	1911.87	196	9.75	588	<0.001
n307.08041	89	197	1781.34	196	9.09	588	<0.001
n308.07327	87.59	197	1578.81	196	8.06	588	<0.001
n308.09961	64.83	197	557.28	196	2.84	588	<0.001
n311.2233	82.54	197	1122.33	196	5.73	588	<0.001
n312.22665	81.02	197	1032.56	196	5.27	588	<0.001
n313.23929	90.32	197	2025.63	196	10.33	588	<0.001
n314.24231	89.75	197	1911.91	196	9.75	588	<0.001
n315.05161	91.26	197	2242.1	196	11.44	588	<0.001
n315.21027	91.68	197	2356.65	196	12.02	588	<0.001
n315.25449	60.88	197	501.08	196	2.56	588	<0.001
n317.2074	89.38	197	1845.6	196	9.42	588	<0.001
n319.08191	91.03	197	2185.28	196	11.15	588	<0.001
n321.07901	90.37	197	2034.29	196	10.38	588	<0.001
n323.09927	88.89	197	1764.17	196	9	588	<0.001
n325.11481	72.11	197	702.65	196	3.58	588	<0.001
n327.21893	83.31	197	1174.16	196	5.99	588	<0.001
n329.23389	77.76	197	881.21	196	4.5	588	<0.001
n333.06015	95.11	197	4009.04	196	20.45	588	<0.001
n333.09702	89.67	197	1896.95	196	9.68	588	<0.001
n337.09402	92.88	197	2752.61	196	14.04	588	<0.001
n339.32724	55.24	197	437.86	196	2.23	588	<0.001
n341.06497	68.92	197	630.54	196	3.22	588	<0.001
n341.10992	88.9	197	1766.18	196	9.01	588	<0.001
n342.11273	88.52	197	1707.07	196	8.71	588	<0.001
n346.05661	86.96	197	1503.09	196	7.67	588	<0.001
n347.19998	86.26	197	1426.29	196	7.28	588	<0.001
n349.09119	85.55	197	1356.1	196	6.92	588	<0.001
n349.21591	89.98	197	1955.34	196	9.98	588	<0.001
n353.08835	89.01	197	1784.08	196	9.1	588	<0.001
n354.06396	91.06	197	2193.62	196	11.19	588	<0.001
n355.32352	65.63	197	570.24	196	2.91	588	<0.001
n357.10492	34.91	197	301.12	196	1.54	588	<0.001
n361.09201	86.14	197	1414.31	196	7.22	588	<0.001
n371.0993	92.43	197	2588.16	196	13.2	588	<0.001
n377.08624	88.07	197	1643.31	196	8.38	588	<0.001
n377.12906	85.9	197	1390.02	196	7.09	588	<0.001
n377.26456	67.9	197	610.67	196	3.12	588	<0.001
n377.28418	68.43	197	620.89	196	3.17	588	<0.001
n379.06485	76.95	197	850.34	196	4.34	588	<0.001
n379.08368	87.71	197	1595.07	196	8.14	588	<0.001
n379.1022	81.53	197	1060.99	196	5.41	588	<0.001
n380.1575	87.41	197	1556.64	196	7.94	588	<0.001
n381.08142	93.3	197	2926.6	196	14.93	588	<0.001
n385.11493	55.7	197	442.39	196	2.26	588	<0.001
n385.11511	62.14	197	517.64	196	2.64	588	<0.001
n387.11514	81.03	197	1033.3	196	5.27	588	<0.001
n391.26276	88.04	197	1638.55	196	8.36	588	<0.001
n393.2789	84.54	197	1267.43	196	6.47	588	<0.001
n401.13098	82.78	197	1137.94	196	5.81	588	<0.001
n421.03592	90.49	197	2061.51	196	10.52	588	<0.001
n421.07623	81.95	197	1085.88	196	5.54	588	<0.001
n423.0343	86.06	197	1405.93	196	7.17	588	<0.001
n431.09958	95.23	197	4110.8	196	20.97	588	<0.001
n432.10287	94.91	197	3851.41	196	19.65	588	<0.001
n439.03317	85.39	197	1341.17	196	6.84	588	<0.001
n439.05173	86.17	197	1417.39	196	7.23	588	<0.001
n447.09482	85.66	197	1366.89	196	6.97	588	<0.001
n448.09818	95.53	197	4386.29	196	22.38	588	<0.001
n463.11475	80.42	197	1001.16	196	5.11	588	<0.001
n485.0686	94.89	197	3833.5	196	19.56	588	<0.001
n485.15305	93.94	197	3235.03	196	16.51	588	<0.001
n501.0014	87.94	197	1624.79	196	8.29	588	<0.001
n502.99789	87.29	197	1542.4	196	7.87	588	<0.001
n503.16339	88.02	197	1636.19	196	8.35	588	<0.001
n505.15735	89.31	197	1833.59	196	9.36	588	<0.001
n519.15875	77.41	197	867.56	196	4.43	588	<0.001
n525.14166	93.4	197	2967.71	196	15.14	588	<0.001
n535.15399	32.5	197	290.35	196	1.48	588	<0.001
n541.13721	89.02	197	1785.04	196	9.11	588	<0.001
n544.19	85.33	197	1336.45	196	6.82	588	<0.001
n549.16833	91.42	197	2285.17	196	11.66	588	<0.001
n563.18439	67.21	197	597.81	196	3.05	588	<0.001
n577.15814	96.9	197	6321.76	196	32.25	588	<0.001
n59.01389	88.81	197	1751.64	196	8.94	591	<0.001
n593.1532	96.16	197	5100.92	196	26.03	588	<0.001
n594.15649	96.62	197	5807.15	196	29.63	588	<0.001
n595.19019	92.07	197	2472.93	196	12.62	588	<0.001
n597.39429	73.2	197	731.26	196	3.73	588	<0.001
n609.14825	95.75	197	4607.16	196	23.51	588	<0.001
n609.39435	73.92	197	751.44	196	3.83	588	<0.001
n610.15161	95.75	197	4606.79	196	23.5	588	<0.001
n611.40912	84.14	197	1235.68	196	6.3	588	<0.001
n615.13208	94.28	197	3426.95	196	17.48	588	<0.001
n629.12988	94.38	197	3488.95	196	17.8	588	<0.001
n631.12744	94.48	197	3552.55	196	18.13	588	<0.001
n645.12445	71.74	197	693.65	196	3.54	588	<0.001
n647.12158	93.33	197	2937.51	196	14.99	588	<0.001
n647.2063	90.01	197	1962.15	196	10.01	588	<0.001
n665.21729	93.73	197	3126.99	196	15.95	588	<0.001
n666.21918	92.94	197	2774.44	196	14.16	588	<0.001
n701.19293	89.08	197	1795.66	196	9.16	588	<0.001
n703.18976	91.76	197	2379.07	196	12.14	588	<0.001
n71.01389	94.31	197	3441.88	196	17.56	591	<0.001
n711.22284	87.34	197	1548.42	196	7.9	588	<0.001
n722.27399	66.62	197	587.22	196	3	588	<0.001
n73.02953	87.95	197	1626.31	196	8.3	591	<0.001
n74.02489	95.43	197	4284.7	196	21.86	588	<0.001
n745.14142	87.96	197	1627.78	196	8.31	588	<0.001
n75.00883	80.68	197	1014.55	196	5.18	588	<0.001
n756.25891	85.78	197	1378.28	196	7.03	588	<0.001
n83.05022	93.44	197	2989.9	196	15.25	588	<0.001
n87.00887	90.51	197	2065.52	196	10.54	588	<0.001
n89.02444	69.77	197	648.37	196	3.31	588	<0.001
n96.9696	93.02	197	2807.07	196	14.32	588	<0.001
n975.29108	86.94	197	1500.31	196	7.65	588	<0.001
n976.30902	89.92	197	1944.97	196	9.92	588	<0.001
n977.31171	87.32	197	1546.11	196	7.89	588	<0.001
n978.30353	83.23	197	1168.9	196	5.96	588	<0.001
n99.04523	96.7	197	5943.95	196	30.33	588	<0.001
p102.05508	86.51	197	1453.1	196	7.41	588	<0.001
p1029.34082	80.21	197	990.58	196	5.05	588	<0.001
p103.05437	77.08	197	855.23	196	4.36	588	<0.001
p104.10732	94.78	197	3754.19	196	19.15	588	<0.001
p105.06992	82.69	197	1132.16	196	5.78	588	<0.001
p105.10226	94.28	197	3425.16	196	17.48	588	<0.001
p1066.31824	84.88	197	1296.64	196	6.62	588	<0.001
p108.04477	44.04	197	350.23	196	1.79	588	<0.001
p109.0285	61.9	197	514.49	196	2.62	588	<0.001
p110.06031	85.25	197	1328.4	196	6.78	588	<0.001
p112.08717	91.56	197	2322.89	196	11.85	588	<0.001
p115.05451	84.86	197	1294.32	196	6.6	588	<0.001
p115.08649	93.15	197	2862.65	196	14.61	588	<0.001
p116.07083	89.81	197	1924.25	196	9.82	588	<0.001
p117.03374	60.05	197	490.57	196	2.5	588	<0.001
p119.04922	82.78	197	1137.96	196	5.81	588	<0.001
p120.0444	93.08	197	2834.03	196	14.46	588	<0.001
p120.08077	85.71	197	1371.7	196	7	588	<0.001
p121.02891	93.22	197	2888.84	196	14.74	588	<0.001
p121.06486	64.53	197	552.62	196	2.82	588	<0.001
p123.08044	92.75	197	2702.31	196	13.79	588	<0.001
p124.02431	73.93	197	751.94	196	3.84	588	<0.001
p124.07584	89.45	197	1858.02	196	9.48	588	<0.001
p125.00008	86.91	197	1497.82	196	7.64	588	<0.001
p126.05526	62.58	197	523.72	196	2.67	588	<0.001
p130.05005	90.36	197	2032.78	196	10.37	588	<0.001
p136.06212	87.04	197	1512.78	196	7.72	588	<0.001
p138.05522	76.09	197	819.61	196	4.18	588	<0.001
p139.05856	91.27	197	2244.94	196	11.45	588	<0.001
p144.06577	73.52	197	740.11	196	3.78	588	<0.001
p145.02864	61.98	197	515.55	196	2.63	588	<0.001
p145.05005	52.92	197	416.34	196	2.12	588	<0.001
p147.04416	83.84	197	1212.59	196	6.19	588	<0.001
p148.07625	92.26	197	2533.29	196	12.92	588	<0.001
p156.04213	88.5	197	1705.02	196	8.7	588	<0.001
p157.04549	87.41	197	1556.4	196	7.94	588	<0.001
p157.10881	88.44	197	1696.02	196	8.65	588	<0.001
p160.03763	85.51	197	1352.69	196	6.9	588	<0.001
p163.03941	78.75	197	922.46	196	4.71	588	<0.001
p176.01131	79.53	197	957.73	196	4.89	588	<0.001
p183.05054	69.59	197	644.58	196	3.29	588	<0.001
p184.07347	86.42	197	1442.82	196	7.36	588	<0.001
p188.09239	80.36	197	997.96	196	5.09	588	<0.001
p203.05313	69.87	197	650.62	196	3.32	588	<0.001
p220.09694	81.34	197	1050.41	196	5.36	588	<0.001
p258.11121	68.22	197	616.74	196	3.15	588	<0.001
p277.21661	86.4	197	1441.51	196	7.35	588	<0.001
p279.23285	86.68	197	1471.77	196	7.51	588	<0.001
p280.09314	90.66	197	2098.25	196	10.71	588	<0.001
p292.20267	90.79	197	2128.48	196	10.86	588	<0.001
p293.06415	70.02	197	653.79	196	3.34	588	<0.001
p293.0827	65.45	197	567.33	196	2.89	588	<0.001
p296.06644	90.75	197	2118.95	196	10.81	588	<0.001
p309.11099	84.26	197	1245.21	196	6.35	588	<0.001
p321.04919	85.38	197	1340.56	196	6.84	588	<0.001
p323.07471	71.09	197	677.9	196	3.46	588	<0.001
p325.11404	84.25	197	1244.72	196	6.35	588	<0.001
p327.12161	91.49	197	2304.47	196	11.76	588	<0.001
p335.21997	74.27	197	761.71	196	3.89	588	<0.001
p337.09076	89.1	197	1797.44	196	9.17	588	<0.001
p337.2363	78.09	197	894.76	196	4.57	588	<0.001
p343.12427	83.92	197	1219.18	196	6.22	588	<0.001
p344.99857	91.3	197	2253.6	196	11.5	588	<0.001
p345.14111	75.66	197	805.16	196	4.11	588	<0.001
p351.19446	77.15	197	857.7	196	4.38	588	<0.001
p353.13736	93.55	197	3040.1	196	15.51	588	<0.001
p353.21024	79.78	197	969.47	196	4.95	588	<0.001
p362.09851	88.35	197	1682.5	196	8.58	588	<0.001
p365.08475	62.46	197	522.17	196	2.66	588	<0.001
p365.10684	79.96	197	977.82	196	4.99	588	<0.001
p365.12558	59.51	197	484.1	196	2.47	588	<0.001
p377.26706	84.68	197	1279.6	196	6.53	588	<0.001
p378.28635	86.58	197	1460.8	196	7.45	588	<0.001
p379.28253	83.07	197	1158.02	196	5.91	588	<0.001
p381.03445	66.43	197	583.79	196	2.98	588	<0.001
p381.07996	81.59	197	1064.89	196	5.43	588	<0.001
p383.09634	53.15	197	418.32	196	2.13	588	<0.001
p384.18817	87.45	197	1562.01	196	7.97	588	<0.001
p386.18515	63.24	197	533.19	196	2.72	588	<0.001
p397.19815	63.48	197	536.65	196	2.74	588	<0.001
p397.38382	74.09	197	756.52	196	3.86	588	<0.001
p399.26395	71.64	197	691.03	196	3.53	588	<0.001
p420.14169	83.71	197	1203.16	196	6.14	588	<0.001
p427.13516	77.68	197	878.12	196	4.48	588	<0.001
p429.15381	89.51	197	1867.93	196	9.53	588	<0.001
p433.11328	94.35	197	3466.18	196	17.68	588	<0.001
p441.15314	90.49	197	2062	196	10.52	588	<0.001
p443.16855	88.95	197	1774.35	196	9.05	588	<0.001
p455.10834	83.64	197	1197.82	196	6.11	588	<0.001
p469.30823	79.98	197	978.99	196	4.99	588	<0.001
p475.1785	86.97	197	1503.98	196	7.67	588	<0.001
p496.34027	89.95	197	1950.05	196	9.95	588	<0.001
p498.1514	84.3	197	1248.46	196	6.37	588	<0.001
p503.33264	69.1	197	634.32	196	3.24	588	<0.001
p524.15222	89.59	197	1883.43	196	9.61	588	<0.001
p527.15973	83.26	197	1171.17	196	5.98	588	<0.001
p533.65912	87.13	197	1523.19	196	7.77	588	<0.001
p543.13361	85.25	197	1328.38	196	6.78	588	<0.001
p579.17188	95.86	197	4739.14	196	24.18	588	<0.001
p58.06487	88.89	197	1764.74	196	9	588	<0.001
p595.16711	95.86	197	4739.14	196	24.18	588	<0.001
p596.16937	95.75	197	4607.26	196	23.51	588	<0.001
p599.435	42.18	197	339.01	196	1.73	588	<0.001
p599.43756	80.6	197	1010.38	196	5.15	588	<0.001
p611.16241	95.37	197	4237.84	196	21.62	588	<0.001
p615.19202	63.61	197	538.61	196	2.75	588	<0.001
p615.4021	81.82	197	1078.26	196	5.5	588	<0.001
p617.14764	82.92	197	1147.37	196	5.85	588	<0.001
p617.51282	80.86	197	1024.05	196	5.22	588	<0.001
p633.12225	96.03	197	4940.31	196	25.21	588	<0.001
p633.14386	70.43	197	662.87	196	3.38	588	<0.001
p649.11829	95.97	197	4863.96	196	24.82	588	<0.001
p665.1709	93.06	197	2824.45	196	14.41	588	<0.001
p679.06708	87.99	197	1631.97	196	8.33	588	<0.001
p689.21375	90.67	197	2100.7	196	10.72	588	<0.001
p705.18652	89.17	197	1810.07	196	9.24	588	<0.001
p72.08105	81.34	197	1050.34	196	5.36	588	<0.001
p774.56647	75.18	197	789.64	196	4.03	588	<0.001
p81.07014	83.4	197	1180.97	196	6.03	588	<0.001
p84.0447	90.35	197	2031.01	196	10.36	588	<0.001
p86.06037	84.39	197	1255.63	196	6.41	588	<0.001
p86.09663	87.62	197	1583.39	196	8.08	588	<0.001
p87.04438	87.56	197	1575.41	196	8.04	588	<0.001
p90.05547	88.21	197	1662.45	196	8.48	588	<0.001
p909.20819	81.16	197	1040.32	196	5.31	588	<0.001
p92.04977	74.9	197	780.86	196	3.98	588	<0.001
p94.06519	88.49	197	1702.45	196	8.69	588	<0.001
p948.31378	87.82	197	1609.05	196	8.21	588	<0.001
p96.04478	89.76	197	1914.3	196	9.77	588	<0.001
p97.02872	65.18	197	562.94	196	2.87	588	<0.001
p98.98447	50.28	197	394.24	196	2.01	588	<0.001
p99.04421	66.44	197	584.04	196	2.98	588	<0.001
