# Supplementary material for: Metabolite Diversity and Metabolic Genome-Wide Marker Association Studies (Mgwas) for Health Benefiting Nutritional Traits in Pearl Millet Grains
Source: Cells. 2021 Nov 8;10(11):3076. doi: 10.3390/cells10113076 (PMC8621611; doi:10.3390/cells10113076)
Supplement: Supplementary file 1 [file cells-10-03076-s001.zip › Suppl_table_S4.xlsx]

## Sheet: Sheet1
Supplementary table S3 Metabolite profiling for 341 mass features (209 positive ion mode and 132 positive ion mode) considered as health benefiting nutritional traits in 197 PMiGAP pearl millet germplasm.
Accessions	n59.01389	n71.01389	n73.02953	n74.02489	n75.00883	n83.05022	n87.00887	n89.02444	n96.9696	n99.04523	n100.04028	n102.05643	n103.00368	n105.01949	n114.03094	n116.03532	n119.03499	n128.03546	n129.03883	n130.05099	n131.0827	n132.06667	n134.04715	n135.03001	n143.07127	n143.1077	n144.03014	n145.05093	n146.04584	n147.02986	n147.04974	n149.04562	n151.04007	n152.99588	n154.99875	n159.03033	n161.04581	n163.04016	n164.04344	n164.07182	n166.01796	n167.0352	n171.00705	n173.00983	n174.01259	n177.04063	n179.03542	n179.05193	n179.05617
PMiGAP007	0.00241988	0.00300826	0.00172683	0.0002374	0.00518379	2.52778e-05	0.00178865	0.00303281	0.0347419	0.000104743	0.000128646	0.0023639	0.000960009	0.00172046	0.000238069	0.000226987	0.000312663	0.0128463	0.000475145	0.00141429	9.49885e-05	6.64844e-05	0.000101413	0.00270981	0.000100264	0.000124026	0.000313247	0.000143175	0.0172899	0.000906395	0.000627494	0.000957414	0.000472862	0.000330389	0.000221293	0.000358051	0.001083	0.00151112	0.000113718	7.27028e-05	8.3366e-05	0.000153922	0.000171631	0.00337946	0.000127164	0.000183107	0.000216136	7.99703e-05	0.0070252
PMiGAP007	0.00235082	0.00186137	0.0013266	0.000205566	0.00446012	3.13774e-05	0.00156257	0.00238651	0.0271626	0.000209238	0.000123432	0.00229424	0.000852277	0.00098385	0.000185996	0.000170883	0.000335064	0.012243	0.000400468	0.00108335	0.000229168	6.19712e-05	0.000100959	0.00159948	9.48667e-05	0.000126393	0.000239749	0.000137497	0.0161189	0.000666229	0.000519931	0.00114976	0.000683375	0.000172443	0.000212795	0.000437337	0.00139213	0.00130473	0.000120087	5.47308e-05	9.09686e-05	0.000383854	0.00013552	0.00295576	0.000123766	0.000205741	0.000479691	0.000151223	0.00637449
PMiGAP007	0.00205443	0.00389457	0.00143857	0.000292768	0.00518659	4.33528e-05	0.00193849	0.00275707	0.0388211	0.000160349	0.00012091	0.001902	0.000757878	0.00177927	0.000168138	0.000228489	0.000153446	0.0128374	0.000383782	0.00119044	0.000148203	7.24628e-05	8.11084e-05	0.00225159	5.69731e-05	8.40252e-05	0.000274042	9.20366e-05	0.0130322	0.000657137	0.000416496	0.000921576	0.000331105	0.000157235	0.000152688	0.000357867	0.00117426	0.00209889	0.000158929	5.31145e-05	5.76067e-05	0.000238875	0.000143564	0.00244601	7.52424e-05	0.000152286	0.000382957	0.000132397	0.00538401
PMiGAP007	0.00249484	0.00221219	0.00143725	0.000243143	0.0041995	3.5543e-05	0.0014483	0.00274057	0.0205273	0.000146728	0.000120336	0.0021828	0.000869132	0.00139225	0.000243519	0.000166322	0.000346243	0.0143448	0.000514292	0.00127056	0.000150243	7.4552e-05	0.000118445	0.00211703	8.63219e-05	0.000133824	0.000268387	0.000123163	0.0158964	0.000728045	0.000537095	0.000898139	0.000563997	0.00028795	0.000199395	0.000416149	0.0011943	0.00186359	0.000125341	5.26926e-05	0.000100465	0.000240137	0.000129972	0.00246014	7.94906e-05	0.0001959	0.000325563	0.000100008	0.00570906
PMiGAP011	0.00153248	0.00180193	0.00161818	0.000245154	0.00324082	2.66436e-05	0.0012624	0.00314121	0.0245816	0.000101289	9.68827e-05	0.00168403	0.000541122	0.00112025	0.000167753	0.000167076	0.000290865	0.0107156	0.000358884	0.000427138	0.000143748	5.05531e-05	0.000138793	0.00199371	7.11841e-05	9.15628e-05	0.000314349	0.000108392	0.012173	0.000558159	0.000446629	0.000491073	0.000587243	0.000253617	0.00012798	0.000313654	0.000820787	0.000677558	6.77656e-05	0.000108818	5.44146e-05	0.000315003	0.000185603	0.00168957	6.61989e-05	0.000151778	0.000402825	4.14245e-05	0.00457012
PMiGAP011	0.00135086	0.000934486	0.000949915	0.000198123	0.00254347	2.82723e-05	0.000519509	0.0024571	0.00938919	0.000105132	5.37043e-05	0.000973064	0.000241814	0.000822463	0.000159668	0.000104463	0.000176931	0.00744733	0.000276712	0.00024967	0.000115515	5.41812e-05	0.000154658	0.0012497	5.93816e-05	0.000126421	0.000236318	9.04389e-05	0.0072346	0.00024621	0.000291486	0.000439216	0.000559075	0.000286649	3.0436e-05	0.000248878	0.000785934	0.000962541	9.73182e-05	0.000108521	5.65638e-05	0.000273708	0.000121561	0.000289897	1.6824e-05	9.78994e-05	0.000415658	2.91915e-05	0.00317624
PMiGAP011	0.00153314	0.00121088	0.00119149	0.000227261	0.00335354	2.81028e-05	0.00106761	0.00240885	0.0267355	9.52647e-05	8.76674e-05	0.00146361	0.000433327	0.00120862	0.000167206	0.000167047	0.000245432	0.0102553	0.000397348	0.000358866	0.000176854	5.84314e-05	0.000170924	0.00195712	6.95494e-05	0.000148211	0.000340326	0.000102448	0.0111395	0.000414298	0.000429926	0.000589367	0.000893132	0.000274479	0.00011312	0.000296253	0.00085123	0.000707994	6.62261e-05	6.57236e-05	8.70066e-05	0.000423832	0.00015851	0.00148556	6.09042e-05	0.000143646	0.000390703	5.9739e-05	0.005104
PMiGAP011	0.00154735	0.00142507	0.00146064	0.000190456	0.0025011	2.87688e-05	0.000819986	0.00261004	0.0163407	7.8649e-05	5.09135e-05	0.00104199	0.00040824	0.000911499	0.000154103	0.000130201	0.00057721	0.00730413	0.000238478	0.000407008	0.000153461	7.2628e-05	0.000193865	0.00142134	7.55821e-05	0.00010446	0.000281371	9.39469e-05	0.00829041	0.000340404	0.000290704	0.00057966	0.000704785	0.000270979	6.09179e-05	0.000284278	0.000717799	0.00098158	0.000115299	0.000111806	6.5115e-05	2.05537e-05	0.000164793	0.000891607	2.37696e-05	0.00011206	0.000130248	3.89482e-05	0.00351877
PMiGAP012	0.00247518	0.00102831	0.000922716	0.000102022	0.00251604	9.95442e-05	0.00106628	0.00221744	0.0160067	0.000149428	5.52589e-05	0.000879679	0.000563574	0.000879407	0.000170862	0.000118312	0.000401711	0.00717156	0.000254938	0.000406385	9.52926e-05	3.72207e-05	0.000125935	0.00112192	0.000238343	0.000168263	0.00016788	0.000309157	0.00844437	0.000393283	0.000279129	0.000560953	0.000660086	0.000112529	4.73001e-05	0.000272469	0.000905082	0.00507131	0.000343549	2.0169e-05	3.50768e-05	5.12656e-05	8.60283e-05	0.000736496	2.35635e-05	0.000124463	0.000200129	1.71877e-05	0.00316335
PMiGAP012	0.00270283	0.00347162	0.00178563	0.000241032	0.00395936	8.31738e-05	0.00168788	0.00302708	0.0317032	0.000197561	0.000122464	0.00149022	0.000988018	0.00170884	0.000243798	0.000188851	0.000509181	0.00922773	0.000314833	0.000757276	0.000104134	7.57157e-05	0.000201939	0.00129756	0.000196603	0.000130204	0.00023176	0.000195759	0.0104823	0.000603871	0.000386356	0.000992162	0.000488036	0.000147374	9.56796e-05	0.000359051	0.00109445	0.00316698	0.000208313	6.73577e-05	4.70499e-05	0.000141731	0.000109134	0.00127288	5.29442e-05	0.00015444	0.000198866	7.93526e-05	0.00456478
PMiGAP012	0.00359348	0.00297944	0.00112313	0.000275473	0.00458188	0.000135183	0.00133822	0.00351338	0.0211578	0.000186737	8.7477e-05	0.000785696	0.00100572	0.00188576	0.000245792	0.000158876	0.000263046	0.00695702	0.000270629	0.000735605	0.000282937	6.75856e-05	0.000128819	0.00208225	0.00026882	0.000202793	0.000183708	0.000228002	0.00688843	0.000564604	0.000257439	0.000667028	0.000551239	8.29717e-05	0.00012345	0.000406737	0.00118535	0.00150908	0.000121731	4.39667e-05	5.30723e-05	0.00034966	0.000109711	0.0017059	5.70417e-05	0.000185972	0.000291793	4.97838e-05	0.00514422
PMiGAP012	0.00345972	0.00215059	0.00116338	0.000236458	0.0041338	0.000127915	0.00133145	0.00328013	0.0216501	0.000278312	8.33667e-05	0.0011907	0.000710511	0.00169433	0.000291679	0.000194645	0.00062467	0.0128029	0.000429891	0.00058524	0.00017231	6.24645e-05	0.000176858	0.00177776	0.000290416	0.000194804	0.000192992	0.000272016	0.00858372	0.00049677	0.000355065	0.000942203	0.000764473	0.000109462	8.56726e-05	0.000352685	0.00178775	0.00529389	0.000359814	3.98152e-05	5.48587e-05	0.000183279	0.000118178	0.000846545	3.20971e-05	0.000178012	0.000447986	4.77464e-05	0.00431622
PMiGAP013	0.00304506	0.00293806	0.00174805	0.000245131	0.00426978	8.74884e-05	0.00185667	0.00376878	0.0304913	0.000256346	0.000102707	0.00156391	0.000994082	0.0025856	0.000243885	0.000206492	0.00014367	0.011464	0.000367654	0.000633616	0.000124117	6.75895e-05	0.000255685	0.0024812	0.000227022	0.000182128	0.000316763	0.000229319	0.011882	0.000561307	0.000439171	0.00104452	0.0010991	0.000182067	0.0001111	0.000431133	0.00172351	0.00121035	0.000131001	0.000100593	5.60645e-05	0.000514738	0.000117141	0.00144636	5.16325e-05	0.000182241	0.000280146	5.32891e-05	0.00503981
PMiGAP013	0.00292454	0.00359917	0.00186242	0.000225359	0.00422275	9.13263e-05	0.00221619	0.00499747	0.0326528	0.000247416	0.000126483	0.0021917	0.000935414	0.00288421	0.000207501	0.000194296	0.000243511	0.0130605	0.000507364	0.000665693	7.0493e-05	6.38934e-05	0.000158881	0.00455187	0.000205587	0.00012689	0.000262255	0.000190397	0.0157828	0.00072973	0.000574694	0.00152826	0.000450489	0.000164234	0.000165171	0.000447318	0.00152683	0.00110933	0.000116383	8.42463e-05	4.74259e-05	0.000260675	7.9172e-05	0.00208353	7.86542e-05	0.000175128	0.00024643	6.66686e-05	0.00669472
PMiGAP013	0.00315758	0.00413377	0.00175841	0.000221899	0.00382655	8.02156e-05	0.00201579	0.00338636	0.0335416	0.00017694	0.000169308	0.00182969	0.00131156	0.00282549	0.000250638	0.000200804	0.000444935	0.014246	0.000483275	0.000737714	5.90012e-05	6.4332e-05	0.000158169	0.00246403	0.000210037	0.000103314	0.000374582	0.000258381	0.0135019	0.00102822	0.000439618	0.000950193	0.00047929	0.000184285	0.00011221	0.00043258	0.00126557	0.00142415	0.000151455	7.85159e-05	8.26746e-05	0.000125016	8.66624e-05	0.0015988	5.00649e-05	0.00015791	0.000149611	9.50338e-05	0.00516945
PMiGAP013	0.00331651	0.0035119	0.00186897	0.00020749	0.00458946	8.78083e-05	0.00201311	0.00318293	0.0370638	0.000317702	0.000164594	0.00174757	0.00128696	0.0024702	0.000196445	0.000199584	0.000381403	0.0138945	0.000484138	0.000552351	0.00011174	5.79394e-05	0.000171122	0.00290095	0.000196095	0.000164953	0.00032572	0.000232828	0.0133851	0.000735056	0.000463104	0.00129135	0.000824153	0.000173006	0.000140937	0.000448989	0.00248729	0.00116757	0.000117716	0.000110733	4.68277e-05	5.34501e-05	0.000111037	0.00193606	6.26501e-05	0.000168047	4.14978e-05	5.39954e-05	0.00578902
PMiGAP015	0.00163972	0.000365136	0.000382327	8.03899e-05	0.00171548	9.41152e-06	0.000372661	0.00162264	0.011819	6.28762e-05	6.23732e-05	0.000409954	0.000175569	0.000903281	0.000129635	5.94915e-05	0.000179932	0.00936948	0.000333077	0.00017772	4.24548e-05	1.62838e-05	9.9843e-05	0.000178295	3.30236e-05	0.000100957	8.09557e-05	6.19695e-05	0.00343785	0.000261244	0.00011437	0.000332522	0.000107511	4.48923e-05	1.90447e-05	0.000279312	0.000466116	0.000553657	4.1618e-05	2.73362e-05	6.33179e-05	5.41729e-05	8.02876e-05	0.000292445	1.23868e-05	0.000168983	0.000321539	2.2795e-06	0.00108859
PMiGAP015	0.00169495	0.000731181	0.000297856	9.27723e-05	0.0020146	2.68901e-05	0.000550235	0.00150289	0.0146964	0.000117978	8.45888e-05	0.000578096	0.000139359	0.000386085	0.000131828	6.36031e-05	0.000145001	0.0126422	0.000445381	0.000215497	1.21186e-05	1.51872e-05	0.000134201	0.00024867	5.75837e-05	0.00011112	0.000126354	8.63315e-05	0.00395423	0.000291443	0.000130728	0.000464115	0.000118059	3.77434e-05	3.60762e-05	0.000288299	0.000603701	0.000598679	5.33462e-05	2.02903e-05	7.8696e-05	9.5644e-05	7.36928e-05	0.000376809	2.4672e-05	0.000162206	0.000617372	4.53685e-06	0.00183898
PMiGAP015	0.00158758	0.000739652	0.000303471	6.92473e-05	0.00197315	1.76284e-05	0.000625664	0.0013464	0.0151712	0.000106868	0.000104641	0.000478777	0.000276739	0.000237167	0.000189407	6.23252e-05	1.40206e-05	0.0139133	0.000492184	0.000189759	2.69288e-05	2.4772e-05	0.000137318	0.000121138	5.66839e-05	8.00358e-05	0.000127692	9.74062e-05	0.0045785	0.00048665	0.000141218	0.000388852	0.000108058	2.47387e-05	5.18758e-05	0.000265368	0.000498034	0.000719605	6.07119e-05	2.30121e-05	0.000101726	7.02384e-05	4.98632e-05	0.000850248	2.86477e-05	0.000145979	0.000601322	0	0.00135958
PMiGAP015	0.00172477	0.000822067	0.000369099	9.67516e-05	0.00222053	2.90827e-05	0.000771329	0.00201018	0.0248895	8.62395e-05	0.000101547	0.000594463	0.000143693	0.000655168	0.000201685	7.88132e-05	0.000228315	0.016016	0.000646777	0.000263274	1.42837e-05	2.33621e-05	0.000140432	0.000170163	5.66861e-05	0.000115305	0.000151542	0.000104544	0.0050942	0.000353917	0.000170181	0.000421534	0.000143114	6.27877e-05	3.90679e-05	0.000293631	0.000614052	0.000737305	6.31849e-05	7.99582e-05	0.000137118	4.10834e-05	0.000110875	0.000507997	3.75334e-05	0.000145173	0.000692001	0	0.00146038
PMiGAP016	0.00183195	0.000990841	0.00102933	0.000218403	0.00171815	4.44092e-05	0.000786119	0.00163834	0.0207417	0.000145388	0.000102647	0.000985651	0.000423772	0.0012089	0.000208744	0.000103425	7.21301e-05	0.00773621	0.000286529	0.000457511	0.000107294	5.37594e-05	0.000246974	0.000844083	0.000123763	0.0001207	0.000147263	0.000145073	0.00735798	0.000330893	0.000295551	0.000369474	0.000268517	6.60204e-05	0.000111295	0.000300625	0.000957606	0.000757792	8.94209e-05	4.47742e-05	7.27458e-05	0.000189084	6.10399e-05	0.00152621	6.37544e-05	0.000113498	0.000206755	0	0.00283384
PMiGAP016	0.00179794	0.000778745	0.0011036	0.000229783	0.00185555	4.64527e-05	0.000614408	0.00207584	0.015256	0.000149129	7.8984e-05	0.00104794	0.000224184	0.00101209	0.000209362	0.000118701	0.000229398	0.007563	0.0002676	0.00039829	0.000134816	4.87721e-05	0.000518745	0.000642018	0.000143663	0.000187191	0.000161151	0.000125102	0.00679309	0.000250299	0.000265037	0.000411484	0.000300289	9.8355e-05	7.10655e-05	0.000284267	0.000822135	0.000747493	9.71082e-05	6.20698e-05	6.51231e-05	9.80626e-05	8.20289e-05	0.000858788	2.71724e-05	0.00010629	0.000108081	0	0.00292761
PMiGAP016	0.00242927	0.00104257	0.00210483	0.000248651	0.00302166	8.36432e-05	0.000607888	0.00219657	0.0189428	0.000189342	8.32845e-05	0.00103989	0.000520306	0.00149092	0.000255424	0.000135385	0.000284003	0.00951291	0.000372004	0.000509859	0.000209228	6.882e-05	0.000385235	0.00115354	0.000177716	0.000150634	0.000207831	0.000165779	0.00795894	0.00166134	0.000268751	0.000544929	0.000297353	0.000128205	9.59868e-05	0.000338503	0.00122609	0.00190756	0.000163772	7.38418e-05	7.089e-05	0.00013684	6.4893e-05	0.00133255	4.94925e-05	0.000146593	0.000272852	7.35035e-06	0.00365101
PMiGAP016	0.00207301	0.00151148	0.00186615	0.000319917	0.00228626	5.18878e-05	0.000779563	0.00298095	0.0279534	0.000221559	7.93894e-05	0.00133293	0.000332546	0.00149491	0.000171917	0.000127038	0.000189361	0.0102402	0.0003536	0.000427978	8.91988e-05	6.27445e-05	0.000491646	0.00139238	0.000125223	0.000131329	0.000199849	0.000144162	0.00920347	0.000948741	0.00033276	0.000506928	0.000196072	9.44183e-05	9.00642e-05	0.000285047	0.00111274	0.000712697	7.28427e-05	6.70379e-05	4.91893e-05	0.000166053	8.98319e-05	0.00112908	4.96285e-05	0.000126068	0.000148321	2.30303e-05	0.00366554
PMiGAP019	0.000899495	0.000298132	0.000523579	8.36741e-05	0.00124938	1.08649e-05	0.000279659	0.00129806	0.0119038	6.93339e-05	5.34278e-05	0.000597564	0.000122446	0.000289401	9.20271e-05	6.64557e-05	8.27329e-05	0.00535794	0.000195049	0.000174639	1.7293e-05	2.85876e-05	8.76855e-05	0.000159016	3.83583e-05	0.000113774	9.52897e-05	5.54972e-05	0.00367569	0.000171269	0.000136517	0.00029245	0.000132154	3.20038e-05	2.59595e-05	0.000246434	0.000369298	0.0001708	2.35662e-05	0.00012225	3.4522e-05	2.65171e-05	6.59414e-05	0.000414768	6.55906e-06	0.000236826	4.22385e-05	0	0.000632537
PMiGAP019	0.00152556	0.000271285	0.000508374	8.58667e-05	0.00157997	7.36563e-06	0.000348488	0.0014134	0.00768534	6.56916e-05	8.28278e-05	0.000657056	0.000198775	0.000397133	0.000128825	5.90465e-05	0.000271868	0.00562478	0.000200952	0.000210833	5.71329e-06	1.44128e-05	8.6004e-05	0.000286013	4.37787e-05	0.000106874	0.000124773	6.6165e-05	0.00523504	0.000260093	0.000176904	0.000451227	0.000142258	3.44035e-05	8.2748e-05	0.000293048	0.000454692	0.000265774	2.59675e-05	5.44767e-05	7.1128e-05	4.60194e-06	5.02315e-05	0.0011153	4.40363e-05	0.000164209	5.64923e-05	2.45461e-06	0.00103
PMiGAP019	0.00112945	0.000443504	0.000322229	7.37069e-05	0.00128814	1.51594e-05	0.000404793	0.00158183	0.00965401	6.04073e-05	5.13161e-05	0.000511636	0.000123163	0.000390372	0.000107091	5.94648e-05	0.000117962	0.00564322	0.000190016	0.000206377	1.53848e-05	5.38977e-06	9.50227e-05	0.00019679	4.17526e-05	9.15057e-05	8.5425e-05	5.93763e-05	0.00374269	0.000171285	0.000112833	0.000308708	0.000142498	1.46083e-05	5.70496e-05	0.000277723	0.000380717	0.000144026	1.70686e-05	6.29934e-05	0.000101914	2.85893e-05	4.34563e-05	0.000675922	2.48138e-05	0.000193299	3.48676e-05	0	0.000926359
PMiGAP019	0.00158962	0.000762507	0.000503888	0.0001181	0.00191116	3.32484e-05	0.000591102	0.00130588	0.0112455	8.55311e-05	9.59871e-05	0.00100865	0.000149658	0.000655618	0.000154234	8.41307e-05	0.000297477	0.00806996	0.000290042	0.000265374	8.44646e-06	7.77685e-06	9.79126e-05	0.000328561	6.67029e-05	0.00011218	0.000143854	5.76733e-05	0.0060571	0.000286047	0.000215844	0.000488414	0.00012944	2.71445e-05	9.40215e-05	0.000321296	0.000528019	0.000146129	2.93926e-05	0.000102788	0.000115368	4.67187e-06	5.97231e-05	0.00136793	5.39872e-05	0.000254219	2.80441e-05	2.21081e-06	0.000818214
PMiGAP020	0.00249154	0.00333233	0.00180118	0.000219223	0.00409773	3.77471e-05	0.00173701	0.00309	0.0351317	0.000216903	0.000204194	0.00154254	0.000579656	0.00179204	0.000192929	0.00019635	0.000246802	0.0141576	0.000491387	0.000818157	7.87399e-06	4.52342e-05	0.000145539	0.00208633	8.3588e-05	0.000115197	0.000371193	0.000113508	0.0127045	0.000728853	0.000380508	0.00145099	0.000357145	0.00011372	0.000315633	0.000658557	0.0016401	0.00147019	0.000103902	6.57678e-05	9.77998e-05	0.000186005	0.000147514	0.0039632	0.000149799	0.000220939	0.000287209	6.10193e-05	0.00473999
PMiGAP020	0.00195846	0.00343763	0.00161689	0.000185055	0.00364201	2.84006e-05	0.00171962	0.00282088	0.0353398	0.000210905	0.000184581	0.00143522	0.000449677	0.0015759	0.000171156	0.00018989	0.000224717	0.0119018	0.000415203	0.000759001	1.10414e-05	2.01855e-05	0.000128036	0.00175811	6.62787e-05	9.5784e-05	0.000291866	0.000102422	0.0112656	0.000700787	0.000350989	0.0011399	0.000300589	0.00012227	0.000256596	0.000575416	0.0014467	0.00110008	9.66747e-05	6.75949e-05	6.5012e-05	0.000169064	0.000151248	0.00376312	0.000141074	0.000191727	0.000224198	5.43026e-05	0.00412169
PMiGAP020	0.00180513	0.00225725	0.00101922	0.00016366	0.00423411	3.97537e-05	0.00162606	0.00237657	0.0509312	0.000230866	0.000201796	0.00159883	0.000544371	0.00190171	0.000156548	0.000180763	0.000181519	0.011358	0.000357571	0.000668159	5.32988e-06	3.25456e-05	9.59731e-05	0.00177882	8.58192e-05	0.000149613	0.000271345	9.91884e-05	0.0110442	0.000642865	0.000383804	0.000946405	0.000421391	0.000114204	0.000199467	0.000624724	0.00134311	0.000846193	8.3175e-05	5.0834e-05	8.89076e-05	0.000272569	0.000154344	0.00279871	0.000103263	0.00013849	0.000203309	5.40961e-05	0.003751
PMiGAP020	0.00252139	0.00292102	0.00144158	0.000184036	0.00383511	3.75272e-05	0.00161053	0.0029991	0.0296477	0.000210268	0.000183532	0.00149432	0.000679877	0.00191585	0.000189748	0.000176983	0.000125116	0.0179434	0.000684049	0.000798124	9.17853e-06	2.63203e-05	0.000194218	0.00195461	0.000116771	0.000146295	0.000289051	0.000117716	0.0119176	0.000707398	0.000389852	0.00136771	0.00039691	0.000140345	0.000240458	0.000730484	0.00141197	0.00102634	0.000104335	4.74019e-05	8.44814e-05	0.000130653	0.00014751	0.00329373	0.000117719	0.000195924	0.000165175	8.28649e-05	0.00458384
PMiGAP021	0.00165059	0.00105096	0.00115248	0.000224306	0.0019796	5.68646e-05	0.000967382	0.00273393	0.0151577	0.000173469	8.86269e-05	0.0034801	0.000407509	0.0011111	0.000207433	0.000206642	0.000103599	0.0289349	0.00119269	0.000732372	1.5771e-05	4.36683e-05	0.000465094	0.00145286	0.00016995	0.000165933	0.000170729	0.000156956	0.0272084	0.000489642	0.00114748	0.000533544	0.000346499	0.000118755	6.30676e-05	0.000266381	0.000939045	0.00019141	6.40927e-05	7.36668e-05	0.00010839	0.000153708	7.94879e-05	0.000695932	2.80445e-05	0.000108807	7.49809e-05	1.98253e-05	0.00325864
PMiGAP021	0.00206559	0.00156321	0.00130733	0.000200632	0.00250038	6.83162e-05	0.00106844	0.00315033	0.0197855	0.000162196	8.12584e-05	0.00206768	0.000619042	0.0012232	0.000223479	0.000194276	0.000416294	0.012608	0.000438603	0.000921556	1.73012e-06	6.60638e-05	0.000352885	0.00218958	0.000182247	0.000174984	0.000193881	0.000162812	0.0148884	0.000496066	0.000492768	0.000584539	0.00032197	0.000159145	5.15571e-05	0.000314784	0.00111825	0.000323338	5.01054e-05	6.70973e-05	0.000103446	4.1826e-05	0.000116611	0.000781756	3.15124e-05	0.000120267	2.15663e-05	6.3531e-05	0.00420314
PMiGAP021	0.00237183	0.00185993	0.00132098	0.000257778	0.00220519	5.79754e-05	0.00105157	0.00404064	0.0193508	0.000164246	6.84606e-05	0.00271836	0.000584836	0.00143909	0.000196818	0.000240581	0.000373255	0.024247	0.000966173	0.000756786	4.79934e-06	6.18986e-05	0.000466239	0.00249369	0.000143982	0.000164917	0.000195448	0.000176957	0.0230236	0.0005264	0.000920833	0.000662242	0.000293315	0.000135736	4.07639e-05	0.000311326	0.00131251	0.000264421	6.43306e-05	8.87782e-05	8.06202e-05	4.14069e-05	7.79672e-05	0.00062689	2.3937e-05	0.000138483	4.77924e-05	6.39132e-05	0.00492306
PMiGAP021	0.00202878	0.00187754	0.00148418	0.000341029	0.00182444	7.04414e-05	0.000899718	0.00506879	0.0221286	0.000191523	8.281e-05	0.00285879	0.000413864	0.00151129	0.000171397	0.000265365	0.000137034	0.0268288	0.00109459	0.00122595	2.0465e-05	6.12121e-05	0.000506061	0.00224182	0.000132896	0.000127951	0.000149211	0.00014069	0.0213254	0.00213114	0.00082737	0.000640982	0.000262355	0.000136696	4.40632e-05	0.000313033	0.00126676	0.00046428	7.93947e-05	0.000110264	8.71877e-05	0.000127146	0.000110064	0.000480585	6.21547e-06	0.000115813	5.61054e-05	1.89733e-05	0.00435059
PMiGAP022	0.00262093	0.00359686	0.00202413	0.000687913	0.0033942	6.62438e-05	0.00196316	0.00454568	0.0338989	0.00018975	0.000222594	0.00274052	0.000490001	0.00170435	0.000224013	0.000252907	4.78783e-05	0.0176372	0.000623881	0.000776357	0.000172291	0.000146322	0.000265452	0.000937873	0.000169617	0.000160795	0.000238982	0.000176053	0.0180033	0.000955523	0.000646044	0.000785849	0.000254074	0.000309246	7.72408e-05	0.000343649	0.000819881	0.00131725	0.000137812	6.80822e-05	8.28779e-05	0.000156325	0.000134529	0.00121978	4.21945e-05	0.00015739	0.000141263	9.16714e-05	0.00564333
PMiGAP022	0.0029528	0.00321954	0.00204044	0.000531775	0.00369343	8.14748e-05	0.00239003	0.00450721	0.0192689	0.000199231	0.000215011	0.00183609	0.000508682	0.00184387	0.000206958	0.000218855	0.000143072	0.0129485	0.000422756	0.000676875	0.000184466	0.00012528	0.000196035	0.00110988	0.000219345	0.000175222	0.000288509	0.00022267	0.0124006	0.000631739	0.000424415	0.000839206	0.000240547	0.00028266	0.000129606	0.000364182	0.000829458	0.00222673	0.000173221	5.50988e-05	0.000144784	0.000179695	0.000105998	0.00220722	6.43741e-05	0.000174393	0.00030871	0.000173883	0.00641875
PMiGAP022	0.00382206	0.00421225	0.00219015	0.000525268	0.00437921	7.46204e-05	0.00235179	0.00682548	0.0334061	0.000208533	0.000212219	0.001959	0.0018787	0.00400499	0.000160179	0.000353354	0.000214316	0.016613	0.000589914	0.000771548	0.000123226	0.0001068	0.000243942	0.00303323	0.000201142	0.000170177	0.000284207	0.000225241	0.0138388	0.000900973	0.000490318	0.000873544	0.000230758	0.000225026	0.000128788	0.000425744	0.0014001	0.00116254	9.49868e-05	9.36341e-05	0.00015138	0.000160195	9.80364e-05	0.00180474	5.8667e-05	0.000259657	8.60474e-05	0.00017333	0.00887782
PMiGAP022	0.00251387	0.00287131	0.00165567	0.000529079	0.00334822	7.7124e-05	0.00177103	0.00408719	0.020808	0.000137061	0.000186517	0.00179392	0.000654561	0.00192101	0.000183359	0.0002299	0.000315325	0.0112811	0.000366103	0.00065221	0.000202107	0.000124766	0.000193053	0.00110478	0.000181255	0.00017674	0.000219063	0.000195375	0.0133538	0.00052287	0.00051651	0.000697547	0.000289359	0.000190045	0.000109503	0.000300768	0.000817322	0.00180708	0.000162725	5.48287e-05	9.70302e-05	8.94895e-05	9.05947e-05	0.00171592	6.67259e-05	0.00015926	0.00014101	0.000111522	0.00542448
PMiGAP025	0.00331186	0.00247184	0.00109617	0.00018623	0.00364052	0.000107761	0.00140014	0.00273126	0.0232448	0.000161813	0.000124917	0.00122122	0.00086485	0.00204981	0.000239481	0.000148738	0.000580229	0.0101658	0.000328256	0.000438601	0.000110435	6.06698e-05	0.000144764	0.0016589	0.00022075	0.000192328	0.000302686	0.000230039	0.0100386	0.000460032	0.000340471	0.000629621	0.000333438	0.000109987	0.000126349	0.000315566	0.000907132	0.00080531	9.91756e-05	4.62094e-05	0.000171839	0.000168192	9.53546e-05	0.00189245	7.82489e-05	0.000157048	0.000268038	3.98469e-05	0.00400136
PMiGAP025	0.0022426	0.00352769	0.000836463	0.000211459	0.0044542	6.48518e-05	0.0011305	0.00282137	0.0345735	0.000127719	8.48417e-05	0.00120125	0.000688883	0.00152881	0.00021118	0.000135432	0.000210275	0.00849052	0.000268187	0.000327042	8.33106e-05	4.67676e-05	8.66152e-05	0.00172946	0.00016967	9.82707e-05	0.000208515	0.000146093	0.00904157	0.000412255	0.000313248	0.000456221	0.000289327	7.75355e-05	0.000109688	0.000208351	0.000812256	0.000637151	8.97587e-05	3.29793e-05	7.79381e-05	0.000183099	0.000109384	0.00151249	7.04986e-05	0.000116278	0.000184515	8.1653e-05	0.00417991
PMiGAP025	0.00334479	0.00408387	0.00100354	0.000229886	0.00488852	0.000108578	0.0014451	0.00358621	0.0579451	0.000170338	0.000131861	0.00121784	0.000803884	0.00245726	0.0002587	0.000156973	0.000364036	0.00969701	0.000380464	0.000451361	7.90702e-05	6.43305e-05	0.000202029	0.00192667	0.000210988	0.000169383	0.000275159	0.000198896	0.00934822	0.000490551	0.000332948	0.000517389	0.000414766	8.23867e-05	9.04931e-05	0.000281996	0.001074	0.00083502	0.000174532	4.39394e-05	7.13511e-05	0.000240164	9.12659e-05	0.00145462	5.30071e-05	0.00015276	0.000160039	8.83502e-05	0.00465253
PMiGAP025	0.00257946	0.0030144	0.00084034	0.000206799	0.00295311	6.73221e-05	0.00124269	0.00279754	0.031837	6.37645e-05	8.7417e-05	0.000836448	0.000670156	0.00138724	0.000251831	0.000120275	0.000335915	0.00805696	0.000267854	0.000387652	0.000156718	7.96941e-05	0.000188467	0.00154103	0.000153635	0.000105588	0.000229354	0.000158314	0.00737961	0.000408042	0.000245502	0.000387263	0.000432254	7.56386e-05	9.48373e-05	0.000237303	0.000730167	0.00191269	0.000188643	3.74748e-05	9.65625e-05	0.00012676	9.00519e-05	0.00120954	4.3879e-05	0.00012686	0.000441092	6.29711e-05	0.00416591
PMiGAP026	0.00224058	0.000694135	0.00122169	0.000140196	0.00282781	1.60424e-05	0.00049764	0.00167862	0.0275503	6.64181e-05	9.40842e-05	0.000733135	0.000667713	0.000865	0.00017923	9.12681e-05	0.000278533	0.011561	0.000420424	0.000264634	6.22602e-05	3.12993e-05	0.00069501	0.000437867	5.17552e-05	0.00011243	0.000161909	9.177e-05	0.00732277	0.000864464	0.000252253	0.000404259	0.000120473	0.000127718	6.58524e-05	0.000297722	0.000588858	0.00125602	0.000131184	4.31251e-05	6.92776e-05	5.96926e-05	8.21784e-05	0.00119133	4.4811e-05	0.000201526	0.000262458	0	0.00121698
PMiGAP026	0.00206618	0.00032286	0.00105089	0.000180573	0.00328885	2.74375e-05	0.000314463	0.00152287	0.0296094	5.33872e-05	0.00013305	0.00113735	0.000629501	0.000736904	0.000245024	8.65845e-05	0.00039751	0.0117566	0.000440991	0.000295273	9.35451e-05	3.05103e-05	0.000450289	0.000414975	6.37515e-05	8.23158e-05	0.000183932	8.53385e-05	0.00911386	0.000704634	0.000320684	0.000442585	0.000163144	0.000115133	9.44038e-05	0.000273061	0.000596589	0.000730556	8.28411e-05	4.90696e-05	7.73447e-05	4.61337e-05	9.83774e-05	0.00157825	5.3433e-05	0.000161735	0.0001293	9.55196e-06	0.000989186
PMiGAP026	0.00171478	0.000624105	0.000599101	0.000116459	0.00164113	1.71545e-05	0.000356236	0.00137581	0.0164472	5.39554e-05	7.48784e-05	0.00122718	0.00020762	0.000914178	0.000197582	6.86121e-05	0.000275132	0.0150666	0.000583905	0.000212671	5.87857e-05	8.83856e-06	0.000399625	0.000241893	4.40778e-05	7.43661e-05	0.000164074	5.81168e-05	0.0101124	0.000301349	0.00035425	0.000306701	9.9956e-05	0.00011305	3.75781e-05	0.000224904	0.000441534	0.000492927	5.88544e-05	4.99082e-05	7.61847e-05	9.02091e-06	9.01075e-05	0.000432433	9.72946e-06	0.000120106	0.000184561	0	0.000767766
PMiGAP026	0.00209584	0.000800557	0.000742982	0.000206071	0.0029175	2.54161e-05	0.000994772	0.0023557	0.043813	0.00013318	9.5947e-05	0.0011102	0.000445339	0.00148298	0.000176215	0.000113102	0.00019275	0.0268062	0.00110386	0.000250968	5.93042e-05	2.77526e-05	0.000545354	0.000608201	4.40323e-05	7.97768e-05	0.000216667	6.98257e-05	0.00879654	0.000810158	0.000299524	0.00047121	0.000103166	0.000104173	7.27884e-05	0.000253739	0.00118394	0.000572205	9.27467e-05	9.4529e-05	7.19249e-05	4.1252e-05	6.88312e-05	0.000834595	3.46431e-05	0.000176174	0.000384279	8.3409e-06	0.00151081
PMiGAP027	0.00157579	0.00043218	0.000277232	0.00024955	0.00174548	2.1305e-05	0.000356952	0.00115575	0.0119431	6.23426e-06	0.000100709	0.000790203	0.000207561	0.000346926	0.000189812	5.34972e-05	0.000318265	0.0141613	0.000504301	0.000172194	0.000247798	4.67848e-05	0.000194589	0.000182618	4.6739e-05	8.23534e-05	0.000100474	7.45589e-05	0.00552699	0.000414501	0.000160955	0.000261975	0.000104542	5.76893e-05	5.93831e-05	0.000248684	0.000547249	0.00149792	0.000109031	2.17602e-05	0.000146065	6.21285e-05	6.18747e-05	0.000729964	2.58671e-05	0.000138275	2.85412e-05	0	0.000941657
PMiGAP027	0.00141125	0.000426417	0.000402709	0.000225886	0.00155547	1.86297e-05	0.000327135	0.00109762	0.0155794	6.26782e-05	6.56228e-05	0.000547337	0.000117064	0.000318176	0.000133734	6.38974e-05	0.000162829	0.0135486	0.000520424	0.000161569	0.000135888	4.992e-05	0.000262497	0.000184881	4.74578e-05	7.32471e-05	0.000130354	5.98847e-05	0.00331212	0.000622816	9.88197e-05	0.000289421	0.000110089	3.68143e-05	7.42669e-05	0.000223377	0.000416639	0.00177538	0.000108154	2.63974e-05	0.000139603	0.000107978	6.26558e-05	0.000848846	2.70025e-05	0.000160226	0.000941003	0	0.00109172
PMiGAP027	0.00170704	0.000508336	0.000532308	0.000254515	0.00207307	1.84767e-05	0.000469211	0.00136392	0.0162964	7.08102e-05	9.13534e-05	0.000766898	0.000140514	0.000484437	0.000120083	5.89782e-05	0.000281681	0.0147153	0.000543529	0.000189092	0.000175778	5.6735e-05	0.000183362	0.000285586	4.49996e-05	7.50034e-05	0.000112257	7.0203e-05	0.00486291	0.000775494	0.000170045	0.000270129	0.000120485	3.5192e-05	0.000107097	0.000227652	0.000467501	0.00104178	8.70145e-05	4.50819e-05	6.15465e-05	7.96279e-05	5.4053e-05	0.00142782	4.54599e-05	0.000170046	0.000906427	6.19006e-06	0.00115335
PMiGAP027	0.00204542	0.000504377	0.0011824	0.000364851	0.00320456	2.32543e-05	0.000562109	0.0013737	0.0197502	9.07378e-05	7.60177e-05	0.000812406	0.000301419	0.000869083	0.000151721	9.43935e-05	0.000328854	0.0132322	0.000482529	0.000277086	0.000204797	6.71114e-05	0.000269863	0.000463703	5.51082e-05	6.49674e-05	0.000159782	8.79788e-05	0.00560821	0.000854625	0.000165622	0.000419466	0.000160898	5.25722e-05	6.71908e-05	0.000307076	0.000690218	0.00146632	0.000106359	5.18044e-05	8.03021e-05	0.000156444	4.93869e-05	0.00104493	3.8186e-05	0.000271617	0.000920767	5.8776e-06	0.00188842
PMiGAP031	0.00391589	0.00451442	0.00214751	0.000321583	0.0042234	3.60994e-05	0.00313117	0.0023062	0.0515407	0.000294216	0.000461953	0.00206427	0.00327204	0.00557865	0.000240433	0.000398405	0.000850327	0.0159369	0.000559867	0.00122895	2.10259e-05	0.00010804	0.000185753	0.0026994	3.04269e-05	5.5636e-05	0.000336038	0.000119335	0.0166272	0.00266144	0.000539306	0.00169306	6.45297e-05	0.000102149	8.15432e-05	0.000423574	0.0017136	0.000153629	9.43142e-05	9.14939e-05	0.000118423	4.45983e-05	0.000190821	0.000893279	2.8176e-05	0.000284669	0.00010399	0.000185448	0.00954795
PMiGAP031	0.00322383	0.00510856	0.00209126	0.000377919	0.00510259	2.3699e-05	0.00311307	0.00265546	0.0493406	0.00034767	0.000367933	0.00235991	0.00242131	0.0057415	0.000237565	0.000394829	0.000378006	0.0194081	0.0006621	0.00123413	1.76841e-05	0.000101129	0.000216061	0.00245702	4.47802e-05	5.13393e-05	0.00032435	0.000126793	0.0178254	0.00362676	0.000629958	0.00155836	8.91837e-05	0.000102679	7.19609e-05	0.000433118	0.00179937	0.000256595	0.00010728	0.000137721	0.000101489	8.50994e-06	0.000156152	0.00110362	3.89215e-05	0.000224445	6.85203e-05	0.000159687	0.00886196
PMiGAP031	0.0026348	0.00587581	0.00208638	0.000313999	0.00482653	3.04827e-05	0.00303002	0.00246693	0.0421137	0.000273487	0.00030195	0.00207009	0.00152191	0.00441321	0.000245743	0.000346873	0.000406355	0.019138	0.00061543	0.000818785	3.57934e-05	5.38112e-05	0.00023404	0.00222517	4.70866e-05	7.22718e-05	0.000280627	0.000109247	0.0141231	0.00291319	0.000483092	0.00112332	9.02088e-05	8.4143e-05	8.12568e-05	0.000371764	0.00134878	0.000337529	9.7513e-05	0.000107735	0.000109936	7.69983e-05	0.000140103	0.00106763	3.84312e-05	0.000203808	0.000100406	0.000152533	0.00741522
PMiGAP031	0.00410089	0.00513999	0.00259105	0.000634569	0.00434988	2.36096e-05	0.00381776	0.00279506	0.0597847	0.000491097	0.000461958	0.00408286	0.00250956	0.00507903	0.00025233	0.000573979	0.000324294	0.0247237	0.000887669	0.00122117	6.06216e-05	8.73959e-05	0.000299413	0.00206768	3.98721e-05	4.59821e-05	0.000271559	0.000106263	0.0248023	0.00220328	0.000921299	0.00142578	8.48868e-05	0.000145358	7.43427e-05	0.000363458	0.00184007	0.000348092	0.000143871	0.000124275	0.00010547	5.46e-05	0.000123088	0.000791227	3.25499e-05	0.000222747	7.09431e-05	0.000196384	0.00863062
PMiGAP033	0.00380358	0.00484561	0.00296625	0.00049922	0.00615355	9.46615e-05	0.00180805	0.00628074	0.0394068	0.00045165	8.543e-05	0.00217568	0.000587683	0.00446847	9.92795e-05	0.000240995	0.000444911	0.0258694	0.00100225	0.000855314	0.00014295	5.77166e-05	0.0003198	0.00410795	0.000123159	9.90246e-05	0.00018783	0.000183918	0.0147841	0.00617638	0.000489779	0.000830634	0.000179613	0.000113164	8.15586e-05	0.000631136	0.00359306	0.00071676	0.000118571	0.00010213	5.69416e-05	0.000277793	0.000103937	0.00112247	3.41562e-05	0.000589801	8.73057e-05	5.09229e-05	0.00533922
PMiGAP033	0.00424661	0.0043125	0.0034651	0.00042202	0.00679524	0.000163124	0.00203291	0.00553537	0.048945	0.000402455	0.000118364	0.00169654	0.00140301	0.00386469	0.000267164	0.000251974	0.000335382	0.0140266	0.000475421	0.000818115	0.000328667	5.4308e-05	0.000186131	0.00275233	0.000199169	0.000134975	0.000273156	0.000276569	0.0121174	0.00488427	0.000416681	0.0009208	0.000367833	0.00011525	0.000121905	0.000532534	0.00194464	0.00113526	0.000114364	4.56424e-05	6.83626e-05	0.000477272	0.000132116	0.00164722	6.61025e-05	0.000254898	0.000200648	0.000169115	0.00689217
PMiGAP033	0.00309855	0.00317587	0.00285289	0.000304371	0.0039954	9.92276e-05	0.00208842	0.00437643	0.0554777	0.000276962	9.26944e-05	0.00225496	0.00109796	0.0026882	0.000217789	0.000303766	0.000130136	0.0346123	0.00141356	0.000738159	6.83153e-05	6.23143e-05	0.000181674	0.0020689	0.000131563	9.01632e-05	0.000197231	0.000149739	0.0153904	0.00436805	0.000537542	0.000880111	0.00020691	8.15042e-05	6.26278e-05	0.000430718	0.00190168	0.000878854	0.000127604	5.23428e-05	3.18325e-05	0.000265631	6.46131e-05	0.000947752	3.7181e-05	0.000178106	0.000192365	2.0381e-05	0.00404536
PMiGAP033	0.00427047	0.00316292	0.00254823	0.000634343	0.00513432	0.000121797	0.00170956	0.0048398	0.0242596	0.00062757	0.000125876	0.00162273	0.00113273	0.00220155	0.00034867	0.000225575	0.000712334	0.01465	0.00049445	0.00102145	0.000746346	0.00013313	0.000238094	0.00195959	0.000189947	0.000141939	0.000294266	0.000207776	0.0112507	0.00296552	0.000341157	0.00108603	0.000352847	0.000118116	0.000100415	0.00055125	0.00243827	0.00128746	0.000104972	5.1912e-05	8.15832e-05	1.82266e-05	0.000109617	0.00126825	4.32603e-05	0.000260568	1.43515e-05	9.6975e-05	0.00593582
PMiGAP035	0.00163871	0.00216452	0.00146571	0.000228055	0.0038235	1.8363e-05	0.00132027	0.00234526	0.0274563	0.000172449	0.000116257	0.00136643	0.000517167	0.00196189	0.000201788	0.000138994	0.000245329	0.00893599	0.000295805	0.000547116	0.000100032	6.33207e-05	0.000170885	0.00182581	6.00298e-05	0.000156832	0.000278815	8.67371e-05	0.0101307	0.000507626	0.000331705	0.000787887	0.000296381	0.00013911	0.000115218	0.00046709	0.00128373	0.00128941	0.000103969	9.57044e-05	6.10599e-05	0.000131217	0.000118279	0.00177563	6.52164e-05	0.000174898	0.000285693	4.77127e-05	0.00472034
PMiGAP035	0.00171838	0.00234145	0.00156227	0.000170524	0.00345985	4.15391e-05	0.00110846	0.00244783	0.036689	0.000144856	0.000105482	0.00149636	0.000590698	0.00212084	0.000152984	0.000147146	0.000568448	0.010284	0.000382831	0.000545246	3.54007e-05	5.19795e-05	0.000158373	0.00223611	6.59461e-05	0.00019054	0.000283495	8.18744e-05	0.0113296	0.00052303	0.000356697	0.000718543	0.000533026	0.000191158	0.000106977	0.000434385	0.00140355	0.00131687	0.000119195	0.000101259	7.9843e-05	1.7902e-05	9.16947e-05	0.00165599	5.83726e-05	0.000139758	3.54135e-05	5.46198e-05	0.00545143
PMiGAP035	0.00251982	0.00499036	0.0014766	0.00028033	0.00590013	2.63497e-05	0.00169592	0.00433167	0.0413584	0.000154671	0.000131988	0.00190703	0.000570019	0.00307463	0.000206349	0.000200168	0.000188309	0.0146864	0.00048306	0.000732385	0.000176941	5.42931e-05	0.000153777	0.00323403	7.31983e-05	0.000168354	0.000342121	9.8e-05	0.0149665	0.000735147	0.000506558	0.000860435	0.00054544	0.000276524	0.000168288	0.000446405	0.00158505	0.00205692	0.000203752	8.31018e-05	5.19088e-05	0.000310822	0.000166109	0.00219764	7.79552e-05	0.000164068	0.000471725	0.000175852	0.00687901
PMiGAP035	0.00214742	0.00417659	0.00162209	0.000300802	0.00369456	2.51034e-05	0.00200422	0.00379176	0.0483363	0.000197411	9.30403e-05	0.00152009	0.000585924	0.00239512	0.000124808	0.000177515	0.000248966	0.0224433	0.000889519	0.000545335	7.57807e-05	4.39605e-05	0.000151774	0.00204419	4.41283e-05	0.000113133	0.000236492	8.45487e-05	0.0103921	0.000571213	0.000319148	0.000658654	0.000375307	0.000121625	0.000147237	0.0003511	0.0016747	0.0012588	0.000142312	5.6798e-05	4.69978e-05	0.000172093	0.00010183	0.00181884	8.13653e-05	0.00027442	0.000203783	4.75084e-05	0.00478264
PMiGAP038	0.00164721	0.00144703	0.00129002	0.000433908	0.00327814	2.36937e-05	0.00193662	0.00208486	0.0483458	0.000171936	0.000124468	0.00232889	0.000419105	0.00219543	0.000167205	0.000189269	0.000125335	0.0172163	0.000609656	0.000428323	0.000503034	0.000248977	0.000192532	0.0011872	5.49023e-05	8.91864e-05	0.000262959	8.1185e-05	0.0136169	0.000934011	0.000462755	0.00113923	0.000113952	0.000214644	0.000214265	0.000466478	0.00146681	0.000592428	7.85936e-05	7.79209e-05	8.25137e-05	0.000128547	0.000167351	0.00258038	0.000111026	0.000223997	0.000310658	0.00016151	0.00771375
PMiGAP038	0.00193392	0.00142008	0.00127283	0.000279279	0.00300415	2.59121e-05	0.0015491	0.00333588	0.024205	8.92444e-05	9.0011e-05	0.00157023	0.000342154	0.00163968	0.000142845	0.000154769	0.000187736	0.0128143	0.000464485	0.000397416	0.000310492	0.000181393	0.000201561	0.00156452	5.86253e-05	9.72527e-05	0.000262762	0.000104637	0.0101798	0.00105752	0.000330085	0.00101483	0.000130727	0.000170999	0.000171953	0.000465756	0.000962248	0.000989491	6.94214e-05	8.95754e-05	0.000106628	7.1344e-05	0.00010185	0.00270399	0.000101123	0.000226984	0.000227979	0.000193702	0.00685877
PMiGAP038	0.00169836	0.000708529	0.00118153	0.000291477	0.00369912	3.61531e-05	0.000979764	0.00235747	0.0162947	0.000110466	7.17859e-05	0.00189273	0.000494358	0.00192368	0.000158716	0.000148617	0.000319266	0.0147971	0.000563787	0.000337377	0.000340114	0.000132614	0.000205183	0.00117429	9.56987e-05	0.000191447	0.000191237	0.000116786	0.012899	0.000672698	0.000446696	0.000743519	0.000277532	0.000147663	0.00018816	0.00032762	0.000982888	0.000836973	0.000113179	6.73679e-05	7.59151e-05	7.44936e-05	0.000106415	0.00250437	9.14369e-05	0.000208838	8.38383e-05	0.000119329	0.00621216
PMiGAP038	0.00250886	0.00124012	0.00179146	0.000494861	0.00395153	3.31945e-05	0.00167131	0.0026514	0.0278179	0.000138482	0.000120796	0.00144803	0.000860688	0.00196043	0.000221781	0.000190712	0.000251557	0.0129188	0.000469838	0.000488449	0.000531915	0.000279524	0.000249243	0.00133627	7.47257e-05	0.000120271	0.00032655	0.000133522	0.00927303	0.0010482	0.000345808	0.00115327	0.000127448	0.000225737	0.000157802	0.000550299	0.00127223	0.000938276	7.38224e-05	5.35263e-05	0.000108176	8.67046e-05	0.000146815	0.00242403	9.59244e-05	0.000298471	0.000453271	0.000196929	0.00771027
PMiGAP041	0.00267567	0.00304954	0.00124946	0.000213241	0.00299067	5.52916e-05	0.00216503	0.00333976	0.0259035	0.000119204	0.000186018	0.00170832	0.000796629	0.00238997	0.000299882	0.000241973	0.000561583	0.0326459	0.00139811	0.000921971	2.7818e-05	5.92441e-05	0.000289997	0.00152471	0.000165895	0.000123964	0.000227021	0.000146155	0.0107401	0.00060326	0.00038271	0.000547629	0.000260835	0.00019095	6.64164e-05	0.000292708	0.00131891	0.000518961	8.90044e-05	8.32412e-05	6.30978e-05	4.09715e-06	0.000139835	0.000867528	2.7141e-05	0.000250399	7.01348e-05	1.11275e-05	0.00264477
PMiGAP041	0.00259918	0.00382837	0.00116916	0.00024761	0.00288484	5.00365e-05	0.00214133	0.00285944	0.0240258	0.000158998	0.000272167	0.00199316	0.00094551	0.00157297	0.000245793	0.000193836	0.000299684	0.0287619	0.00116889	0.000728723	1.53035e-05	9.28278e-05	0.000212036	0.000995803	0.000100231	9.07021e-05	0.000231347	0.000123127	0.014091	0.000550609	0.00051762	0.000574729	0.000216831	0.000204949	8.8662e-05	0.000303082	0.00104335	0.000577624	7.41183e-05	7.84332e-05	8.48911e-05	0.000101719	0.000142986	0.00127606	4.41478e-05	0.000158604	0.000172555	7.93458e-06	0.00229579
PMiGAP041	0.00194788	0.00394555	0.00115039	0.000184861	0.00254213	5.48616e-05	0.00181412	0.00260834	0.023515	0.00017058	0.000244896	0.00187461	0.00077833	0.00113554	0.000260978	0.00018464	0.000332226	0.0228945	0.000822132	0.000654675	3.11665e-05	8.2482e-05	0.000240901	0.000820808	9.0959e-05	0.00010717	0.00021494	0.000101439	0.0140705	0.000573022	0.000511272	0.00051397	0.000246139	0.000195389	0.000108716	0.000281217	0.000953135	0.000476155	5.86731e-05	0.000112309	4.30442e-05	0.000188107	0.000153424	0.00133822	5.74019e-05	0.000142513	0.000236539	4.37354e-06	0.00222422
PMiGAP041	0.00273844	0.00312076	0.00117569	0.000214524	0.00330798	6.37186e-05	0.00250071	0.00258032	0.0523218	0.000248092	0.00027891	0.00167291	0.00134038	0.00127718	0.000266642	0.000178936	0.000220239	0.0207181	0.000789183	0.000897225	3.11954e-05	6.15694e-05	0.000139341	0.000756875	0.000133928	8.83386e-05	0.000262614	0.000141284	0.0118096	0.000622472	0.000373111	0.00065329	0.000220809	0.000184265	0.000113912	0.000351199	0.00150949	0.000325509	6.01171e-05	6.71585e-05	7.31039e-05	0.000107773	0.000205609	0.00142623	5.60217e-05	0.000150189	0.000197098	1.6147e-06	0.00218525
PMiGAP042	0.00298305	0.00380607	0.0017888	0.000468429	0.00367071	6.11001e-05	0.0030537	0.00515709	0.04661	0.000768795	0.000111578	0.00158711	0.000877121	0.0025325	0.000186291	0.000270217	0.00101826	0.0194524	0.000699192	0.000685756	0.000268897	9.15626e-05	0.000231147	0.00164425	0.000133249	0.000167181	0.000235895	0.000197286	0.0112451	0.000667069	0.000384432	0.00113809	0.000324835	0.000527059	9.48925e-05	0.000317476	0.0059945	0.000915809	0.000103268	0.000117426	7.515e-05	4.68008e-05	0.00013362	0.00144935	6.96262e-05	0.000225428	0.000125789	5.04208e-05	0.00525353
PMiGAP042	0.00279884	0.00403917	0.00223496	0.000417211	0.00353366	8.22699e-05	0.00225313	0.00325234	0.0580322	0.000691617	0.000108587	0.0014802	0.00109719	0.0027243	0.000193608	0.000285626	0.000210295	0.0135906	0.000464263	0.000639783	0.000527499	0.000121279	0.000271452	0.00158352	0.000163784	0.000152304	0.000256319	0.000179392	0.00925042	0.000528266	0.000332525	0.00107385	0.000261925	0.000618976	7.39106e-05	0.00037172	0.00470851	0.000922919	7.94237e-05	0.000111632	4.76944e-05	0.000141966	0.000157708	0.000821988	4.00706e-05	0.000194555	0.000256233	2.54011e-05	0.00399305
PMiGAP042	0.00228038	0.00293793	0.00220539	0.000606058	0.00307417	4.77557e-05	0.00262401	0.00295821	0.0900638	0.000720531	0.000144243	0.00299715	0.000896041	0.00239652	0.000204229	0.000321536	0.000457997	0.0442626	0.00182291	0.000664575	0.000925311	0.000116529	0.000224763	0.00102901	0.000120748	8.95925e-05	0.00025496	0.000127368	0.0183238	0.000655098	0.000562062	0.0009904	0.000196109	0.000466782	6.72019e-05	0.000347839	0.00486182	0.000449798	5.45011e-05	0.000126584	2.87314e-05	6.33315e-05	0.000151576	0.000728377	3.58857e-05	0.0002115	8.43825e-05	4.32584e-05	0.00433209
PMiGAP042	0.00304851	0.00305904	0.0020423	0.000593308	0.00369795	7.06951e-05	0.00264622	0.00394547	0.0808452	0.000520241	0.000135811	0.00221238	0.000901164	0.00230796	0.000256937	0.000344765	0.000273791	0.0201828	0.000718474	0.000804109	0.00103425	0.000136914	0.000247867	0.00147785	0.000159444	0.000166599	0.000262725	0.000152706	0.0132112	0.000619668	0.000485366	0.00115197	0.000314844	0.00036176	4.59237e-05	0.000339932	0.00383066	0.0010302	9.57947e-05	0.000105519	5.0428e-05	0.000161912	0.000150905	0.00086411	3.90925e-05	0.000205574	0.000172795	3.06943e-05	0.00421904
PMiGAP046	0.00233768	0.0029388	0.0014169	0.000195378	0.00466615	2.77943e-05	0.00259152	0.00420973	0.0750036	0.000184037	0.000171147	0.00154021	0.00118104	0.00172693	0.000407272	0.000236738	0.000154668	0.0102591	0.000319585	0.00109045	3.1319e-05	4.87743e-05	0.000158742	0.00209961	6.56735e-05	0.000119421	0.00024769	9.68617e-05	0.013034	0.000884639	0.000448472	0.00073756	0.00029717	0.00014537	0.000146407	0.000396769	0.00143855	0.000929873	0.000115542	0.000133064	8.16367e-05	0.000196569	0.000114353	0.00221947	7.54226e-05	0.000227701	0.000359098	0.000199513	0.00782926
PMiGAP046	0.00197157	0.00402047	0.00156158	0.000151958	0.00313767	1.12989e-05	0.00175687	0.00432826	0.0502173	5.45005e-05	9.83393e-05	0.00122196	0.0010204	0.00164671	0.000327866	0.000160553	0.000184209	0.0110054	0.000352304	0.000827271	3.59545e-05	3.6196e-05	0.000263581	0.00177753	5.23154e-05	7.56641e-05	0.000149257	6.59543e-05	0.00940386	0.000711063	0.000300147	0.000453894	0.000164771	0.00013571	0.000103722	0.000286558	0.00120659	0.00089778	0.00010531	0.000109681	6.75028e-05	5.87496e-05	9.39943e-05	0.00142755	4.75215e-05	0.000143957	1.83862e-05	7.08133e-05	0.00460244
PMiGAP046	0.00199779	0.00426143	0.00147141	0.000270941	0.00352522	1.51972e-05	0.00219425	0.0113694	0.0694079	0.00013701	0.000155294	0.00201665	0.000732997	0.00199238	0.000239098	0.000244338	0.000327442	0.0308677	0.0012071	0.000816298	1.21516e-05	5.92914e-05	0.000181092	0.0018638	2.68692e-05	6.71507e-05	0.000178169	7.33266e-05	0.0157638	0.000955084	0.000487428	0.000574893	0.000143084	0.000142901	0.000115335	0.000298199	0.00121998	0.00066136	0.000126808	0.00010359	4.92132e-05	3.93856e-05	0.000121162	0.00159343	6.59854e-05	0.000147565	0.000126035	0.000113123	0.0057924
PMiGAP046	0.00224378	0.00430587	0.00173668	0.000210852	0.00452164	3.45441e-05	0.00229255	0.00377582	0.0613768	0.000146995	0.00013685	0.00100728	0.000945354	0.00188482	0.000420141	0.000210309	0.000232183	0.0111849	0.000371116	0.00106762	4.2012e-05	4.29749e-05	0.000216741	0.0022602	7.0014e-05	6.76034e-05	0.000210956	9.65293e-05	0.00840678	0.000916501	0.000290101	0.000631034	0.000212976	0.000145573	0.000130258	0.000331989	0.00133867	0.000666052	9.58678e-05	9.02403e-05	0.000105071	0.00012537	0.000120674	0.00194128	6.85903e-05	0.000249118	0.000188195	8.07248e-05	0.00701645
PMiGAP047	0.00260103	0.00632086	0.00170356	0.000180932	0.00383328	5.79159e-05	0.00188784	0.00436781	0.0691953	0.000111038	0.000119788	0.00145923	0.000966798	0.00185248	0.000322733	0.000189403	0.000479725	0.0134815	0.000450127	0.000667545	5.83483e-05	5.68433e-05	0.000231109	0.00229982	0.000104836	8.09076e-05	0.000172728	0.000129739	0.0113696	0.000750111	0.000374303	0.000490488	0.000241724	0.000110751	6.63188e-05	0.000250336	0.0013519	0.000441707	0.000119928	0.000165634	4.62917e-05	6.26659e-05	9.61509e-05	0.00101149	4.24853e-05	0.000133404	1.29362e-05	6.39252e-05	0.00533583
PMiGAP047	0.00254352	0.00415482	0.00165135	0.000299024	0.00338897	6.14019e-05	0.00244527	0.00402633	0.0771129	0.000195192	0.000130339	0.00238083	0.00143345	0.00184486	0.000343767	0.000183875	0.000427503	0.0258364	0.00095312	0.000558421	1.05392e-05	4.5155e-05	0.000208819	0.00145404	0.000102991	8.7987e-05	0.0001504	0.000141352	0.0177035	0.000710948	0.000634228	0.000357087	0.000198576	8.39221e-05	8.00911e-05	0.000247153	0.00134955	0.000182541	8.95386e-05	0.000194331	2.02302e-05	5.52535e-05	8.58839e-05	0.00128443	4.58664e-05	0.000147783	7.97808e-05	4.96725e-05	0.00409154
PMiGAP047	0.00237167	0.00563426	0.00189747	0.000323709	0.00357691	3.54266e-05	0.00263913	0.00359544	0.0879321	9.14081e-05	0.000152518	0.00337643	0.00137336	0.00179594	0.000361561	0.000185999	0.000187715	0.0531828	0.00243444	0.000689658	1.07741e-05	3.88446e-05	0.000201971	0.00124881	6.6769e-05	5.35337e-05	0.000178677	0.000114933	0.0230151	0.000779739	0.000785742	0.000397151	0.000201764	7.04714e-05	6.85913e-05	0.000235795	0.00136316	0.000227035	0.000138572	0.00014238	1.17526e-05	2.94855e-05	8.72227e-05	0.00108512	5.26751e-05	0.00013484	4.06403e-05	3.20184e-05	0.00386185
PMiGAP047	0.00219131	0.00341594	0.00139955	0.000149611	0.00293454	3.83966e-05	0.00196695	0.00309674	0.0612006	0.000145712	0.000116318	0.00120323	0.00143019	0.00146252	0.000350002	0.000147344	0.000188821	0.0111967	0.000351135	0.00058192	1.108e-05	2.8819e-05	0.000242698	0.0012495	9.63567e-05	8.88399e-05	0.000135	0.000119451	0.0100941	0.000648315	0.000345752	0.000348376	0.000280196	7.00102e-05	9.13656e-05	0.000220803	0.0011462	0.00058213	0.00011005	0.000129286	2.11696e-05	8.7609e-05	8.7586e-05	0.00111101	5.66817e-05	0.000157603	0.000140666	3.98123e-05	0.00401495
PMiGAP049	0.00289331	0.00200586	0.00145868	0.000174288	0.00317283	9.73021e-05	0.0014353	0.00232315	0.0185558	0.000205487	7.44077e-05	0.00123804	0.000595697	0.00253059	0.000147448	0.000141155	0.000795546	0.0132151	0.000485769	0.000579487	1.26448e-05	3.24306e-05	0.000172871	0.00242369	0.000207581	9.73847e-05	0.000249593	0.000228366	0.0105959	0.00045102	0.000391378	0.000920691	0.000420907	0.000176227	0.000104381	0.000454398	0.00127747	0.00204537	0.000169862	0.000107735	4.12012e-05	5.10343e-05	0.000106111	0.00148172	5.13097e-05	0.00016357	0.000123337	8.87013e-05	0.00522235
PMiGAP049	0.00270349	0.00308709	0.00164736	0.000291879	0.00354282	0.00011823	0.00189301	0.00312101	0.0285233	0.000275731	8.77681e-05	0.00160785	0.000526819	0.00205629	0.000198221	0.000211231	0.000664023	0.0131276	0.000490042	0.000748534	1.24972e-05	6.79033e-05	0.00028842	0.0026962	0.000214877	0.000138814	0.000302245	0.000207897	0.0117347	0.000663845	0.000426194	0.00102988	0.000522859	0.000321323	0.000103304	0.000445699	0.00132632	0.00194312	0.000184853	0.000185935	4.88797e-05	4.21054e-05	0.000177442	0.0014247	5.19714e-05	0.000167815	0.000173801	9.80202e-05	0.00549424
PMiGAP049	0.00302745	0.00269592	0.00144986	0.000136805	0.00297385	9.40832e-05	0.00138976	0.00275699	0.0283687	0.000223345	7.79604e-05	0.000991602	0.00086104	0.00182573	0.000231346	0.000157238	0.00035058	0.0125278	0.00042994	0.000566157	1.35627e-05	4.81883e-05	0.00022063	0.00167765	0.000210469	0.000170895	0.00026717	0.000230131	0.0105127	0.000547453	0.000369589	0.0008146	0.00078548	0.000184748	0.000128556	0.000424749	0.00122505	0.00151361	0.000148772	9.56715e-05	4.05225e-05	4.10358e-05	0.000106151	0.00174858	6.85447e-05	0.000156688	0.000314372	2.08557e-05	0.00423347
PMiGAP049	0.00237683	0.0016398	0.00122388	0.000100313	0.00238523	7.60086e-05	0.00120593	0.00205302	0.0153755	0.000163197	5.0487e-05	0.000921364	0.000766137	0.00141841	0.000176399	9.49887e-05	0.000210769	0.00799854	0.00026127	0.000263286	1.40787e-05	5.56741e-05	0.000158085	0.00133076	0.000183151	0.000157893	0.000201167	0.000167293	0.00771909	0.000414558	0.000250642	0.000643682	0.000464043	0.0001882	0.000125084	0.000270523	0.000915003	0.00171099	0.000151587	4.38544e-05	5.12311e-05	0.000147683	9.97775e-05	0.00151766	7.76656e-05	0.000121079	0.00028279	5.07786e-05	0.00387624
PMiGAP050	0.00316635	0.000701785	0.00123962	0.000120995	0.0035131	0.000133707	0.00119992	0.00238451	0.0142394	0.000252038	5.83677e-05	0.00165255	0.00100848	0.00151215	0.00031097	0.000130201	0.000377739	0.0155053	0.000561438	0.000705167	5.11866e-05	4.63526e-05	0.00017769	0.00143473	0.000273696	0.000223554	0.000127474	0.00022767	0.012679	0.000570896	0.000480325	0.000593704	0.000555097	0.000307567	0.000299108	0.000332457	0.00108363	0.00218939	0.000145539	3.81296e-05	4.83453e-05	0.000129585	9.96221e-05	0.00349387	0.000150572	0.00012817	0.000123523	9.98745e-06	0.0026457
PMiGAP050	0.00336286	0.000962755	0.00161522	0.000148885	0.00400022	0.000112803	0.00178784	0.0024114	0.0302373	0.00027212	0.000134586	0.00165225	0.00168727	0.0014156	0.000322472	0.000175963	0.000172467	0.0183366	0.000652069	0.000628543	0.000102998	5.88751e-05	0.000212197	0.00223903	0.00020137	0.000174975	0.000275107	0.000198115	0.0132368	0.000751927	0.000443995	0.000775931	0.000740233	0.000171764	0.000332079	0.000433885	0.00116708	0.00289724	0.000208994	5.47366e-05	6.32096e-05	0.000405613	0.000114047	0.00462983	0.000172676	0.000209289	0.000566357	4.22215e-05	0.00436631
PMiGAP050	0.00224332	0.000452111	0.000488696	9.29112e-05	0.00169617	7.68583e-05	0.000724967	0.00192141	0.00878959	0.000117425	5.57573e-05	0.000894255	0.000585966	0.000619863	0.000237284	8.80731e-05	0.000187653	0.0103395	0.00032474	0.000284108	5.54383e-05	4.44628e-05	0.000163457	0.00108873	0.000169584	0.000167469	0.000131714	0.000145673	0.00812142	0.000321306	0.000275731	0.000334856	0.000664849	0.000126871	7.10379e-05	0.000219318	0.000584442	0.00245459	0.0001645	3.74597e-05	3.73057e-05	7.47573e-05	7.08952e-05	0.00102036	3.45016e-05	0.000103646	0.000256432	1.6369e-05	0.00179201
PMiGAP050	0.00265962	0.00124774	0.00117987	0.000152042	0.00259801	7.88804e-05	0.00141934	0.00231254	0.019956	0.000327088	6.17161e-05	0.00164291	0.00092266	0.0014635	0.000303561	0.000204174	0.000277909	0.0235254	0.000999282	0.000565776	4.75774e-05	4.51088e-05	0.000184389	0.00156311	0.000191753	0.000152962	0.000214077	0.000179388	0.0129229	0.000452098	0.000458231	0.000724532	0.000577782	0.000187713	0.000114168	0.000340242	0.00223006	0.00199774	0.000119706	3.38948e-05	4.48374e-05	0.000230925	8.32803e-05	0.00127629	4.60295e-05	0.000127436	0.000365937	2.11144e-05	0.00353558
PMiGAP053	0.00281098	0.00192176	0.00102253	0.00163376	0.00398135	2.89398e-05	0.0014957	0.00471053	0.0152035	0.000212254	0.00010787	0.00212323	0.000561972	0.00152097	0.000205437	0.00288008	0.000161246	0.0380108	0.00159163	0.00333239	1.67679e-05	6.48263e-05	0.000178022	0.00272655	9.55199e-05	0.000179614	0.000298132	0.000142281	0.013405	0.000530605	0.000497257	0.00100336	0.000330189	0.000270971	0.000156597	0.000428591	0.00170702	0.00159254	0.000149187	0.000120999	5.89457e-05	0.000164793	9.91924e-05	0.00235089	7.77799e-05	0.00034049	0.000225102	9.29276e-05	0.00632265
PMiGAP053	0.00289953	0.00315576	0.00114228	0.00166577	0.00477382	2.81638e-05	0.00146997	0.00444837	0.0238654	0.000238871	0.000112855	0.00152096	0.000733908	0.00224127	0.00019661	0.00295293	0.000579832	0.0240007	0.000991342	0.00300773	1.19548e-05	5.63157e-05	0.000197852	0.00356667	6.77866e-05	0.000136893	0.000262163	0.000124165	0.0149387	0.000676707	0.000537941	0.00122873	0.000205571	0.000246466	0.000223616	0.000339526	0.00252849	0.0025207	0.00021014	8.37352e-05	8.31836e-05	0.000123156	0.000103029	0.00368357	0.000131422	0.000224164	0.000150397	0.000129633	0.00829386
PMiGAP053	0.00235391	0.00271385	0.000946078	0.00184195	0.00418241	3.5893e-05	0.00138683	0.00351389	0.0204411	0.00013914	0.000104366	0.00129261	0.000804881	0.0016308	0.000232447	0.00346766	0.000247113	0.0193282	0.000777699	0.00378734	2.50553e-05	6.02705e-05	0.000163711	0.0036011	5.66032e-05	0.000111605	0.000256826	9.3092e-05	0.012746	0.000672653	0.000477322	0.00118783	0.00023721	0.000217633	0.00027225	0.000361601	0.00154205	0.00240465	0.000198456	8.1563e-05	5.89048e-05	0.000100076	0.000111096	0.00377486	0.000153186	0.000201524	0.000312885	0.00027958	0.00922307
PMiGAP053	0.00210858	0.00349218	0.00121256	0.00119318	0.00298568	2.18582e-05	0.00102122	0.00446957	0.018089	0.000115798	6.0593e-05	0.00170215	0.000399974	0.00151558	8.39649e-05	0.00163097	0.000734123	0.0241786	0.0009961	0.00220031	3.61976e-05	4.25145e-05	0.000268984	0.00260534	4.73706e-05	9.32021e-05	0.000155368	6.78739e-05	0.0153665	0.0006246	0.000511271	0.000734195	0.000145274	0.000176103	0.000189224	0.000260576	0.0017871	0.00114485	0.000100259	6.20256e-05	3.29469e-05	6.21599e-06	7.6999e-05	0.00229358	9.58071e-05	0.000216624	2.11098e-05	6.74374e-05	0.00566674
PMiGAP056	0.00360534	0.00393279	0.00178417	0.000227932	0.00373638	7.11074e-05	0.00189845	0.00571725	0.0330036	0.000210702	0.000120835	0.00205478	0.00118852	0.00169764	0.000139291	0.000233498	0.000497146	0.0190379	0.000640245	0.000481162	1.65815e-05	4.58178e-05	0.00034101	0.00193279	0.000203105	0.000241882	0.000187269	0.00015557	0.0181138	0.000617628	0.000638006	0.000488746	0.000565253	0.000128652	0.000114927	0.000202115	0.00238582	0.000490012	0.000124549	0.000114137	5.50186e-05	4.49789e-05	0.000114061	0.00149907	4.69573e-05	0.000117069	4.3908e-05	1.39418e-05	0.00367846
PMiGAP056	0.00309513	0.00278739	0.00136124	0.000223883	0.00348168	8.70391e-05	0.00148208	0.00295005	0.028635	3.08761e-05	0.000111446	0.00179776	0.00107243	0.00165145	0.000220715	0.000178561	0.000580699	0.0163805	0.00056349	0.000468931	2.58146e-05	4.40956e-05	0.000202114	0.00168128	0.000226652	0.00022977	0.000219344	0.000186424	0.015363	0.000542235	0.000528379	0.000559918	0.000687207	0.000115838	0.000106201	0.000246597	0.00176541	0.000351169	9.65446e-05	9.73703e-05	4.81098e-05	0.000225104	8.7166e-05	0.0014532	6.03427e-05	0.000124578	3.62608e-05	2.46699e-05	0.00321918
PMiGAP056	0.00271556	0.00302323	0.00117887	0.000183404	0.00279848	6.10753e-05	0.00131326	0.00311417	0.0284064	0.000220014	0.000106797	0.00148199	0.000745379	0.00148427	0.000148285	0.000154776	0.000158506	0.0131293	0.000462208	0.000409698	6.14877e-06	3.47201e-05	0.000360688	0.00130078	0.000147341	0.000192262	0.000157698	0.000135531	0.0118302	0.000488072	0.000389367	0.00045774	0.000651845	0.000124957	7.10268e-05	0.000200991	0.00183183	0.000399855	9.30922e-05	0.000101924	3.6563e-05	0.000204324	0.000104885	0.000923703	3.64615e-05	0.000103012	9.35129e-05	7.68163e-06	0.0026856
PMiGAP056	0.00337333	0.00260825	0.00146289	0.000207114	0.00378013	0.000108449	0.00160388	0.00266128	0.0369818	0.000212993	0.000102484	0.00134535	0.00124099	0.00193701	0.000310769	0.000243767	0.000254759	0.0112659	0.000410596	0.000591145	3.74876e-05	6.27213e-05	0.000163732	0.00175	0.000249956	0.000248928	0.000444054	0.000233965	0.0110232	0.000493182	0.000354303	0.000786106	0.000841055	0.000202661	8.72914e-05	0.000422669	0.00110814	0.00271728	0.000172026	4.31519e-05	0.000112847	0.000405102	0.000132514	0.0014895	4.54816e-05	0.000152355	0.000507665	7.49417e-05	0.00429029
PMiGAP057	0.00397163	0.00889692	0.00143283	0.000244	0.00497369	1.02579e-05	0.00250807	0.00920893	0.0576123	0.000154005	0.0002479	0.0010949	0.00188468	0.00670843	0.000147939	0.000319341	0.00032004	0.0193154	0.000643409	0.000625443	3.89879e-05	2.68234e-05	0.000137543	0.00378346	5.42441e-05	9.3149e-05	0.000204191	8.2555e-05	0.0130858	0.000622667	0.000422527	0.00105866	0.000159119	0.000152878	6.33282e-05	0.000387497	0.00280728	0.00198238	0.000304879	0.000353448	3.13358e-05	8.43313e-05	0.000141166	0.00101687	4.35996e-05	0.000321749	0.000155302	0.000323153	0.0121224
PMiGAP057	0.00265499	0.00563781	0.00166394	0.000315816	0.0034232	2.02103e-05	0.0019239	0.00448219	0.048679	0.000109322	0.000306228	0.00179926	0.0016564	0.00432467	0.000169128	0.000252122	0.000791982	0.0163531	0.000545379	0.000743196	0.000121044	4.3091e-05	0.000124192	0.00284276	5.91452e-05	0.000102119	0.000217635	6.5075e-05	0.0141054	0.000579613	0.000512345	0.000798173	0.000198238	0.000183895	5.7584e-05	0.000382349	0.00148546	0.00136201	0.000258958	0.000202373	3.78909e-05	4.20166e-05	0.000115189	0.000861441	2.45296e-05	0.000211748	2.18162e-05	0.000113061	0.00589127
PMiGAP057	0.00385136	0.00736769	0.00117106	0.000190283	0.00460971	1.61166e-05	0.00231458	0.00960378	0.0407722	0.000127114	0.000169673	0.0006877	0.00276163	0.00719196	9.02056e-05	0.000232754	0.000160962	0.0233498	0.000877587	0.00045989	6.55754e-06	2.17011e-05	0.00010623	0.00743653	4.20625e-05	7.49018e-05	0.000173005	7.10548e-05	0.00874788	0.000608686	0.000309957	0.000995064	0.000157146	0.000113049	5.72272e-05	0.000387954	0.0029886	0.000754763	0.000178986	0.000311694	1.34471e-05	3.35516e-05	8.59127e-05	0.000777876	3.94622e-05	0.000422079	0.00015775	0.00047676	0.013746
PMiGAP057	0.0021973	0.00465285	0.00135783	0.000287251	0.00330139	2.06028e-05	0.0017326	0.00382516	0.0443809	0.000138138	0.000244023	0.00196288	0.00148175	0.00348966	0.000161132	0.000201435	0.000425835	0.0156569	0.000560363	0.000734369	7.04691e-05	4.16154e-05	0.000171892	0.00260502	5.75967e-05	8.93584e-05	0.000200761	9.75734e-05	0.0151966	0.000634238	0.000559128	0.000828993	0.00020216	0.000179468	6.90502e-05	0.000335275	0.00122168	0.00258841	0.000302266	0.000205511	2.6155e-05	1.37167e-05	0.000104722	0.000980587	4.15099e-05	0.000165957	0.000216436	2.26287e-05	0.00433818
PMiGAP058	0.00283757	0.00278312	0.00114624	0.000193246	0.00347543	8.5801e-05	0.00178206	0.00291719	0.0206375	0.000321941	0.000120157	0.002545	0.000866976	0.0014428	0.000247351	0.000206967	0.000707083	0.0303423	0.00134234	0.000707905	5.3349e-06	3.45504e-05	0.000162333	0.00171382	0.000207987	0.000183894	0.00020159	0.000198049	0.0191459	0.000641284	0.000829412	0.00062301	0.000524439	0.000241074	9.9533e-05	0.000435774	0.00224023	0.0014401	0.000143469	7.20359e-05	5.04285e-05	0.000224665	0.000126803	0.00122821	4.84496e-05	0.000174798	0.000165689	2.42312e-05	0.00341728
PMiGAP058	0.00290508	0.00275652	0.00132953	0.000195984	0.00394622	8.23414e-05	0.00198041	0.00280391	0.0302679	0.000118555	9.90833e-05	0.00224424	0.00109573	0.00141081	0.000280503	0.000154258	0.000286011	0.0216404	0.000820687	0.00056704	2.84875e-05	4.39352e-05	0.000162603	0.00188457	0.000230349	0.000109572	0.000189569	0.000225965	0.01669	0.000653347	0.000638866	0.000781689	0.000721975	0.000179415	0.000126597	0.000416047	0.00135336	0.00298893	0.000249666	6.74561e-05	7.3063e-05	6.23178e-05	0.000128307	0.00160223	6.43852e-05	0.000210186	0.000105437	7.93899e-05	0.00567035
PMiGAP058	0.00366215	0.00368841	0.00141033	0.000225739	0.00498909	0.000124632	0.00216957	0.00306716	0.0317875	0.000794174	0.000125615	0.00259226	0.00139102	0.00225028	0.000319259	0.000229386	0.000332189	0.023204	0.000842602	0.000651845	8.57133e-05	6.99637e-05	0.000132454	0.00230324	0.000238801	0.00012616	0.000223551	0.000243056	0.0190535	0.000710031	0.000679036	0.000925894	0.000832723	0.000215329	0.000136133	0.000429764	0.00503386	0.00181466	0.000138455	6.48118e-05	8.58009e-05	0.000506731	0.000111483	0.00172232	7.21185e-05	0.000228639	0.000231794	0.000118715	0.00621322
PMiGAP058	0.00366215	0.00368841	0.00141033	0.000225739	0.00498909	0.000124632	0.00216957	0.00306716	0.0317875	0.000794174	0.000125615	0.00259226	0.00139102	0.00225028	0.000319259	0.000229386	0.000332189	0.023204	0.000842602	0.000651845	8.57133e-05	6.99637e-05	0.000132454	0.00230324	0.000238801	0.00012616	0.000223551	0.000243056	0.0190535	0.000710031	0.000679036	0.000925894	0.000832723	0.000215329	0.000136133	0.000429764	0.00503386	0.00181466	0.000138455	6.48118e-05	8.58009e-05	0.000506731	0.000111483	0.00172232	7.21185e-05	0.000228639	0.000231794	0.000118715	0.00621322
PMiGAP059	0.00203543	0.00143031	0.000878323	0.000249288	0.00340066	3.58044e-05	0.000712374	0.0023177	0.0109361	6.52143e-05	9.72273e-05	0.000948995	0.000258566	0.000828663	0.000155456	0.000113885	0.000541193	0.013847	0.000505586	0.00045644	0.000111357	5.9759e-05	0.000277578	0.00115319	8.97886e-05	0.000186947	0.000179665	0.000113041	0.00652593	0.00051272	0.000185173	0.000552838	0.0003448	0.000170699	0.000112746	0.000384494	0.00058422	0.000543247	5.83398e-05	4.2783e-05	0.000101165	5.89486e-05	0.00012118	0.00166356	6.15743e-05	0.000183718	0.000239657	9.42971e-06	0.0032179
PMiGAP059	0.00189934	0.000994314	0.000922135	0.000326079	0.00328567	3.17975e-05	0.000795437	0.00227596	0.0141947	9.314e-05	0.000124243	0.00139304	0.000418051	0.000903528	0.00019969	0.000138304	0.000127451	0.0141459	0.00046203	0.00044141	0.000185602	6.79306e-05	0.000186408	0.00153255	7.87747e-05	0.000156981	0.000171916	9.53591e-05	0.0111001	0.000541776	0.000379362	0.000565312	0.000330329	0.000166179	0.000171092	0.000348205	0.000565232	0.000261677	5.60877e-05	3.12239e-05	8.74581e-05	0.000213946	0.000131007	0.00263927	0.000109982	0.000185801	0.000182697	1.71959e-05	0.00341105
PMiGAP059	0.00185406	0.00200392	0.00136514	0.00015226	0.00250941	2.94745e-05	0.000762277	0.00268743	0.0161163	7.23683e-05	6.3036e-05	0.00166602	0.000347424	0.00120267	9.04231e-05	0.00011262	0.000557918	0.0129491	0.000449434	0.000376682	7.1314e-05	5.15496e-05	0.000248374	0.00195758	6.54407e-05	0.000121635	0.000150279	8.15059e-05	0.011625	0.000512294	0.000438962	0.000609767	0.000224496	0.000123729	0.000113402	0.000300147	0.00075537	0.000454627	5.61623e-05	6.99084e-05	5.62203e-05	9.26937e-06	0.000107776	0.00136003	5.16284e-05	0.000136237	1.40925e-05	5.87737e-05	0.00382838
PMiGAP059	0.00206613	0.00175202	0.00123955	0.000500384	0.00415823	3.3896e-05	0.00127738	0.00262309	0.0172715	4.65905e-05	0.000149645	0.00153253	0.000724325	0.00112266	0.000225111	0.000166715	0.00034396	0.0145267	0.000527247	0.000744148	0.000259406	9.80327e-05	0.000105838	0.00201672	7.39178e-05	0.000126926	0.0003276	0.000104988	0.0127666	0.000776475	0.000436942	0.000677836	0.000331291	0.000254947	0.000206284	0.000423839	0.000628304	0.000674274	8.28142e-05	3.3784e-05	0.000121457	5.5759e-05	0.000208256	0.00343382	0.000135477	0.000203031	2.45316e-05	5.0967e-05	0.00430372
PMiGAP060	0.00231632	0.00503522	0.00133161	0.000389339	0.00460615	4.40552e-05	0.00161332	0.00367042	0.0250905	0.000127361	0.000125609	0.00156499	0.0010006	0.00156196	0.000244307	0.000153617	0.000160998	0.0122812	0.000419167	0.00112634	0.000483149	9.57312e-05	0.000130655	0.00189325	7.33645e-05	0.000121644	0.000244239	8.17195e-05	0.00938293	0.000527476	0.000353042	0.000589468	0.000196606	0.000135865	0.000137167	0.000336392	0.000778997	0.00219662	0.000190846	8.48733e-05	6.91216e-05	0.00020864	0.000120284	0.00210635	7.26072e-05	0.000156735	0.000285068	5.3023e-05	0.00385431
PMiGAP060	0.00260081	0.00358832	0.00140392	0.000450204	0.00377113	3.51845e-05	0.00184889	0.0037191	0.0327065	0.000182979	0.000162701	0.00250735	0.000992248	0.00193267	0.000221214	0.000224316	0.000217956	0.0195918	0.000768447	0.0010553	0.000687735	0.000155234	0.000198934	0.00173703	6.6449e-05	9.79935e-05	0.000331871	0.000116069	0.0153633	0.000771997	0.000553118	0.00105158	0.000214402	0.000183859	0.000130213	0.000440033	0.00113533	0.00409142	0.00028795	7.90421e-05	8.26635e-05	0.000128563	0.000100452	0.00199908	6.69513e-05	0.000174875	0.000366844	5.47338e-05	0.00443694
PMiGAP060	0.00298377	0.00302819	0.00159813	0.000529197	0.0041111	3.79424e-05	0.00197528	0.00345642	0.026249	0.000133202	0.000135784	0.00156845	0.0012551	0.00239478	0.000325397	0.000197963	0.000195477	0.0156101	0.000519928	0.00113416	0.000697168	0.000142896	0.000290014	0.00207421	8.44485e-05	0.00013466	0.000426072	0.000122673	0.0101844	0.000622689	0.000339747	0.000765206	0.000341335	0.000268812	0.000114169	0.000513683	0.0011707	0.00526294	0.0003889	8.28238e-05	9.26444e-05	0.000162515	0.000129016	0.00162885	5.7587e-05	0.000231795	0.000438298	6.22708e-05	0.00454263
PMiGAP060	0.00277887	0.00376206	0.0015403	0.000397691	0.00386205	1.77202e-05	0.00189361	0.00448186	0.0362272	0.000109758	0.000179502	0.00215568	0.00100294	0.00286797	0.000191646	0.000214331	0.000480462	0.0206192	0.000838209	0.00144869	0.000598547	0.000148424	0.000268291	0.00274636	6.14915e-05	0.000102941	0.000320186	9.36639e-05	0.0150879	0.000741433	0.000514407	0.00106672	0.000248802	0.00015638	0.000129346	0.000411812	0.00110002	0.00244258	0.00020076	0.000101507	9.0348e-05	0.00010519	0.000104513	0.00158328	5.94278e-05	0.000186614	0.000133403	0.000102337	0.0053357
PMiGAP063	0.00239004	0.00421588	0.00122928	0.000295985	0.00423316	5.74237e-05	0.00143245	0.00496444	0.0469079	0.000117341	0.00018938	0.0012373	0.000998836	0.00185851	0.000184411	0.000142363	0.000423938	0.0138632	0.00048305	0.000435108	0.000185519	9.29733e-05	0.000195356	0.00122388	0.000107906	0.00010394	0.000228852	0.000122498	0.00905569	0.00042811	0.000253993	0.000512634	0.000366218	0.000108114	7.72082e-05	0.000259119	0.00086566	0.00333869	0.000230216	5.1659e-05	0.000105462	0.000249679	0.000123753	0.00109287	5.16182e-05	0.00013258	0.00025083	3.76643e-05	0.00372234
PMiGAP063	0.0026552	0.00511756	0.00141841	0.000383182	0.00360273	4.29366e-05	0.00184646	0.00443688	0.0593713	0.000153497	0.000198843	0.00206949	0.00121206	0.00259689	0.000193483	0.000243938	0.000290401	0.0189673	0.000679748	0.000595459	0.000511003	0.000129416	0.00021733	0.00159207	9.78751e-05	8.44297e-05	0.00028363	0.000112696	0.0134931	0.000390515	0.000446498	0.000601951	0.000227539	0.000123344	7.73723e-05	0.000261497	0.001001	0.00296506	0.000236108	4.81895e-05	5.6177e-05	7.2754e-05	0.000119296	0.000889715	1.93974e-05	0.000146604	0.000320661	5.15362e-05	0.00350854
PMiGAP063	0.0024055	0.00494359	0.00144254	0.00033071	0.00362748	3.83073e-05	0.00161068	0.00397507	0.0592385	0.000130628	0.000179219	0.00157689	0.00114447	0.00239375	0.000170211	0.000157026	0.000185414	0.0160084	0.00060299	0.00052294	0.000345343	8.75008e-05	0.000168321	0.0016237	8.27721e-05	7.11867e-05	0.000260504	0.000119623	0.0111212	0.000436152	0.000345995	0.000452942	0.000321067	0.000109226	6.52488e-05	0.00027089	0.000893425	0.00422206	0.000291731	5.85221e-05	3.9349e-05	0.00014578	0.000125983	0.000886203	3.68163e-05	0.000120221	0.000233892	1.05692e-05	0.00291102
PMiGAP063	0.00247786	0.00509108	0.00125175	0.000306427	0.00366856	3.03245e-05	0.00144777	0.00376402	0.0620597	9.2038e-05	0.000136903	0.0014798	0.00139075	0.00279576	0.000155316	0.000169591	0.000969393	0.0183999	0.000625518	0.000505018	0.000224297	6.62204e-05	0.00015012	0.0012252	6.95216e-05	8.23207e-05	0.000235872	0.000106602	0.011452	0.000391722	0.000400577	0.000511324	0.000182034	0.0001284	3.30108e-05	0.00023378	0.000984482	0.00323613	0.000267959	4.51796e-05	5.07782e-05	0.00013946	0.000108319	0.000652903	2.42925e-05	0.000127522	2.86216e-05	9.36498e-06	0.0026338
PMiGAP064	0.0020426	0.00290358	0.00112304	0.000180886	0.0035933	2.12504e-05	0.00138144	0.00255592	0.0261151	0.000106455	0.000105347	0.00144797	0.00100194	0.00177398	0.000179395	0.000170498	0.000205013	0.0121103	0.000405213	0.00044136	5.0334e-05	4.89426e-05	0.000115991	0.00222514	5.71679e-05	0.000135413	0.00027809	7.14056e-05	0.0128267	0.000657773	0.000471458	0.000600475	0.000548382	0.000193175	0.00012631	0.00032179	0.00111521	0.00251799	0.000219883	6.76018e-05	4.7645e-05	0.000232931	0.000124589	0.00223256	8.1978e-05	0.000118344	0.000199323	1.49622e-05	0.00396395
PMiGAP064	0.00170287	0.00437519	0.00121209	0.000209795	0.00337647	3.4329e-05	0.00128085	0.00306142	0.0212654	0.000121124	0.000110483	0.00149566	0.000786891	0.00149352	0.000162429	0.000139701	0.000186708	0.0120605	0.000423828	0.000421437	3.88071e-05	3.30948e-05	0.000134248	0.00243827	6.1613e-05	0.000115285	0.000289647	8.24913e-05	0.0121681	0.000682055	0.000382563	0.000583541	0.000463786	0.00017461	0.000177338	0.000258083	0.00125259	0.00110617	0.000174366	8.28084e-05	4.89585e-05	0.000224894	0.000148816	0.00258273	9.48476e-05	0.000124831	8.43169e-05	6.83787e-05	0.00356474
PMiGAP064	0.00167775	0.00182925	0.00120525	0.00014806	0.00298207	1.65222e-05	0.00123297	0.00240836	0.0218497	9.66925e-05	0.000112142	0.00137764	0.000790595	0.00136657	0.000173106	0.000153699	0.000160936	0.0126582	0.000470236	0.000589798	9.05949e-06	4.04658e-05	0.000158672	0.0020157	5.77603e-05	0.000118402	0.00028526	6.02461e-05	0.0121778	0.000676155	0.000448702	0.000651832	0.000399864	0.000230761	0.000152987	0.000299175	0.000887574	0.0014975	0.0001369	8.2192e-05	7.0224e-05	0.000212708	0.000132089	0.00242951	8.09485e-05	0.0001441	0.000134841	8.68854e-05	0.00430918
PMiGAP064	0.00145342	0.00136261	0.000723108	0.000141023	0.00233342	3.14799e-05	0.000985091	0.0019318	0.0141814	7.17074e-05	7.69186e-05	0.00121121	0.000454513	0.0011134	0.000198629	0.000144141	0.000430834	0.0111178	0.000386203	0.000410391	2.51445e-05	3.86716e-05	0.000129433	0.00133766	6.16365e-05	9.06132e-05	0.00031643	6.20042e-05	0.00983311	0.000411574	0.000379815	0.000645692	0.0003063	0.000243134	0.000134013	0.000296871	0.000771665	0.00140234	0.000132943	5.77169e-05	5.47336e-05	5.07084e-06	0.000117271	0.00174654	5.69325e-05	0.000129307	2.2605e-05	7.27686e-05	0.00425114
PMiGAP065	0.00217747	0.00459913	0.00105022	0.000169643	0.00316529	1.88645e-05	0.00130529	0.00404723	0.0365133	0.000126589	8.89899e-05	0.00145376	0.000544347	0.00225617	0.000162696	0.000169576	0.000250193	0.0172681	0.000641762	0.000842475	6.66337e-05	4.13569e-05	0.000210711	0.00201047	6.36054e-05	0.000110294	0.000249422	7.17936e-05	0.0128209	0.000569875	0.000443432	0.000746101	0.000180101	0.000239587	8.36912e-05	0.000249171	0.00110288	0.000912862	9.75779e-05	5.27343e-05	3.86127e-05	0.000101372	0.00013522	0.00111763	4.39249e-05	0.000125135	0.000122798	4.47766e-05	0.00521598
PMiGAP065	0.00214363	0.0031582	0.00158166	0.000174157	0.00282131	2.66557e-05	0.00127137	0.0042145	0.0334809	0.00017239	8.99948e-05	0.00140482	0.000649295	0.00267894	0.000122413	0.000167829	0.000665769	0.0145235	0.000546449	0.000858758	0.000134254	6.03329e-05	0.000232803	0.00234556	4.96762e-05	8.77523e-05	0.000198896	6.73656e-05	0.0117044	0.00135191	0.000427977	0.000790624	0.000272854	0.000144229	8.78336e-05	0.000301279	0.00149432	0.00126623	0.000131231	7.20301e-05	3.7371e-05	0.000101768	0.000133151	0.000956308	4.28504e-05	0.000140988	0.00017569	3.24228e-05	0.00492033
PMiGAP065	0.00159334	0.00321546	0.00148404	0.000171043	0.00225557	2.8631e-05	0.00111126	0.00384876	0.031763	0.000103491	7.87566e-05	0.0013398	0.000338112	0.00166441	0.000120896	0.000133897	0.00023399	0.0208788	0.000804088	0.000479227	8.10397e-05	4.9227e-05	0.00020212	0.00147244	3.15817e-05	7.92807e-05	0.000159983	5.20112e-05	0.0120507	0.00243047	0.000420054	0.000518524	0.000181762	0.000124258	6.53455e-05	0.000228123	0.0010828	0.00138171	0.00013318	7.22033e-05	1.86119e-05	0.000152241	8.64291e-05	0.000745091	2.83623e-05	9.88572e-05	0.000109556	2.28504e-05	0.00340294
PMiGAP065	0.00233992	0.00301583	0.00147	0.000139844	0.00339695	2.40714e-05	0.00128927	0.0035954	0.036586	0.000124997	0.000102901	0.00116969	0.00091354	0.00328822	0.000205629	0.000194639	0.000517582	0.0125856	0.000444745	0.000999147	3.74007e-05	4.08742e-05	0.000180013	0.0024252	6.1824e-05	0.000102304	0.00019951	7.34146e-05	0.0108586	0.00108765	0.00036642	0.000798625	0.00024452	0.000220973	8.32916e-05	0.000320522	0.000965357	0.00108854	0.000120476	5.25279e-05	4.49275e-05	0.000131883	0.000135461	0.00112783	3.76608e-05	0.000134553	0.000181724	0.000141158	0.00608327
PMiGAP066	0.00298292	0.00699809	0.00149198	0.000465929	0.00452579	2.29007e-05	0.0024505	0.0048332	0.0582192	0.000634742	0.000196071	0.00135804	0.00134485	0.00386407	0.000264702	0.000208453	0.000638387	0.0114289	0.000368427	0.00069988	0.000229193	0.000142551	0.000175514	0.00208702	5.52243e-05	6.43164e-05	0.000289565	0.000126266	0.00938321	0.000683328	0.000296482	0.000663215	0.000193507	0.000104141	8.45355e-05	0.000314712	0.0045691	0.000435229	0.00027037	7.70599e-05	0.000168133	6.83778e-05	0.00014157	0.0013766	3.06854e-05	0.00017195	0.000124986	0.000117303	0.00679693
PMiGAP066	0.00359889	0.00667914	0.00226012	0.000435731	0.00416078	3.28812e-05	0.00243478	0.00509847	0.0887159	0.000705596	0.000269315	0.00349132	0.00212802	0.00507892	0.0001978	0.000330354	0.000896225	0.0273026	0.00109103	0.000668082	0.000141047	7.93296e-05	0.000164207	0.00241229	3.71539e-05	6.36752e-05	0.000284252	9.99351e-05	0.0141967	0.00066434	0.000458333	0.000650486	0.000160882	7.33516e-05	7.04117e-05	0.00032229	0.00926732	0.000154554	0.000321227	9.57979e-05	0.000116126	8.09544e-05	0.000136644	0.000982982	4.09116e-05	0.000236638	7.84195e-05	9.96919e-05	0.00636556
PMiGAP066	0.00284932	0.00876213	0.00257046	0.000298027	0.00410457	1.49115e-05	0.00239859	0.00495803	0.0800904	0.000496609	0.00028009	0.00180315	0.00191565	0.00652074	0.000181931	0.000209177	0.000566161	0.0161232	0.000598553	0.000518969	5.20441e-05	6.00566e-05	0.000266	0.00258129	3.38953e-05	7.21668e-05	0.000264251	8.40657e-05	0.0111065	0.000415676	0.000412991	0.000468434	0.000144387	7.4858e-05	6.67931e-05	0.000312586	0.00317316	0.000393483	0.000402544	0.000149846	0.000167986	0.000148932	0.00012091	0.00076546	2.75037e-05	0.000201086	0.000127404	2.87937e-05	0.00472304
PMiGAP066	0.00311029	0.00958667	0.00210255	0.000238423	0.00509695	1.95619e-05	0.00240901	0.00464213	0.0882678	0.000490078	0.000280811	0.00142256	0.00230013	0.00566047	0.000256511	0.000221932	0.000351167	0.0125551	0.00043758	0.000608798	3.23389e-05	5.26419e-05	0.000196901	0.00233448	3.14322e-05	8.11907e-05	0.000328215	8.76049e-05	0.00987953	0.00049074	0.000347366	0.000604309	0.000154776	5.21141e-05	7.26363e-05	0.000364062	0.00342101	0.000230923	0.000363558	0.000117767	0.000128424	5.58207e-05	0.000109426	0.000900046	1.75483e-05	0.000213735	5.30268e-05	7.69183e-05	0.00562656
PMiGAP067	0.00227926	0.0100108	0.00126411	0.000337442	0.0039466	1.83686e-05	0.00149313	0.00424958	0.0698508	0.00013042	0.000272466	0.00287229	0.00115031	0.00508487	0.000282378	0.000171894	0.000174266	0.0300531	0.00121313	0.000569601	0.000331095	0.000208675	9.99436e-05	0.0021181	3.69572e-05	9.84071e-05	0.000280324	7.26661e-05	0.0159528	0.000458016	0.000590771	0.000344678	0.000238993	0.000230207	8.77445e-05	0.000210433	0.00109117	0.000550706	0.000160324	0.000202625	5.98093e-05	9.64694e-05	0.000146842	0.000895951	3.3168e-05	0.000164405	9.65776e-05	3.32461e-05	0.0042248
PMiGAP067	0.00266708	0.0107781	0.00128714	0.000409816	0.00397988	3.12945e-05	0.00160619	0.00452786	0.0738936	0.000155989	0.000362121	0.00258569	0.00151186	0.00553946	0.000320507	0.000199674	0.000639713	0.0266637	0.00101766	0.00069056	0.00022079	0.000196615	0.000118843	0.00262298	6.66458e-05	0.000124446	0.000323755	7.82711e-05	0.0156369	0.000439149	0.000541782	0.000403013	0.000284356	0.000234577	8.44083e-05	0.000279733	0.00129576	0.000389428	0.000138706	0.000201526	7.53104e-05	3.95162e-05	0.000187579	0.000605631	2.76236e-05	0.000155753	0.000131028	2.32662e-05	0.00503093
PMiGAP067	0.00255979	0.0113578	0.00113745	0.000288068	0.00489534	2.04903e-05	0.00162857	0.00457592	0.086267	0.000163902	0.000340137	0.00278531	0.00195249	0.00538426	0.000367166	0.000230297	0.00153992	0.0234527	0.000847607	0.000577621	0.000269295	0.000199094	0.000110916	0.00200469	3.88716e-05	0.000103213	0.000306924	7.43561e-05	0.0163385	0.000467062	0.00054338	0.000256314	0.000239705	0.000183278	5.66562e-05	0.000282926	0.00134662	0.000509251	0.000111816	0.000158775	4.95234e-05	5.85127e-05	0.000143706	0.000776184	1.64911e-05	0.000155061	6.64686e-05	9.37471e-05	0.00458593
PMiGAP067	0.00228426	0.00694451	0.000949552	0.000318998	0.00416801	2.06927e-05	0.00137966	0.00356114	0.0735949	0.00011501	0.000243159	0.00209648	0.00149767	0.00500395	0.000302955	0.000181323	0.000442696	0.0212276	0.00078202	0.000656819	0.000290715	0.000184596	0.000103927	0.00184003	4.54797e-05	0.000126132	0.000259661	6.80647e-05	0.0146046	0.000490392	0.000465451	0.000367312	0.000330924	0.000214505	7.28403e-05	0.000258466	0.00119093	0.000395947	9.4579e-05	0.000171516	6.32756e-05	6.31843e-05	0.000171267	0.000964468	3.3551e-05	0.000172284	5.1816e-05	6.1227e-05	0.00465143
PMiGAP069	0.00224834	0.00317311	0.00139025	0.000210386	0.00288569	5.66692e-05	0.00116675	0.00268018	0.0425242	0.00028301	0.000231443	0.00113377	0.00101484	0.0023404	0.000274443	0.000163899	0.00028375	0.0110034	0.000334109	0.000369899	1.18027e-05	7.46555e-05	0.000291283	0.00156486	0.000107773	0.000128378	0.000260012	0.00015773	0.00863979	0.000410747	0.000309029	0.000462346	0.00034842	0.000137702	4.82046e-05	0.000232481	0.00175654	0.000467806	8.87049e-05	8.51748e-05	6.21683e-05	0.000110495	0.000111856	0.000592946	2.74002e-05	0.000123085	0.000159412	5.33533e-05	0.00443216
PMiGAP069	0.0026164	0.00255933	0.00112891	0.000144617	0.00313773	6.89406e-05	0.00113082	0.00304171	0.0316981	0.00032964	0.00027535	0.000991253	0.00100961	0.00169977	0.000381798	0.000178276	0.0002291	0.00571681	0.000213868	0.000355936	2.07795e-05	7.71162e-05	0.000187232	0.00168678	0.00014535	0.000164258	0.000293864	0.000189484	0.00810535	0.000402528	0.000249792	0.000460943	0.000248841	0.00013918	6.04378e-05	0.000274907	0.00181719	0.000432292	6.76292e-05	4.70118e-05	7.55386e-05	0.000119867	8.90145e-05	0.000899299	2.63967e-05	0.000159206	0.000163748	1.85011e-05	0.00436898
PMiGAP069	0.00230078	0.00224244	0.00103884	0.000118467	0.00253021	6.70444e-05	0.000958272	0.00277548	0.0176049	0.000291746	0.00017948	0.000661912	0.000638846	0.00186601	0.000274721	0.000171061	1.56571e-05	0.00581382	0.000176516	0.000271374	1.19442e-05	6.04837e-05	0.00027289	0.00152167	0.000156557	0.000202332	0.000266522	0.000208203	0.0059901	0.000346747	0.000206592	0.000460994	0.000389446	0.000137778	6.11936e-05	0.000295853	0.00172773	0.00109641	0.000115129	5.34381e-05	7.17148e-05	0.000240566	7.70858e-05	0.000782422	3.92783e-05	0.00013167	0.000225386	7.61441e-05	0.00483729
PMiGAP069	0.0019876	0.00298994	0.0011377	0.000165662	0.00287899	7.02184e-05	0.00111278	0.00364649	0.0280985	0.0003238	0.000205531	0.000940481	0.000767319	0.00266472	0.000232474	0.000170997	0.000106057	0.0102118	0.000339792	0.000416929	1.29985e-05	5.829e-05	0.000370231	0.00218558	0.00013623	0.000161943	0.000234486	0.000161106	0.00697614	0.000426116	0.000252382	0.000558573	0.000366109	0.000104046	5.65407e-05	0.000219631	0.00182523	0.000659269	0.000114899	9.91764e-05	5.34299e-05	0.000208238	7.48823e-05	0.00065388	2.88544e-05	0.000103109	0.000262111	2.57005e-05	0.00457207
PMiGAP071	0.00258545	0.00601819	0.000926845	0.000404749	0.00427583	2.80151e-05	0.00184821	0.00488517	0.0351486	0.000280626	0.000116098	0.000743349	0.00115951	0.00311723	0.00014202	0.000230368	0.000224338	0.00718973	0.000268542	0.000691489	6.3337e-05	4.95836e-05	0.00022281	0.00423273	6.76978e-05	0.000107731	0.000281535	9.61458e-05	0.00511955	0.000579832	0.000149459	0.000875834	0.000143258	0.000273944	8.70089e-05	0.000503471	0.00280272	0.000934814	0.000108767	6.5484e-05	9.99842e-05	8.66535e-05	0.000143642	0.000788048	3.571e-05	0.000238495	2.65239e-05	7.93564e-05	0.00748458
PMiGAP071	0.00251537	0.004834	0.000895383	0.000392094	0.00360338	3.19078e-05	0.00155958	0.00416621	0.0247528	0.000323982	0.000110542	0.000564829	0.00135927	0.002887	0.000141375	0.000267077	0.000974054	0.00717593	0.00025454	0.000619723	7.20662e-05	7.03355e-05	0.00021531	0.00353453	6.31864e-05	6.51526e-05	0.000248043	9.95011e-05	0.00456968	0.000516642	0.000198774	0.000706357	0.000221111	0.000241412	5.73124e-05	0.000427119	0.00276335	0.000696194	0.00010383	6.30252e-05	6.94006e-05	6.08741e-05	0.000157491	0.000791741	2.44365e-05	0.000184396	5.23276e-05	0.000114813	0.006245
PMiGAP071	0.00285942	0.00483916	0.000923617	0.000392791	0.00466456	1.79011e-05	0.00171886	0.00472682	0.0296866	0.000271648	0.000109362	0.00094341	0.00138586	0.00337094	0.000120776	0.000264689	0.00130355	0.00890449	0.000289708	0.000722652	2.23801e-05	6.21337e-05	0.000266744	0.00457301	5.69224e-05	7.09203e-05	0.000258059	9.92514e-05	0.007003	0.000579741	0.00021412	0.000705922	0.000172864	0.000246979	5.23535e-05	0.000490104	0.00303643	0.000492832	8.3609e-05	6.76446e-05	5.43098e-05	8.02765e-05	0.000136169	0.000708136	1.66547e-05	0.000320113	5.63339e-06	0.000153535	0.0066447
PMiGAP071	0.00267917	0.00546373	0.00062842	0.000408582	0.00415917	2.9307e-05	0.00169793	0.00399185	0.0318525	0.000376365	0.000107432	0.000655433	0.00169838	0.00275929	0.000173927	0.000279648	0.00013854	0.00635821	0.000216458	0.000635517	5.67304e-05	6.12642e-05	0.000154162	0.00385162	4.96676e-05	5.80995e-05	0.000291904	8.96476e-05	0.00434807	0.000572946	0.00017052	0.000716518	0.00017898	0.000184422	6.15589e-05	0.00044243	0.00292383	0.000461657	6.69699e-05	5.84667e-05	7.83979e-05	0.000117847	0.000124602	0.000753632	4.25533e-05	0.000259581	0.000126971	0.000140285	0.00669061
PMiGAP072	0.00149624	0.00171103	0.000666659	0.000177149	0.00250822	2.45513e-05	0.000932701	0.00176793	0.0201786	8.85179e-05	6.06434e-05	0.000935307	0.000409814	0.000884367	0.000173247	0.000112632	6.10734e-05	0.00641543	0.000217394	0.000386394	0.00023983	5.32104e-05	8.66743e-05	0.00124916	6.48539e-05	8.4851e-05	0.000286604	6.59598e-05	0.00659603	0.000442991	0.00024535	0.000374374	0.000505086	0.000127143	0.000133927	0.000331062	0.000735028	0.00157852	0.000144525	8.50959e-05	0.000106873	0.00028609	9.29974e-05	0.00189509	8.68752e-05	0.000138709	9.6266e-05	6.41385e-05	0.00353111
PMiGAP072	0.00191585	0.00337903	0.000930585	0.000213955	0.00335204	2.9615e-05	0.00115299	0.0029721	0.0294927	0.000106165	6.33907e-05	0.000924905	0.00055622	0.00117495	0.000156798	0.000184445	0.000193672	0.00881821	0.000329884	0.000433256	0.00018527	7.56461e-05	0.000100804	0.00224873	5.96182e-05	8.11006e-05	0.000255283	9.84701e-05	0.00774943	0.00059935	0.000267699	0.000675557	0.000556767	0.000102266	0.000163222	0.000379961	0.00111791	0.00159071	0.000152759	0.000125227	7.75942e-05	0.000196049	8.81579e-05	0.00245306	8.91694e-05	0.00015427	5.94421e-05	0.000148721	0.00544466
PMiGAP072	0.00175505	0.00263181	0.00102084	0.000218326	0.00356062	2.22627e-05	0.00126239	0.00288662	0.0322982	9.29524e-05	9.13365e-05	0.00164998	0.000595716	0.0016555	0.000110302	0.00018562	0.000630142	0.0125022	0.000451919	0.000557167	9.28188e-05	5.36994e-05	0.000129253	0.00262436	6.24552e-05	7.16906e-05	0.000275353	0.000104295	0.0124795	0.00109576	0.00042943	0.000727125	0.000221075	0.000161092	0.000141981	0.000412331	0.00106794	0.00120428	0.000115674	0.000116585	9.8346e-05	0.000193319	8.78709e-05	0.00226104	9.45335e-05	0.000204545	6.3298e-05	0.000114411	0.00542935
PMiGAP072	0.00217532	0.00274754	0.00100283	0.000213719	0.00456128	3.64193e-05	0.00143737	0.00255937	0.0343177	0.000142852	8.39873e-05	0.00135649	0.000471202	0.0013395	0.000180235	0.000166554	0.000306113	0.0118144	0.000438809	0.000524677	8.71027e-05	4.15537e-05	7.71095e-05	0.00245682	7.79538e-05	0.000111648	0.000329208	9.94434e-05	0.0105314	0.000798117	0.000386137	0.000619535	0.000645588	0.000117595	0.000280794	0.000483549	0.00099204	0.000859122	9.61744e-05	0.000110681	8.98095e-05	0.000264925	8.7684e-05	0.00354303	0.000137498	0.000209475	9.43111e-05	7.03321e-05	0.00578703
PMiGAP073	0.00310857	0.00233444	0.00108948	0.000158081	0.00411642	6.41131e-05	0.00141415	0.00427056	0.0345369	0.000199267	0.00010225	0.00127573	0.0012077	0.00280453	0.000146035	0.000221444	0.000260885	0.0109487	0.00037711	0.000801404	2.97932e-05	4.57501e-05	0.000342159	0.00277629	0.000164586	0.000110399	0.000246033	0.000189164	0.0107033	0.000521217	0.000371486	0.00146273	0.000391948	0.000227247	6.30362e-05	0.000382998	0.0015872	0.00191278	0.000140405	0.000132126	5.69073e-05	0.000198805	0.000155437	0.000867452	2.70571e-05	0.000283876	0.000194271	5.4864e-05	0.00549902
PMiGAP073	0.00269376	0.00252652	0.00105522	0.000163879	0.00380329	9.47988e-05	0.00160813	0.00406863	0.042505	0.000182942	0.000104902	0.00150986	0.000786599	0.00179305	0.000157552	0.000221356	0.000235928	0.0104152	0.000379897	0.000526199	2.83588e-05	3.97064e-05	0.000209912	0.00209421	0.000176157	0.000122853	0.000212759	0.000203428	0.0128151	0.00059319	0.000467099	0.0013317	0.000732304	0.000214747	0.000115461	0.000315141	0.00129426	0.00269813	0.000175566	8.69763e-05	6.00487e-05	0.000332137	0.000115833	0.00181254	7.05074e-05	0.000176135	0.000454395	8.32143e-05	0.00564283
PMiGAP073	0.00250501	0.00332876	0.00127311	0.000181905	0.00413031	7.67157e-05	0.00164007	0.00346902	0.047072	0.000194982	9.87786e-05	0.00101922	0.000671851	0.00194609	0.000125393	0.00020831	0.000106855	0.0103356	0.000321638	0.000531945	6.60405e-05	4.99823e-05	0.000180118	0.00189691	0.000206241	0.000219683	0.000168404	0.000145609	0.00843133	0.000508533	0.000274443	0.000701796	0.000400409	0.00014367	9.69336e-05	0.000227796	0.00120827	0.00175656	0.000142028	8.45494e-05	3.94882e-05	0.000205366	0.000103475	0.00136205	5.62127e-05	0.000124559	0.000147625	2.33953e-05	0.00369526
PMiGAP073	0.00345442	0.00474195	0.00166387	0.000255191	0.00545596	7.50726e-05	0.00203318	0.00447465	0.0495854	0.000225037	0.000137082	0.0015073	0.000980606	0.00276305	0.000180402	0.000260682	0.000321855	0.0111229	0.000363623	0.000859898	5.84345e-05	5.95093e-05	0.000245836	0.00308712	0.000197014	0.000148298	0.000273642	0.000228906	0.0127678	0.000662327	0.00044934	0.0019893	0.000329583	0.000273621	0.000116951	0.000406984	0.00205212	0.00232108	0.000173418	0.000110032	6.03231e-05	0.000144773	0.000150818	0.00149093	5.52969e-05	0.000188147	0.00017171	0.000100235	0.00542083
PMiGAP075	0.00236157	0.00321354	0.00115471	0.000354469	0.00477736	2.20099e-05	0.00128288	0.00486603	0.0162193	0.000103181	0.000135592	0.00085165	0.000731279	0.00194727	0.000175092	0.000166092	0.000142331	0.0110349	0.000364461	0.000575739	0.000118572	0.000108836	0.000198077	0.0033671	6.62257e-05	0.000184671	0.00022787	7.37243e-05	0.0059625	0.000785685	0.000237254	0.00139836	0.000345717	0.000269784	0.000245388	0.000424294	0.000847761	0.00135872	0.000121485	0.000107732	9.97851e-05	0.000254352	0.000164145	0.00368575	0.000133021	0.000256413	0.000214168	0.000241187	0.00813736
PMiGAP075	0.00171286	0.00198353	0.000810291	0.000285875	0.00274271	1.61183e-05	0.000865246	0.00355368	0.0141725	8.1091e-05	0.00010552	0.000686237	0.000537057	0.00139305	0.000196971	0.00013384	0.000202951	0.00646271	0.000223818	0.000448935	0.000152689	9.41915e-05	0.00023654	0.00176343	5.97127e-05	0.000147788	0.000187496	6.01859e-05	0.00521643	0.000412889	0.000171136	0.00067382	0.000325154	0.000207781	8.99849e-05	0.000281936	0.000728589	0.00172489	0.00012301	0.000106547	6.02845e-05	0.000110684	0.00013577	0.00139806	4.43993e-05	0.000147979	0.000115129	0.000152145	0.00634459
PMiGAP075	0.0022027	0.00185131	0.000791999	0.000385402	0.00325275	1.81266e-05	0.000787159	0.00410173	0.0110523	7.42159e-05	7.16655e-05	0.000706166	0.000658689	0.00117239	0.000179347	0.00016221	0.000411692	0.0078727	0.000338517	0.0003884	0.00011784	0.000100012	0.000228612	0.00195521	6.56828e-05	0.000148125	0.00019293	6.63385e-05	0.00590604	0.000479542	0.000227689	0.00105878	0.000369545	0.00016228	0.000145869	0.000269272	0.000716237	0.0011507	9.53614e-05	0.000132845	8.02719e-05	0.000118678	9.12233e-05	0.00206613	6.84913e-05	0.000169556	9.3788e-05	6.70699e-05	0.00610298
PMiGAP075	0.00221204	0.00265557	0.000949742	0.00044313	0.00354319	2.12777e-05	0.00105568	0.00438445	0.0137471	9.33186e-05	0.000178685	0.000883157	0.000535381	0.00139457	0.000199869	0.000193999	0.000211824	0.00931606	0.000333854	0.000485483	0.000177294	0.00016591	0.000301623	0.00239351	8.36161e-05	0.000153326	0.000273616	8.37938e-05	0.00482875	0.00064592	0.000185206	0.00131648	0.000340428	0.000247314	0.000155804	0.000372375	0.000839694	0.00223202	0.000173064	0.000103753	0.000133492	0.000181411	0.000133782	0.00222659	9.34916e-05	0.000183881	0.000145356	0.000165788	0.00775568
PMiGAP076	0.00316567	0.00644477	0.00232061	0.000208611	0.00460136	5.5428e-05	0.002286	0.00655966	0.067571	0.000514018	0.00017121	0.00204951	0.00185138	0.00458526	0.00020131	0.00022787	0.00043563	0.0177689	0.000608556	0.000586615	4.6902e-05	7.60794e-05	0.000272587	0.00221704	0.000121366	0.000109694	0.000183838	0.000163301	0.0130605	0.000425181	0.000449379	0.000433069	0.000233188	6.42266e-05	6.98048e-05	0.000279496	0.00396333	0.000517757	0.000239786	0.000133965	0.000134575	0.000191996	0.000100287	0.000959437	4.44486e-05	0.000194158	0.000147252	7.62268e-06	0.00481264
PMiGAP076	0.00368893	0.00617982	0.00211942	0.000180215	0.00528699	4.30258e-05	0.00220115	0.00542527	0.0745087	0.000588883	0.000177054	0.000957722	0.00357956	0.00520861	0.000180096	0.000221644	0.000891196	0.00985994	0.000329907	0.000508839	7.57289e-05	5.12443e-05	0.000173114	0.00206893	0.000102357	5.98561e-05	0.000194251	0.000130816	0.00667181	0.000451614	0.000238855	0.000492525	0.000249784	7.56752e-05	7.99964e-05	0.000325634	0.00406067	0.000314195	0.00026181	0.000111744	0.000129249	0.000152889	0.000141839	0.00112146	5.50277e-05	0.000517386	9.13405e-05	8.77328e-05	0.00535433
PMiGAP076	0.00390489	0.00527123	0.00277384	0.00024287	0.00440346	3.45137e-05	0.00246071	0.00383713	0.0819822	0.000443977	0.000201774	0.00200189	0.00247699	0.00506197	0.000221907	0.000226464	0.000141094	0.0149081	0.000525285	0.000585441	6.19191e-05	6.52479e-05	0.000228238	0.00215136	9.58683e-05	7.99255e-05	0.000262966	0.000151704	0.0119586	0.00049445	0.000476475	0.000527291	0.000245195	4.65911e-05	8.86828e-05	0.000293603	0.00332567	0.000267536	0.000283774	9.02056e-05	0.000151559	0.000184645	0.00011854	0.000982416	5.31155e-05	0.000197324	0.000210031	8.13261e-05	0.00498228
PMiGAP076	0.00294216	0.00602656	0.00151009	0.000158223	0.00385763	4.47324e-05	0.00202168	0.00391015	0.052381	0.000390936	0.000129382	0.000813807	0.00132247	0.00296363	0.000265355	0.000170153	0.000197086	0.0094941	0.000312615	0.000444847	2.94398e-05	4.63638e-05	0.000216836	0.00168153	0.000102738	6.01882e-05	0.000228156	0.000148214	0.0068428	0.000389089	0.000257861	0.000540699	0.0002716	6.37014e-05	0.000120369	0.00025973	0.00275809	0.000649557	0.000275891	9.72754e-05	0.00018616	0.000143898	9.8717e-05	0.00130937	5.23429e-05	0.000176877	0.000212218	3.20518e-05	0.00472753
PMiGAP077	0.00168087	0.00238041	0.00130881	0.000113469	0.00263503	2.90044e-05	0.00130944	0.00329103	0.0231229	0.000173624	6.47945e-05	0.001209	0.000727976	0.00178463	0.000145131	0.000152638	0.000180383	0.0110144	0.000377643	0.000482116	3.73068e-05	2.9844e-05	0.000197573	0.0015678	6.40729e-05	0.000101639	0.000175083	7.85418e-05	0.0110579	0.00048825	0.000373547	0.000720412	0.000236025	0.000113439	0.000101484	0.000336372	0.00132081	0.00116675	9.29217e-05	6.36054e-05	3.80061e-05	0.000148102	9.47565e-05	0.00160819	5.39713e-05	0.000146466	0.000337848	4.69247e-05	0.00387873
PMiGAP077	0.00224453	0.00389235	0.00130845	0.000175059	0.00415604	3.31821e-05	0.00177134	0.00306763	0.0374769	0.000187753	0.000134955	0.0020739	0.000818841	0.00216616	0.000243486	0.000214598	0.000848641	0.0130115	0.000477601	0.00112265	1.61192e-05	4.05424e-05	7.79021e-05	0.00250638	6.83023e-05	0.000117081	0.000250229	8.76965e-05	0.0159452	0.000585697	0.000566111	0.000859003	0.000257446	0.000124462	0.000126461	0.000420613	0.00143335	0.00146897	0.000109261	4.01879e-05	6.63748e-05	2.13408e-05	0.000114981	0.00196266	6.66122e-05	0.000174384	0.000595535	9.52686e-05	0.00585287
PMiGAP077	0.00227437	0.00226827	0.00119727	0.000244061	0.00357906	2.95312e-05	0.00128726	0.00334948	0.0193276	0.000170627	0.000104495	0.00157238	0.000605914	0.00139839	0.0001612	0.000145698	0.000607627	0.0095857	0.000296327	0.000657477	0.0002056	6.58533e-05	0.000118861	0.00211885	6.86735e-05	0.000130188	0.000279115	9.06393e-05	0.012478	0.000515914	0.000432813	0.00097166	0.000231982	0.000188226	0.000208346	0.000481372	0.00111486	0.000772016	7.13975e-05	4.25442e-05	0.000104101	1.38371e-05	0.000186729	0.00258504	8.92057e-05	0.000180671	0.000249765	8.13158e-05	0.00516773
PMiGAP077	0.00207799	0.00255019	0.00156927	0.000138913	0.00359133	3.10284e-05	0.00158231	0.0026465	0.0323692	0.000164451	0.000103868	0.00163205	0.000787298	0.00189394	0.000203432	0.000210879	0.000557978	0.0102768	0.000352788	0.000799461	4.32512e-05	3.81503e-05	9.4864e-05	0.00247694	5.84926e-05	0.000132273	0.000236074	8.79828e-05	0.0132339	0.000514471	0.000475055	0.000970547	0.000455364	0.000213082	0.00012681	0.000391445	0.00136278	0.00221834	0.000149491	8.63154e-05	6.14729e-05	0.000163976	0.000170186	0.00165781	5.58057e-05	0.000153892	0.000695328	0.000152741	0.00587499
PMiGAP078	0.00235846	0.00231074	0.0011318	0.000345727	0.0041056	4.39005e-05	0.0013684	0.00245384	0.0314682	0.000113754	0.000123712	0.00191542	0.000839426	0.00207872	0.000187676	0.000232866	0.000924258	0.0146457	0.000552749	0.0007645	0.000147876	7.3389e-05	0.000160679	0.00218153	9.39659e-05	0.000155966	0.000334118	0.000119529	0.0132114	0.000541966	0.000487483	0.00217309	0.00102618	0.000151116	0.000172556	0.000480837	0.00114216	0.0028481	0.00017975	5.86554e-05	0.000164208	1.90989e-05	0.000111508	0.0024036	8.69674e-05	0.000191281	0.000321028	9.73296e-05	0.0052335
PMiGAP078	0.00238852	0.00198098	0.000930549	0.000209492	0.00322211	2.94217e-05	0.00133154	0.00225002	0.0311942	0.000146673	7.66662e-05	0.00148208	0.000934831	0.0017056	0.000153936	0.000137431	0.000408777	0.0127229	0.000484737	0.000410851	8.31128e-05	5.00415e-05	0.000106456	0.00178418	6.37465e-05	0.000119168	0.000233555	8.59736e-05	0.0106995	0.000503751	0.000390245	0.000646535	0.00046615	0.000151737	0.000201356	0.000361942	0.00108763	0.00127448	0.000115446	6.1291e-05	4.7707e-05	0.000213657	9.25752e-05	0.00283562	0.000111043	0.000153001	0.000299176	0.000101591	0.0049774
PMiGAP078	0.00268297	0.00334136	0.00120669	0.000261104	0.00540397	3.5821e-05	0.0021186	0.00288554	0.0625275	0.000163453	0.000112275	0.00241093	0.00157122	0.00349547	0.000200418	0.00018562	0.000194844	0.0163662	0.000541184	0.000479219	0.000126268	4.82865e-05	9.21719e-05	0.00286422	5.72427e-05	0.000108237	0.000379037	0.00011696	0.0161273	0.000642247	0.000546941	0.00113875	0.000558913	0.000153925	0.000256479	0.000337949	0.00128483	0.00140159	0.000157801	4.62653e-05	5.83055e-05	0.000344151	0.000132401	0.00302978	0.000135224	0.000172064	0.000366741	0.00019029	0.00680186
PMiGAP078	0.00159506	0.00250143	0.000909145	0.000193546	0.00325579	3.09287e-05	0.00129955	0.00238268	0.0342389	0.000124915	9.57878e-05	0.00155998	0.000470567	0.00145165	0.000172083	0.00014311	0.000117618	0.0112652	0.000407585	0.000375851	0.000146381	5.11859e-05	0.000120678	0.00198914	6.70456e-05	8.65527e-05	0.000207528	7.849e-05	0.0103594	0.000492175	0.000331104	0.00162596	0.000730332	0.00015308	0.000146006	0.000357378	0.000923158	0.00083945	8.16727e-05	5.95926e-05	5.31017e-05	0.000364133	0.000120493	0.00211942	8.34433e-05	0.0001535	0.000236898	0.000110623	0.00506942
PMiGAP079	0.00229403	0.00480303	0.0017466	0.000307544	0.00536812	3.23981e-05	0.00197924	0.00340765	0.0724028	0.000218924	0.000164356	0.00163155	0.00139466	0.00202302	0.000240675	0.000219192	0.000457795	0.012808	0.000423988	0.000477687	0.000252569	8.7596e-05	0.000133557	0.00180141	7.13229e-05	0.000153888	0.000221234	0.000124209	0.0122743	0.00057861	0.000405753	0.000610222	0.000481151	0.000286748	0.000224515	0.000447142	0.00215798	0.000773206	7.75904e-05	4.89028e-05	5.87916e-05	0.000229226	0.000160138	0.00300466	0.00010334	0.000172034	9.9792e-05	0.000149055	0.00644986
PMiGAP079	0.00239362	0.00511482	0.00174893	0.000326772	0.0060212	3.35554e-05	0.00207451	0.00376778	0.075854	0.000247147	0.00019587	0.00177072	0.00131037	0.00243252	0.000248102	0.000255222	0.000487124	0.012279	0.000421209	0.000575956	0.000216299	0.000138216	0.000112229	0.00218567	8.68916e-05	0.000121546	0.000251456	0.000128999	0.0116259	0.000591702	0.000404126	0.000784851	0.000381318	0.00023952	0.000240379	0.00044908	0.00244464	0.000645306	7.9579e-05	5.86575e-05	9.14697e-05	0.000291795	0.000160431	0.00327711	9.31643e-05	0.000227946	9.22869e-05	0.000247913	0.00856175
PMiGAP079	0.00343724	0.00310183	0.000990774	0.000200108	0.00446868	0.000151289	0.00132587	0.00249694	0.0572676	0.000174758	0.00013966	0.00170692	0.00113947	0.00162883	0.00025048	0.000122566	0.000348453	0.0101835	0.000349417	0.00044297	0.000201664	7.90512e-05	0.000117389	0.00130465	8.08709e-05	0.000136259	0.000155054	0.00187506	0.0127993	0.000416166	0.000380963	0.000452404	0.000737397	0.000170639	0.000184054	0.000293691	0.00176549	0.000447441	4.61253e-05	4.04366e-05	5.21239e-05	0.000129913	0.000138988	0.00194151	7.27209e-05	0.000167639	1.96801e-05	2.30925e-05	0.00522429
PMiGAP079	0.00212633	0.00529461	0.00169809	0.000305035	0.00531758	5.07826e-05	0.00198716	0.00332482	0.0762332	0.000299775	0.000206295	0.00178501	0.00123844	0.00239348	0.000205562	0.000255843	0.000264941	0.0148361	0.000498718	0.000508434	0.000210249	8.71576e-05	0.000125656	0.00217715	6.21283e-05	0.000119028	0.000226449	0.000174675	0.0117147	0.000488927	0.000414228	0.000692031	0.000517383	0.000237898	0.000194397	0.000434434	0.00241597	0.000611456	8.8628e-05	4.37128e-05	4.43176e-05	0.00034186	0.000131981	0.00275109	9.3184e-05	0.000186496	0.000143978	0.000145579	0.00706918
PMiGAP080	0.00255024	0.00450411	0.00140456	0.00016104	0.00442106	6.74359e-05	0.00149007	0.00396321	0.0314252	0.000114843	7.43387e-05	0.001645	0.000435112	0.00215716	9.53401e-05	0.000126524	0.000172652	0.0274309	0.00110529	0.000359602	6.69752e-06	4.09713e-05	0.000265956	0.00676424	0.000121656	9.95106e-05	0.000198108	0.000147789	0.0132966	0.000893843	0.00044543	0.00119116	0.000167276	6.93865e-05	0.000104739	0.000334168	0.00108102	0.00239008	0.00015563	6.71722e-05	4.28312e-05	9.38887e-05	6.04758e-05	0.00149329	6.13115e-05	0.000194178	0.000192669	0.000200518	0.0104019
PMiGAP080	0.00249974	0.0048627	0.00130562	0.000133562	0.00447311	6.60239e-05	0.00146666	0.00327715	0.0256823	0.000131749	8.3676e-05	0.001422	0.00056502	0.00151286	0.000102237	0.000151599	0.000618433	0.0212697	0.000862456	0.000329693	2.89948e-05	4.47987e-05	0.000137808	0.00582568	0.000135379	0.000111387	0.000176862	0.000143225	0.0114316	0.00067096	0.000399284	0.000974229	0.000244668	7.08185e-05	9.81058e-05	0.000277903	0.00108257	0.00305325	0.000207666	4.77719e-05	5.30771e-05	4.23046e-05	7.01116e-05	0.00129553	4.36801e-05	0.000179586	0.000156164	0.000235486	0.00804402
PMiGAP080	0.00256822	0.00511823	0.00118933	0.00013587	0.00496924	7.5846e-05	0.00176464	0.00340582	0.0245908	0.000146881	8.14344e-05	0.00157463	0.000567324	0.00180293	0.00010932	0.000140272	0.000131453	0.0184342	0.000666068	0.000386826	1.06737e-05	2.17533e-05	0.00010131	0.0077201	0.000184323	8.55244e-05	0.000227282	0.000204071	0.0145143	0.000781682	0.000538605	0.00125214	0.000243804	8.31217e-05	0.000162023	0.000364813	0.00126935	0.00216204	0.000134987	2.07413e-05	5.71145e-05	0.00022246	7.31223e-05	0.00190836	8.00569e-05	0.000194643	0.000337614	0.00042241	0.0102607
PMiGAP080	0.0022018	0.00520698	0.000801881	8.25302e-05	0.00329563	3.4404e-05	0.00084704	0.00351317	0.0167814	7.48068e-05	3.90941e-05	0.00117842	0.000256782	0.000971282	9.92532e-05	8.03203e-05	0.000133651	0.0197715	0.000696442	0.000272537	4.8596e-06	1.56648e-05	0.000287132	0.00338917	0.000117757	7.93581e-05	0.000126182	0.000134973	0.00927008	0.000412269	0.000307461	0.000632445	0.000218726	6.37526e-05	6.5256e-05	0.000259079	0.000860378	0.00178282	0.000145304	6.63474e-05	2.53284e-05	0.000110297	0.00011993	0.000787252	3.59273e-05	0.000433217	0.000120211	6.91116e-05	0.00581846
PMiGAP081	0.00238998	0.00503186	0.000946713	0.000239915	0.00281473	6.04562e-05	0.00119469	0.00376988	0.0370926	0.000152028	0.000123619	0.0019629	0.000607439	0.00156761	0.000131268	0.000115892	0.000395495	0.0180339	0.000707383	0.000404573	0.000238374	4.54276e-05	0.000253373	0.00166269	0.000125956	9.43471e-05	0.000178623	0.000109387	0.0131873	0.000371736	0.000474226	0.000413864	0.000118492	0.000120097	2.37267e-05	0.000248894	0.00104649	0.00123025	0.00014512	9.51522e-05	3.07563e-05	2.77573e-06	7.14762e-05	0.000372501	1.69307e-05	0.000132813	0.000115615	3.90138e-05	0.00345322
PMiGAP081	0.00304876	0.00550607	0.00153506	0.000378349	0.0038857	6.77861e-05	0.00196365	0.00372554	0.0501659	3.81976e-05	0.000186889	0.00245832	0.000708269	0.00228043	0.000164669	0.000192501	0.000221107	0.021274	0.000695809	0.000697264	0.000297084	8.67545e-05	0.000250633	0.00189438	0.000178881	0.000114149	0.000323791	0.00016055	0.0167493	0.00048583	0.000601678	0.000565294	9.65917e-05	0.000113356	5.16341e-05	0.00035469	0.00107287	0.0011996	0.000198856	0.000100675	6.42263e-05	6.73902e-05	0.000126346	0.000791746	3.47799e-05	0.000150736	5.44299e-05	4.46705e-05	0.00461934
PMiGAP081	0.00329931	0.00517931	0.00119841	0.000321754	0.00388167	7.76381e-05	0.0019975	0.00337081	0.0466477	0.00016474	0.000200887	0.00209005	0.00102803	0.00189814	0.000216175	0.000152061	0.00034354	0.0134768	0.000491329	0.000586084	0.000306594	7.91977e-05	0.000202282	0.00138919	0.000131928	0.000136546	0.000243851	0.000170143	0.0146933	0.000427819	0.000501821	0.000563678	0.000157069	0.000131689	4.86561e-05	0.000386672	0.00114354	0.00117539	0.000146878	9.11001e-05	4.9589e-05	2.51465e-05	0.000148079	0.000431189	2.27696e-05	0.000130602	0.000322162	3.05551e-05	0.00411218
PMiGAP081	0.00302764	0.00320898	0.00136434	0.000266392	0.0038746	8.42739e-05	0.00160848	0.00285281	0.0209525	0.000190777	0.000113906	0.00219175	0.000750582	0.00179514	0.000189047	0.000192376	0.000637361	0.0186404	0.000710477	0.000540381	0.00018023	6.21953e-05	0.000122306	0.00184954	0.000174873	0.000112282	0.000272632	0.000178141	0.0162069	0.00036179	0.000622966	0.000785034	0.000191605	9.14922e-05	2.23552e-05	0.000381809	0.00116251	0.000749101	0.00010302	6.54245e-05	5.56477e-05	6.55205e-06	9.09034e-05	0.000120637	1.54752e-05	0.000129781	0.00012456	0.000137591	0.00575913
PMiGAP083	0.00240745	0.00836593	0.000811435	0.000438872	0.00460997	1.65121e-05	0.00153902	0.00466382	0.0582981	8.16929e-05	0.000103121	0.0011324	0.000647783	0.00297226	0.000195347	0.000137624	0.000324455	0.0279947	0.00115307	0.000491735	0.000258086	9.89319e-05	0.000160641	0.00367262	4.68664e-05	9.52491e-05	0.000395698	5.08012e-05	0.00764636	0.00109394	0.000250551	0.000911523	0.000162242	0.000105979	4.35022e-05	0.000321796	0.000903926	0.000508314	4.71066e-05	8.53245e-05	9.1542e-05	3.2412e-05	8.34485e-05	0.000579709	3.06921e-05	0.000118654	0.000100818	2.43997e-05	0.00383986
PMiGAP083	0.00204569	0.00923886	0.00084333	0.000482351	0.00343887	1.72959e-05	0.00143702	0.00483444	0.0609086	0.000124011	0.000104461	0.0016425	0.00057684	0.00238318	0.000191648	0.000179488	0.000306277	0.0449914	0.00193822	0.000486065	0.000473963	8.07933e-05	0.00016413	0.00237592	4.26213e-05	7.82963e-05	0.000350832	5.40892e-05	0.00929484	0.000707762	0.000269926	0.000637844	0.000204599	0.000190957	4.85277e-05	0.000223793	0.000925323	0.000878179	0.000124953	0.000145687	6.46529e-05	0.000101052	0.000125978	0.000538144	1.58159e-05	0.000107842	7.1557e-05	1.12909e-05	0.00261924
PMiGAP083	0.00193173	0.0103048	0.000485565	0.000398272	0.00458405	1.87289e-05	0.00153504	0.00545409	0.0443407	0.000122311	0.000107243	0.00142122	0.000621452	0.00246961	0.000268203	0.000133053	0.000201969	0.0249489	0.000883468	0.000420302	0.000326705	5.54081e-05	0.000121595	0.0029031	3.89662e-05	8.08303e-05	0.000457048	4.62235e-05	0.0106675	0.000822766	0.000295803	0.000655711	0.000144498	0.000165037	3.36866e-05	0.000230867	0.000934044	0.000276263	7.00488e-05	6.96055e-05	8.97712e-05	0.000103934	0.00013959	0.000315289	1.2391e-05	9.09824e-05	0.000226911	1.41526e-05	0.00303235
PMiGAP083	0.0021289	0.0079586	0.00118118	0.00040301	0.00361754	2.08801e-05	0.00138017	0.00474368	0.0565054	7.01045e-06	0.000129724	0.00193161	0.000635252	0.00403431	0.000146325	9.14817e-05	0.000360481	0.0348995	0.00149422	0.000481832	0.000272034	9.12616e-05	0.000182153	0.00296994	2.42423e-05	6.92868e-05	0.000364783	4.92001e-05	0.0120285	0.000923455	0.000328026	0.000636695	0.000133191	0.000115674	3.69912e-05	0.000195005	0.000968255	0.00066972	0.000128711	0.000114669	4.27362e-05	3.81959e-05	0.000116468	0.000480509	1.362e-05	0.000119798	2.04402e-05	1.63905e-05	0.00372603
PMiGAP084	0.00303566	0.00309624	0.000975855	0.000305289	0.00479507	6.0777e-05	0.00155517	0.00302114	0.028141	0.000160922	0.000102554	0.00110962	0.00166837	0.00195974	0.000147647	0.00022168	0.000488736	0.00885952	0.000297315	0.000513313	0.000119822	9.3231e-05	0.000124992	0.00318034	0.00018171	9.96326e-05	0.000224004	0.000172818	0.0107094	0.000841974	0.000381687	0.00109345	0.000477893	0.000159773	0.000129924	0.000397987	0.00106998	0.000795365	9.45982e-05	8.42028e-05	7.62898e-05	0.000149021	0.000131885	0.0019087	7.35596e-05	0.00018238	0.000186558	0.000161991	0.00822325
PMiGAP084	0.00291269	0.0028489	0.000983572	0.000314634	0.00408989	7.12566e-05	0.00144123	0.00292401	0.0279021	0.00013579	0.000114906	0.00142218	0.0013772	0.00234426	0.000185334	0.000210535	0.000688612	0.00919547	0.000317361	0.000662836	0.00018416	0.000117964	0.000117604	0.00274002	0.000155226	0.000100057	0.00026607	0.0001613	0.0114437	0.00084679	0.000400919	0.000831848	0.000411643	0.00019058	0.000124831	0.000370832	0.00111513	0.00102335	0.000114889	7.26064e-05	8.93759e-05	0.000114326	0.000114459	0.00159417	6.63664e-05	0.000193509	9.37696e-05	0.000200054	0.00849929
PMiGAP084	0.00247524	0.00329351	0.0011111	0.000347507	0.00431827	7.64874e-05	0.0013103	0.00299925	0.0241386	0.000142585	9.96021e-05	0.00148305	0.000769262	0.00145093	0.000155418	0.000210276	0.00052337	0.00925328	0.00033068	0.000614327	0.000155264	8.97457e-05	0.000130564	0.00260141	0.00017971	0.000114469	0.000199015	0.000156738	0.0117428	0.000848981	0.000381351	0.00101671	0.000389003	0.000172022	0.000170981	0.000319821	0.000832618	0.00129452	0.0001152	0.000120219	8.50953e-05	4.97189e-05	0.000120192	0.0022411	7.68682e-05	0.000159821	9.76549e-05	0.000187288	0.00837598
PMiGAP084	0.00252084	0.00373068	0.000900301	0.000235218	0.00445953	7.11388e-05	0.00133033	0.00299833	0.0262726	0.000143641	0.000118411	0.00107672	0.000793625	0.00161196	0.000240106	0.000185819	0.000194638	0.00721691	0.000240116	0.000452504	0.000146237	0.000122815	0.00011041	0.0023919	0.000170125	0.00010873	0.00023999	0.000166266	0.00915226	0.000889771	0.000319456	0.000797014	0.000431803	0.000156937	0.000129479	0.000278263	0.000965098	0.00124777	0.000108065	0.000122982	6.76703e-05	0.000232407	0.000115358	0.00175468	7.5881e-05	0.000145663	9.18824e-05	0.000144203	0.00769066
PMiGAP086	0.00166567	0.00397719	0.000676327	0.00054053	0.00299115	2.18518e-05	0.00106402	0.00303148	0.0423545	0.000254116	0.000291146	0.00150296	0.0010135	0.00343057	9.67526e-05	0.000184637	0.000212875	0.00974167	0.000297263	0.0008596	0.000246902	0.000170242	0.000283056	0.00214966	3.58078e-05	5.20034e-05	0.00029618	6.68488e-05	0.00756479	0.000577784	0.000220395	0.00129742	6.6649e-05	0.000173069	5.38305e-05	0.00033622	0.00237864	0.000378414	0.000126859	6.62863e-05	0.000140465	6.15344e-05	0.000119413	0.000636833	2.54702e-05	0.000154871	0.000100641	0.000110874	0.00624514
PMiGAP086	0.00192954	0.00546932	0.000697811	0.000579952	0.00318827	2.60155e-05	0.00120514	0.00339809	0.0506658	0.000250793	0.000358253	0.00169192	0.000989055	0.0030109	0.00011902	0.000157327	0.000557888	0.00930683	0.00033635	0.00100682	0.000366004	0.000221623	0.000254961	0.00213565	3.04207e-05	4.66848e-05	0.00029813	8.17409e-05	0.00791787	0.000523858	0.000213456	0.00129082	0.000113937	0.000168576	5.88552e-05	0.000333892	0.00191379	0.000516212	0.000129127	8.10511e-05	0.000151682	1.35112e-05	0.000114633	0.000598273	2.85375e-05	0.000139581	7.64701e-05	0.00010761	0.00631592
PMiGAP086	0.00172746	0.00501616	0.000782319	0.000517375	0.00313236	2.36639e-05	0.00126466	0.00317921	0.0511951	0.000404414	0.00038142	0.00186616	0.00122704	0.00372755	0.000127125	0.000181537	0.000384656	0.0100756	0.000332043	0.00083794	0.000266428	0.00022091	0.00020622	0.00216754	2.95018e-05	6.16287e-05	0.000322693	6.80639e-05	0.00869501	0.00065705	0.000293416	0.00140854	6.46198e-05	0.000175174	4.06599e-05	0.000367613	0.00333605	0.000258852	0.000116473	6.0817e-05	0.000139031	3.28704e-05	0.000101381	0.000456303	1.59059e-05	0.000158231	1.8367e-05	3.22953e-05	0.00643631
PMiGAP086	0.00182841	0.0043447	0.000744909	0.000534085	0.00313826	2.78921e-05	0.00117037	0.00299805	0.0467728	0.000329951	0.000364552	0.00163355	0.00134084	0.00359648	0.000120896	0.000197127	0.000606874	0.00869103	0.000307755	0.00102304	0.000272746	0.000230984	0.000246278	0.00222421	3.32107e-05	5.62599e-05	0.000299536	6.29424e-05	0.00761093	0.000616172	0.000237554	0.00151984	9.4812e-05	0.000177886	5.41777e-05	0.000423997	0.00303833	0.000260044	8.48919e-05	7.13079e-05	0.000145999	1.18998e-05	0.000123076	0.000381058	2.01484e-05	0.000157136	7.90978e-05	5.96218e-05	0.00624492
PMiGAP087	0.00290282	0.00273679	0.000809035	0.000182221	0.00424357	7.81765e-05	0.00112326	0.00244194	0.0340683	0.000141402	8.7858e-05	0.000833417	0.000525085	0.00152241	0.000168951	0.000143175	0.000126384	0.0101822	0.000302066	0.000533787	1.75066e-05	1.7752e-05	0.000211785	0.00135187	0.000172596	0.000198549	0.000186813	0.000203985	0.00699805	0.00102352	0.000258224	0.0005806	0.000441821	8.6254e-05	6.93508e-05	0.000388673	0.00125015	0.00175553	0.000175875	6.07296e-05	5.18645e-05	0.000228605	0.000102619	0.00108181	3.95087e-05	0.000158243	0.000139759	5.63637e-05	0.00425882
PMiGAP087	0.00206451	0.00109888	0.000488309	0.000132896	0.00267204	8.61402e-05	0.000718989	0.0017543	0.0212702	0.000108518	8.25051e-05	0.000595428	0.000449407	0.000925619	0.000138539	0.000107018	0.000183738	0.00920637	0.000334844	0.000386864	1.44679e-05	2.52658e-05	0.000186755	0.000856928	0.00016279	0.000120155	0.000105456	0.000164483	0.00610239	0.000735776	0.000207986	0.000384955	0.000438669	8.49621e-05	6.36976e-05	0.000221104	0.00104498	0.00116671	0.000143323	4.59884e-05	3.14787e-05	0.000152938	0.000102972	0.00106155	3.97671e-05	0.000131268	4.15945e-05	2.5421e-05	0.00387276
PMiGAP087	0.00234614	0.00277375	0.000882247	0.000215795	0.00390715	6.4107e-05	0.00120961	0.00293962	0.0300278	0.000149391	0.000104346	0.0010592	0.000628512	0.00156873	0.000167326	0.000152237	0.000186426	0.00970084	0.00034959	0.000719562	1.15788e-05	3.13385e-05	0.000270748	0.00161829	0.000153657	0.000120974	0.000229615	0.000154975	0.00880084	0.00125033	0.000278654	0.000936908	0.000286505	0.000151126	6.1285e-05	0.000411864	0.00147252	0.00158145	0.000152116	7.55912e-05	5.2326e-05	0.000109467	0.000146478	0.000878897	3.31227e-05	0.000155518	8.30837e-05	0.000136158	0.00686963
PMiGAP087	0.00135783	0.0017883	0.000381831	0.000108004	0.00157295	4.76757e-05	0.000613386	0.00157783	0.0160455	9.38852e-05	6.48379e-05	0.00074592	0.000275092	0.0010283	0.00013149	8.21178e-05	0.00011033	0.00876152	0.000287806	0.000342765	7.47308e-05	4.04328e-05	0.000250922	0.000634576	0.000105387	0.000105379	0.000138846	8.87801e-05	0.00597777	0.000371918	0.000188002	0.000322911	0.000270837	0.000101399	2.78563e-05	0.000193605	0.000669346	0.0020805	0.000174012	6.74859e-05	2.85142e-05	0.000176145	9.20734e-05	0.000409359	1.23979e-05	7.94553e-05	7.69896e-05	6.62217e-06	0.00226749
PMiGAP088	0.00337281	0.000951339	0.00085278	0.000125037	0.00455542	0.000106596	0.00127536	0.00229343	0.0232401	0.000172766	9.36134e-05	0.000870878	0.000440647	0.000785632	0.000215498	0.000113202	0.000321606	0.00968526	0.000308236	0.000663247	1.0035e-05	2.12891e-05	0.000127272	0.00118358	0.000234109	0.000112611	0.000281874	0.000230868	0.00665914	0.000797444	0.000247133	0.000691922	0.000259433	0.000174486	0.000203438	0.000390152	0.000996339	0.000926911	8.43723e-05	4.84211e-05	0.000111841	0.000205869	0.000149072	0.00290932	9.1887e-05	0.000229697	0.000430794	0.000141308	0.00602935
PMiGAP088	0.00338593	0.00271514	0.00232101	8.35979e-05	0.00367725	0.000113757	0.00147689	0.0045251	0.0334566	0.000229924	8.68201e-05	0.000741844	0.00049772	0.00140706	0.00010132	0.000116827	0.000247001	0.0121457	0.00041768	0.000480366	8.07605e-06	1.49764e-05	7.43925e-05	0.00243306	0.000224702	0.000121155	0.000166627	0.000248135	0.00758446	0.00488707	0.000254156	0.000904937	0.000318671	0.000144827	0.000145506	0.000484534	0.00121861	0.00140743	0.00011627	8.20368e-05	0.000119524	0.000247459	0.000134044	0.00188292	6.32697e-05	0.000195078	0.000400531	0.0002588	0.00808085
PMiGAP088	0.00347751	0.00176124	0.00120854	0.000182854	0.00366235	9.81162e-05	0.00140282	0.00249778	0.0235744	0.00025334	0.000101957	0.000893236	0.000597803	0.000938663	0.000267563	0.000126995	0.000260601	0.00964152	0.000316009	0.000682995	5.37235e-05	6.92679e-05	0.000150401	0.0015548	0.000241228	0.000143539	0.000276051	0.00026027	0.00776039	0.000817145	0.000271644	0.000952753	0.000343048	0.000276695	0.00013644	0.000369237	0.00151514	0.000676899	8.72904e-05	0.000122582	0.000149359	0.000183467	0.000140482	0.0019282	6.34708e-05	0.000186453	0.000322676	0.000109838	0.00818833
PMiGAP088	0.00350297	0.00259482	0.00132023	0.000159501	0.0044465	9.21429e-05	0.00164556	0.00321143	0.0349963	0.000231063	0.000105289	0.000705143	0.000611311	0.00137584	0.000159952	0.000156505	0.000228947	0.0111054	0.000395163	0.000764184	2.41363e-06	3.41342e-05	0.00012967	0.00154207	0.000234889	0.000112464	0.000218685	0.000231875	0.00772136	0.000630706	0.000233511	0.00101498	0.000346292	0.000173573	0.000110522	0.000385327	0.00148717	0.00076615	8.27786e-05	9.94885e-05	0.0001364	0.000212168	0.000154267	0.0016157	6.23284e-05	0.00022389	0.000611268	0.000159818	0.00986182
PMiGAP089	0.00256837	0.00169656	0.00122361	0.000274978	0.00395241	3.46397e-05	0.00123262	0.00287961	0.0198663	0.000150382	8.67103e-05	0.00173103	0.000967422	0.00145254	0.00018909	0.00015051	0.000255365	0.0111893	0.000378627	0.000703096	9.29684e-05	6.29073e-05	0.000147039	0.00163644	0.000103438	0.000194656	0.000276469	0.000125018	0.0154264	0.000531505	0.000564281	0.000813181	0.000558179	0.000215651	0.000140255	0.00034401	0.00153328	0.00141092	0.000107288	4.83244e-05	0.000117402	0.000166152	0.000149618	0.00217616	7.72774e-05	0.000166906	0.000170404	5.68672e-05	0.00453554
PMiGAP089	0.00247262	0.00164901	0.00119771	0.000286172	0.00395768	4.03935e-05	0.00128145	0.00260713	0.0148054	0.00011058	0.000116158	0.00191913	0.000966391	0.0015501	0.000250557	0.000172239	0.000803538	0.0126636	0.000489253	0.000839364	0.000218422	6.11186e-05	0.000164343	0.00184458	9.28034e-05	0.000151092	0.00025547	0.000157444	0.0153683	0.00064674	0.000570078	0.000905836	0.000451861	0.000227078	0.000210629	0.000325411	0.00146705	0.00308766	0.000215865	3.65464e-05	9.59139e-05	0.000112475	0.000126989	0.00255385	9.33176e-05	0.000191808	9.538e-05	0.000187513	0.00651296
PMiGAP089	0.00240725	0.00210776	0.00114351	0.000419559	0.00348788	4.31737e-05	0.00143064	0.00271434	0.0156875	0.000177428	0.000107846	0.00188884	0.00103077	0.00223569	0.000229758	0.000212734	0.000826963	0.0107968	0.00038465	0.00111129	0.000275144	8.58701e-05	0.00016532	0.00200961	9.78891e-05	0.000186051	0.000268683	0.000121074	0.0128859	0.000622489	0.00052523	0.000825753	0.000706224	0.000247255	9.26186e-05	0.000374059	0.00170157	0.00122705	0.00011255	5.25181e-05	8.72136e-05	1.3603e-05	0.000119893	0.00149293	6.09896e-05	0.000174285	7.17383e-05	8.70363e-05	0.00613273
PMiGAP089	0.00251968	0.00276442	0.00129923	0.000206698	0.00347345	4.62376e-05	0.00128364	0.00337912	0.0136719	0.000166208	0.000110111	0.00158181	0.000738086	0.00136388	0.000246937	0.000177561	0.000240094	0.0108608	0.000370861	0.000799586	0.000143148	5.86952e-05	0.000230586	0.00193756	9.87576e-05	0.000188009	0.000260422	0.000105686	0.0118132	0.000505062	0.000415354	0.00110021	0.000447798	0.000153912	9.59273e-05	0.000371936	0.00134105	0.00216101	0.000157217	6.75032e-05	8.01772e-05	0.000147272	9.72109e-05	0.00138359	6.12144e-05	0.000147698	0.000175643	2.69618e-05	0.00552504
PMiGAP090	0.00251244	0.00382668	0.00118758	0.000275614	0.00344317	6.87335e-05	0.00144492	0.00379204	0.0341089	0.000149866	0.000103491	0.00115494	0.00089397	0.00193209	0.000277672	0.000150456	0.000554622	0.00897167	0.000303328	0.000599302	0.000189658	0.000103383	0.000171594	0.00215534	0.000150763	0.000144795	0.000403101	0.00017494	0.00717746	0.000497865	0.0001998	0.000909167	0.000928806	0.000174871	6.39251e-05	0.000406239	0.00131532	0.0016349	0.000197338	8.52763e-05	5.6222e-05	5.1939e-06	0.000140554	0.000836192	2.68602e-05	0.000145091	7.00358e-05	6.2085e-05	0.00521649
PMiGAP090	0.00274756	0.00466999	0.0015681	0.000374622	0.00404429	6.66706e-05	0.00160522	0.00356765	0.0231644	0.0002342	9.72889e-05	0.00134412	0.00101706	0.0022047	0.000307491	0.000161118	0.000201545	0.0119998	0.000429096	0.000705777	0.000317056	0.000128941	0.000193918	0.00275567	0.000166852	0.000117726	0.000302181	0.000177348	0.00834501	0.000506676	0.000301681	0.000949479	0.000618734	0.000159228	5.77857e-05	0.000310289	0.001559	0.000638331	0.000109408	6.97255e-05	9.9223e-05	0.00024214	0.000108333	0.00107645	4.33075e-05	0.000126848	0.000207679	6.27515e-05	0.00612628
PMiGAP090	0.00262233	0.00361882	0.00116347	0.000379501	0.00363903	5.20155e-05	0.00185035	0.00337267	0.0809903	0.00041863	0.000117273	0.00215234	0.00109793	0.0021365	0.000192321	0.000166372	0.000318	0.0191246	0.000686596	0.000782958	0.000244447	9.92413e-05	0.000184061	0.00176986	0.000139598	0.00010454	0.000348917	0.000157351	0.0124704	0.00047335	0.000421903	0.000785398	0.000487342	0.000163932	5.5537e-05	0.000332638	0.00368705	0.000533442	0.00011924	0.000123892	4.00966e-05	9.80695e-05	0.000130491	0.000793322	3.2864e-05	0.000142264	7.88613e-05	8.39495e-05	0.00498853
PMiGAP090	0.0023216	0.00613369	0.00121926	0.000307299	0.00384397	6.54826e-05	0.00167845	0.00428159	0.036608	0.000332027	0.000105935	0.00162608	0.000626051	0.00215679	0.000160293	0.000119316	0.000183256	0.0115044	0.000395432	0.000520157	0.000130857	6.90306e-05	0.000222327	0.00219368	0.000150961	0.000151748	0.00031922	0.000149351	0.0094997	0.000613604	0.000289372	0.000796311	0.000459458	0.000199827	8.89059e-05	0.000368711	0.00244307	0.00033375	0.000124668	0.000110491	8.94177e-05	0.000148518	0.000115938	0.00108038	3.49934e-05	0.00013903	7.87476e-05	0.000110882	0.00592943
PMiGAP091	0.00217742	0.000921692	0.000762872	0.000105865	0.00228496	7.49438e-05	0.000972291	0.00181587	0.00518125	0.000124939	6.75556e-05	0.000636395	0.000250879	0.000821488	0.000130453	9.69957e-05	0.000210832	0.00590351	0.000220976	0.000259009	4.34092e-05	4.27868e-05	0.00012597	0.0011757	0.000177856	0.000132484	0.000172575	0.000221206	0.00545791	0.000381849	0.000193597	0.0006744	0.000366585	0.000105978	8.87922e-05	0.000381764	0.000789361	0.00177897	0.000122657	3.42492e-05	5.56751e-05	0.0001614	7.0239e-05	0.00143316	6.12406e-05	0.000136409	0.000348915	4.94592e-05	0.00466737
PMiGAP091	0.00211584	0.000696237	0.000676351	0.00010183	0.00240896	6.78865e-05	0.000765013	0.0014319	0.00408909	0.000113968	5.50292e-05	0.000653974	0.000336341	0.000675971	0.0001006	7.24437e-05	0.00014272	0.00482444	0.000169432	0.000247509	4.02228e-05	1.46295e-05	7.32959e-05	0.001207	0.0001733	0.000135853	0.000128675	0.000158519	0.00551116	0.000317687	0.000199458	0.000522612	0.000437328	6.858e-05	0.000129516	0.000264766	0.000648276	0.00144508	0.000136059	2.32412e-05	3.37021e-05	0.0002139	5.30419e-05	0.00179101	6.8909e-05	0.000131328	0.000316567	2.07363e-05	0.00282098
PMiGAP091	0.00304424	0.00125028	0.000996677	0.000125352	0.00308068	0.00011497	0.00148969	0.00239925	0.00920603	0.000171869	8.49903e-05	0.000958346	0.000483988	0.00100552	0.000149154	0.000128091	0.00015556	0.0107726	0.000389059	0.000397137	7.90641e-05	5.64411e-05	0.000138769	0.00198664	0.00029003	0.000192755	0.000295248	0.00029076	0.00898276	0.000748185	0.000319935	0.00116957	0.000501404	0.000180084	0.000193489	0.000467933	0.00110819	0.00224152	0.000172479	2.64804e-05	0.00010714	0.000177301	9.71023e-05	0.00290925	0.000117881	0.000191548	0.00026676	0.00017336	0.00659578
PMiGAP091	0.00221678	0.000792237	0.000750853	0.000100137	0.0022721	6.09851e-05	0.000981468	0.00144626	0.0116073	0.000132117	5.22472e-05	0.000701436	0.000376261	0.000814801	0.000151424	9.44145e-05	0.000194551	0.00706968	0.000283795	0.000292786	3.59659e-05	3.08144e-05	0.000136304	0.00112064	0.000163845	0.000173365	0.000150709	0.000134646	0.00672289	0.000358901	0.000239341	0.000644671	0.000457671	0.000152224	0.000101121	0.000273027	0.000699675	0.00178615	0.000133213	3.51137e-05	5.63426e-05	0.000187824	8.66824e-05	0.00136666	5.53672e-05	0.000127064	0.000315469	4.4429e-05	0.00339536
PMiGAP093	0.0050745	0.00571966	0.00138836	0.000169736	0.00620103	6.84509e-05	0.00247181	0.0103994	0.0262511	0.000182612	9.00484e-05	0.000465858	0.00134293	0.00758151	0.000116402	0.000190707	0.000183855	0.0376588	0.00159249	0.000802179	3.4167e-05	1.47326e-05	7.38142e-05	0.00665921	0.000113558	8.24443e-05	0.000409274	0.000174697	0.00729126	0.000844864	0.000221462	0.00141456	0.000196699	0.000149411	6.3222e-05	0.000612072	0.00351356	0.000638455	7.06808e-05	0.000191607	7.63743e-05	0.00013572	7.77254e-05	0.00105964	3.70713e-05	0.000689749	0.000207523	0.000560636	0.016877
PMiGAP093	0.00457184	0.00443806	0.00140553	0.000189648	0.00690722	9.46685e-05	0.00225522	0.00803022	0.0345033	0.000228854	0.000131993	0.00164374	0.00144149	0.00437822	0.000152454	0.000225195	0.000160615	0.0181091	0.000604487	0.000978449	3.99017e-05	3.40588e-05	0.000188758	0.00538947	0.00021404	0.000111914	0.000230483	0.000266299	0.0133665	0.00078239	0.000464688	0.00131282	0.000403354	0.000203252	9.77654e-05	0.000616588	0.00233771	0.00145657	0.000119156	0.000145329	8.15435e-05	0.000264715	9.94062e-05	0.00134338	4.34094e-05	0.000834985	0.000320209	0.000392635	0.0117916
PMiGAP093	0.0032586	0.00285289	0.00116603	0.000113608	0.00354975	8.65697e-05	0.00137261	0.00377134	0.017065	0.000199855	8.67983e-05	0.0010769	0.000819009	0.00181629	0.000212262	0.000136571	0.000270267	0.00873519	0.000309795	0.000752209	5.79739e-05	5.19628e-05	0.000138359	0.00229645	0.000186479	0.00017752	0.000197855	0.000189694	0.00882711	0.000460908	0.000282298	0.00108202	0.00064463	0.00017942	8.08602e-05	0.000432615	0.00139759	0.00149892	0.000102622	5.93313e-05	5.85232e-05	0.000163722	8.37237e-05	0.00110226	3.6723e-05	0.000164938	0.000213602	0.000134813	0.00665126
PMiGAP093	0.0061727	0.0076099	0.00160516	0.000175432	0.00579251	5.80805e-05	0.00287455	0.0158634	0.0263401	0.000169881	0.000101874	0.000492038	0.0011808	0.011962	0.000142797	0.000199282	0.00184543	0.0397086	0.00159945	0.000584592	2.41487e-05	3.21759e-05	7.22943e-05	0.0125339	0.000128629	7.74302e-05	0.000407026	0.000237709	0.00701675	0.00102905	0.000197548	0.00174628	0.000199834	0.000146634	7.2533e-05	0.00118692	0.00550774	0.000658214	7.72987e-05	0.000197615	7.26917e-05	8.94513e-05	8.75285e-05	0.00110101	5.04142e-05	0.000762672	0.000390637	0.000918191	0.0247393
PMiGAP096	0.00167406	0.00202302	0.000830595	0.000165021	0.00295521	2.34164e-05	0.00077288	0.0023658	0.0113933	7.31498e-05	7.85151e-05	0.000875072	0.000318119	0.000931933	0.00010838	0.000138079	0.000610237	0.00612991	0.00019547	0.000447399	7.35872e-05	3.59077e-05	0.000135136	0.00238233	7.2314e-05	0.000177056	0.000279213	7.99148e-05	0.00612707	0.000319762	0.000219346	0.0011566	0.000341342	0.000112663	6.88389e-05	0.000304705	0.00068316	0.000362569	4.60988e-05	7.339e-05	0.000101548	0.000205312	0.000106076	0.000846056	3.50104e-05	0.000136601	0.000110268	1.85741e-05	0.00533533
PMiGAP096	0.00166268	0.00197769	0.00101303	0.000192992	0.00271838	3.42865e-05	0.000930939	0.00214902	0.0128481	7.64501e-05	7.52747e-05	0.000954218	0.000325804	0.00106969	0.000183298	0.00015341	0.000275819	0.00715643	0.000244562	0.000537218	9.65259e-05	4.91402e-05	0.00016432	0.00171222	7.72213e-05	0.000176959	0.000315975	8.25302e-05	0.00646482	0.000371504	0.000226655	0.00104836	0.000739608	0.000155253	7.30888e-05	0.000321868	0.000673379	0.00127492	9.96932e-05	9.90346e-05	8.29476e-05	0.00021054	9.85875e-05	0.000923041	3.32231e-05	0.000158802	0.000325797	2.76334e-05	0.00540335
PMiGAP096	0.00196397	0.00269981	0.0011939	0.000164285	0.00319562	3.51815e-05	0.00112693	0.00246178	0.0130892	0.000111015	0.000100917	0.000930915	0.00065087	0.0012975	0.000135616	0.000170378	0.000201105	0.00938104	0.000334129	0.000528339	6.62017e-05	3.70326e-05	0.000149045	0.00243431	8.39565e-05	0.000155157	0.000275383	9.33154e-05	0.00797196	0.000440601	0.000295321	0.0011244	0.000375211	0.000199221	9.30431e-05	0.000336515	0.000786836	0.000628733	9.11977e-05	5.92408e-05	7.81211e-05	0.000198489	0.000107442	0.00165888	5.0969e-05	0.000174724	0.00017921	0.000103028	0.00538353
PMiGAP096	0.0017302	0.00259191	0.00103854	0.000198319	0.00301448	3.65465e-05	0.00121249	0.00242087	0.00988585	9.10752e-05	9.15804e-05	0.00116502	0.000471716	0.000942407	0.000146927	0.000121843	0.000215767	0.00742775	0.000229835	0.000578878	0.000166869	4.69175e-05	8.82394e-05	0.00230369	8.79202e-05	0.00013515	0.000265706	9.1684e-05	0.00756347	0.000395706	0.000259792	0.00138388	0.0010083	0.000177403	7.6655e-05	0.000278762	0.000607089	0.000993872	8.06079e-05	3.59159e-05	9.8006e-05	0.000275849	8.16465e-05	0.00108429	4.76004e-05	0.000135716	0.000321865	0.000172479	0.00592147
PMiGAP098	0.00301479	0.00197209	0.00156781	0.000328554	0.00326898	6.8169e-05	0.00240539	0.00253349	0.0119086	0.000145101	0.000121898	0.00265938	0.000711082	0.00109512	0.000407831	0.000218878	0.000347533	0.0119572	0.000418554	0.000751368	0.000557036	0.000133323	0.000106882	0.00240481	0.000182658	0.000150956	0.000280988	0.000196355	0.0163746	0.000729991	0.000625929	0.00129456	0.000616138	0.000195264	0.0001053	0.000429327	0.000872152	0.00516278	0.000325104	3.50299e-05	7.50667e-05	0.000201524	0.000105772	0.00146866	5.91287e-05	0.000191108	0.000501146	0.000137893	0.00616386
PMiGAP098	0.00205885	0.00166539	0.000923625	0.000201501	0.00253043	7.36868e-05	0.00125782	0.00287791	0.00917554	0.000119017	7.27383e-05	0.00148211	0.00038346	0.00118384	0.000255323	0.00015018	0.000566483	0.00783442	0.000278927	0.000527201	0.000228869	7.69059e-05	0.000143922	0.00226897	0.000155127	0.000114183	0.000175223	0.000157091	0.0100835	0.000428953	0.00037135	0.000695912	0.00044483	0.000137502	5.77617e-05	0.000282111	0.000716162	0.0021119	0.000133957	4.05743e-05	5.70825e-05	2.26727e-06	6.998e-05	0.000496866	1.40373e-05	0.00011326	5.14722e-05	1.34125e-05	0.00399752
PMiGAP098	0.00261997	0.00220662	0.00114929	0.000199685	0.00338061	7.10077e-05	0.00165633	0.00278464	0.0118162	0.000149389	0.000104247	0.00180174	0.000733382	0.00124234	0.000337061	0.000162867	0.000228907	0.0107348	0.000389422	0.000595774	0.00017789	6.86612e-05	0.00010162	0.00277845	0.000182174	0.000108589	0.000240351	0.000183072	0.0131162	0.000730525	0.000461321	0.000899178	0.000495103	0.00017371	6.21054e-05	0.000467822	0.00101299	0.00276125	0.000206934	2.71491e-05	7.05095e-05	0.000196003	9.74424e-05	0.00117022	3.60738e-05	0.00019004	0.000436349	4.42375e-05	0.00574469
PMiGAP098	0.00246624	0.00167471	0.00110801	0.000230926	0.00248473	6.47333e-05	0.00161394	0.00228382	0.00991578	0.000131027	0.000101412	0.00199285	0.000493688	0.000941305	0.000278368	0.000129089	0.000104309	0.0125096	0.000461664	0.00054768	0.000128592	6.18901e-05	0.000122546	0.00202643	0.000178061	0.000126293	0.000312581	0.000180196	0.0143393	0.000540103	0.000491542	0.00071891	0.000559618	0.000120011	0.000104078	0.000396432	0.000732691	0.0013446	0.00010894	4.54118e-05	8.39928e-05	0.000297906	9.07126e-05	0.00158177	6.11175e-05	0.000171634	0.000297962	4.82627e-05	0.00382602
PMiGAP099	0.00333952	0.00438818	0.00106138	0.000144893	0.00356235	8.86932e-05	0.00153293	0.00383616	0.0295241	0.000298954	0.00023863	0.00107073	0.000796102	0.00238981	0.000175994	0.000133254	0.000227666	0.00955817	0.00032511	0.000573624	2.05959e-06	4.14408e-05	0.000213054	0.00154671	0.000164554	0.000159935	0.000203251	0.000167143	0.00845523	0.000466868	0.000286786	0.000534838	0.00051422	0.000227796	9.37887e-05	0.000302573	0.00167985	0.00258531	0.000234836	0.000113091	7.70976e-05	0.000311672	0.000132558	0.00144056	4.78417e-05	0.000138613	0.0003117	4.39422e-05	0.00391871
PMiGAP099	0.00323102	0.00648034	0.00104559	0.000159101	0.00401268	6.03586e-05	0.0018961	0.0045337	0.0592139	0.000413765	0.000161439	0.00109191	0.000705609	0.00275165	0.000134329	0.000150742	0.000393566	0.0115742	0.000399003	0.000633573	5.8376e-05	4.28833e-05	0.000151577	0.00212369	0.000155399	0.000136855	0.000233258	0.000169867	0.0095286	0.000464088	0.000294323	0.000532308	0.000437792	0.000279325	0.000124977	0.000286778	0.00306433	0.002814	0.000247484	0.000124641	3.71985e-05	9.73369e-05	0.000197089	0.0014893	5.6117e-05	0.000113003	0.000325909	4.7897e-05	0.00418603
PMiGAP099	0.00347887	0.00515747	0.00119669	0.000162201	0.00336314	8.0065e-05	0.00180964	0.00452106	0.0494985	0.000328438	0.000174672	0.000987223	0.000798214	0.00321518	0.000154963	0.000146917	0.000142459	0.0113431	0.000329565	0.000666978	1.75657e-05	3.83947e-05	0.000181765	0.0018757	0.000207874	0.000170266	0.000212554	0.000182978	0.00755988	0.00039047	0.000265776	0.000495548	0.000513529	0.000207361	7.64183e-05	0.000264861	0.00246806	0.00228996	0.000199343	0.000102583	5.04937e-05	0.000272169	0.00014061	0.00083407	4.30698e-05	0.000135995	0.00041709	4.06948e-05	0.00372898
PMiGAP099	0.00306613	0.0046554	0.0012956	0.000155366	0.00435267	5.57639e-05	0.00209631	0.00397783	0.103825	0.000408324	0.000471182	0.00129346	0.00148955	0.00346084	0.000129659	0.000135727	0.000296273	0.01005	0.000339477	0.000802886	8.92338e-06	2.63326e-05	0.000153929	0.00152731	0.000168766	9.76012e-05	0.000157486	0.000156981	0.00936888	0.000496935	0.000286508	0.000516164	0.000282635	0.000171206	0.000104708	0.000265739	0.00293145	0.00059155	0.000106081	9.98908e-05	5.11131e-05	3.72265e-05	0.000172097	0.00152412	5.55346e-05	0.000123339	6.69933e-05	3.26001e-05	0.00372359
PMiGAP104	0.00247769	0.00176501	0.00137225	0.000343518	0.00278661	6.42533e-05	0.00102824	0.0036085	0.0272361	8.66918e-05	0.000129205	0.000947697	0.000682987	0.00222859	0.000255325	0.000125604	0.000207794	0.0118273	0.000427369	0.000690836	0.000326433	9.14829e-05	0.000328574	0.00156505	0.000147797	0.00012578	0.000294759	0.00015625	0.00738048	0.000768532	0.000216988	0.000825124	0.000153021	0.000100463	5.82099e-05	0.000316136	0.000640704	0.00209058	0.000184965	6.22092e-05	0.000110433	9.57075e-05	8.45017e-05	0.000914879	3.88579e-05	0.000146845	9.64646e-05	3.73647e-05	0.00384141
PMiGAP104	0.00228598	0.00196872	0.00130852	0.00041412	0.00274008	5.12519e-05	0.00102191	0.00314499	0.0226091	7.93717e-05	0.000102311	0.00124853	0.000604118	0.00173366	0.000262912	0.000143568	0.000479569	0.0109654	0.000413122	0.000682642	0.000375192	9.22458e-05	0.00025302	0.00132718	0.000124716	0.000109917	0.000316959	0.000148046	0.00858621	0.000682604	0.000293606	0.000819498	0.000168401	0.000123468	4.2973e-05	0.000285206	0.000585849	0.00191708	0.000158431	3.95589e-05	9.19517e-05	7.07004e-06	0.000103161	0.00072305	2.16604e-05	0.000168067	3.69947e-05	4.22457e-05	0.00322214
PMiGAP104	0.00231583	0.0021014	0.00164972	0.000407794	0.00330545	6.47661e-05	0.00111534	0.0028169	0.0192465	0.000101389	0.000170194	0.00157331	0.000753455	0.00189985	0.000289965	0.000149975	0.000269393	0.0120921	0.000441108	0.000956718	0.000541236	0.000125482	0.000196855	0.00183988	0.000129292	7.39516e-05	0.000352244	0.000137773	0.0110418	0.000767721	0.000379029	0.00103571	0.000254806	0.000139244	6.76116e-05	0.000405879	0.000734105	0.00196897	0.00016043	3.60399e-05	0.000106925	0.0001843	0.000102707	0.00118563	4.54817e-05	0.000183938	0.000112549	3.41389e-05	0.00421931
PMiGAP104	0.00233792	0.00170275	0.00134171	0.000303347	0.00294109	5.34479e-05	0.00106007	0.00315761	0.0191746	8.34783e-05	0.000154763	0.00103982	0.000565868	0.00173789	0.000277359	0.000117989	0.000410073	0.0122632	0.000411717	0.000731915	0.000415497	9.6326e-05	0.000290202	0.00151285	0.000144	0.000118149	0.000278734	0.000140549	0.0069295	0.000826832	0.000229165	0.000858197	0.000192273	0.000131596	5.85597e-05	0.000339396	0.000609851	0.00178515	0.000124745	5.55019e-05	0.00010396	0.000156274	9.14727e-05	0.000888713	3.78618e-05	0.000213545	0.000109938	3.94696e-05	0.00304629
PMiGAP107	0.00241065	0.000877406	0.00116755	0.000302558	0.00365145	3.76338e-05	0.0011599	0.00287814	0.016539	0.000170642	0.000222518	0.00103025	0.000949135	0.000899413	0.000279878	0.000155593	0.000343117	0.00769693	0.000275122	0.000621617	0.000217401	0.000121952	0.000214943	0.00119951	5.98669e-05	8.43196e-05	0.000404295	0.000125829	0.00745895	0.000487444	0.000211913	0.00154369	0.000214303	0.000180276	0.00010155	0.000600028	0.00134162	0.00065458	6.1648e-05	2.72601e-05	0.000270632	8.72592e-05	9.63778e-05	0.00143394	4.32334e-05	0.000286489	0.000301024	0.000306747	0.00919949
PMiGAP107	0.00248489	0.00195474	0.0012937	0.000264736	0.00371871	3.00873e-05	0.0013652	0.00295128	0.0265581	9.80171e-05	0.000210741	0.00146267	0.00112409	0.00165489	0.000222707	0.000172842	0.000489497	0.0088691	0.000319737	0.000747522	0.000107456	5.59307e-05	0.000199786	0.00173853	5.87274e-05	5.78428e-05	0.000452419	9.31537e-05	0.00958166	0.000490888	0.000329328	0.00161759	0.00020053	0.000173604	8.53531e-05	0.000686212	0.00159163	0.000522146	7.3113e-05	3.99685e-05	0.000237874	2.57018e-05	0.000136874	0.00110114	3.54945e-05	0.000301559	9.89609e-05	0.000331436	0.00968479
PMiGAP107	0.00211704	0.0014684	0.00110346	0.00023275	0.00369808	3.18348e-05	0.00105897	0.00275022	0.0175194	0.000138581	0.000211513	0.00104612	0.0009882	0.00129519	0.000229732	0.000111689	0.000128014	0.00778096	0.000273989	0.000582996	0.00011975	7.6176e-05	0.000189246	0.00120335	6.39662e-05	7.19897e-05	0.000292496	0.000118787	0.00768167	0.00052574	0.000230585	0.00113827	0.000213011	0.000193456	0.000134977	0.00056132	0.00111985	0.000396332	3.57156e-05	3.14042e-05	0.000198435	8.34547e-05	0.000121345	0.0018238	5.575e-05	0.000255664	0.000146628	0.000281837	0.00852874
PMiGAP107	0.0024114	0.00177104	0.000895731	0.000227759	0.00332638	2.83301e-05	0.00133599	0.00240598	0.0372515	0.000190257	0.000197881	0.00112216	0.00115654	0.00134832	0.000244956	0.000141656	0.00053477	0.00652276	0.000237266	0.00074102	0.000215454	0.000101127	0.000206157	0.00133569	5.59886e-05	6.98754e-05	0.00031338	0.000109242	0.00712589	0.000571449	0.000241137	0.00111511	0.000263575	0.000212296	9.45049e-05	0.000613179	0.00131205	0.000368691	2.44903e-05	3.7485e-05	0.000146489	6.11803e-05	0.000131956	0.00115119	5.29189e-05	0.000260249	0.000211637	0.000170878	0.00719296
PMiGAP109	0.00333691	0.0014325	0.000935289	0.000268153	0.00379714	8.28751e-05	0.00148746	0.00343433	0.0196026	0.000181719	0.000105669	0.00202498	0.000956378	0.00147397	0.000184346	0.000168547	0.000137979	0.0110177	0.000356524	0.000420976	8.7508e-05	7.59629e-05	0.000211091	0.00163436	0.000190257	0.000190945	0.000227003	0.000216369	0.0159414	0.000516568	0.000604196	0.000762774	0.00123512	0.000200811	0.000153434	0.000363168	0.00125784	0.00258898	0.000192961	6.12601e-05	8.40523e-05	0.000582729	8.35217e-05	0.00209741	8.36972e-05	0.000148627	0.000406077	8.72362e-05	0.00572685
PMiGAP109	0.00214071	0.000511004	0.00051026	0.000114208	0.00240422	7.55277e-05	0.000748942	0.00204194	0.00814242	0.000157174	9.13666e-05	0.00111365	0.00068681	0.000891493	0.000222657	0.000116753	0.000203988	0.00649391	0.000226485	0.000315051	8.48864e-05	4.88813e-05	0.000115968	0.00125235	0.000168115	0.000116346	0.000113523	0.000164308	0.00990328	0.000304783	0.000381506	0.000458527	0.000535787	0.000160019	8.52336e-05	0.000197147	0.00094304	0.00287039	0.000211363	4.62403e-05	5.21785e-05	0.000246446	7.26878e-05	0.00103996	4.25896e-05	0.000113149	0.000414508	1.51665e-05	0.00379606
PMiGAP109	0.00277604	0.000796181	0.000605971	0.000186981	0.00246441	8.31677e-05	0.00109566	0.00232399	0.0117394	0.000185666	8.69637e-05	0.0013941	0.000647226	0.000937477	0.0001868	0.000161048	0.000366233	0.00721495	0.000237965	0.000477426	0.000100732	4.89265e-05	9.97013e-05	0.001217	0.000181665	0.000120976	0.000169829	0.000161253	0.0107993	0.000368464	0.000371562	0.000565736	0.000653813	0.000176434	8.21641e-05	0.000257969	0.000955952	0.00290848	0.000197494	4.9853e-05	6.44688e-05	0.000410222	7.30966e-05	0.00117901	4.94733e-05	0.000136304	0.000355024	0.000123998	0.00483603
PMiGAP109	0.00302371	0.000924571	0.000628806	0.000258272	0.00309067	0.000101311	0.00141833	0.00267469	0.0203577	0.000198208	0.000129184	0.00163658	0.000928243	0.00147138	0.000278208	0.000196611	0.000261708	0.00773455	0.000264532	0.000555294	0.000146174	7.57495e-05	0.000115987	0.00140128	0.000214656	0.000154644	0.000222672	0.000224617	0.0119251	0.000450008	0.000406727	0.000844318	0.000722854	0.000227211	9.42679e-05	0.000343104	0.00112974	0.00325221	0.000221275	7.06679e-05	0.000105252	0.0003223	0.000112844	0.0012157	4.66871e-05	0.000173386	0.000648084	0.000130609	0.00611739
PMiGAP114	0.00247907	0.000782346	0.000667131	8.88713e-05	0.00267887	6.15663e-05	0.000889182	0.00199153	0.00512531	4.76775e-05	6.33406e-05	0.000656459	0.000898232	0.000857066	0.000252461	0.000123067	0.000562718	0.00721097	0.000286345	0.000461167	4.67868e-05	3.61013e-05	0.000132	0.00111781	0.000141975	0.000108398	0.000253129	0.000157046	0.00608988	0.000357636	0.000188199	0.000799595	0.000399005	0.000104962	7.093e-05	0.000340429	0.000694814	0.00167084	0.000138357	4.1115e-05	7.40305e-05	0.00015138	7.09756e-05	0.00124622	4.34626e-05	0.000148147	0.000506216	0.000108246	0.00485733
PMiGAP114	0.00274084	0.00082991	0.000865914	0.000106637	0.00299757	7.14983e-05	0.00110068	0.00225407	0.00926116	0.000156215	7.06011e-05	0.00092051	0.00105664	0.000950443	0.000267227	0.000129382	0.00013886	0.00797591	0.00028053	0.000451209	1.01031e-05	2.73257e-05	0.000110909	0.00133498	0.000144322	0.00012515	0.000179618	0.000179632	0.00824749	0.000396233	0.000311416	0.000813341	0.000365739	7.7961e-05	0.000133053	0.000393529	0.000608118	0.00123925	9.36815e-05	3.31741e-05	7.17649e-05	0.000174323	0.000112551	0.00196282	7.03776e-05	0.000183584	0.000380965	2.79697e-05	0.00457493
PMiGAP114	0.00248089	0.00125307	0.0011985	0.000222734	0.00267125	6.22167e-05	0.00158776	0.00387792	0.0153049	0.000176654	8.59522e-05	0.00210221	0.00096554	0.00135146	0.000307742	0.000125214	0.000267383	0.0144003	0.00051588	0.000478936	0.000172195	5.13486e-05	0.000171804	0.00116607	0.000179406	0.000137153	0.000291288	0.000204514	0.0147907	0.000494953	0.000570855	0.000820486	0.000378402	0.000154494	0.000124939	0.00037541	0.000783503	0.000852852	7.87039e-05	7.51221e-05	6.21493e-05	0.000174109	9.65912e-05	0.00197739	7.47277e-05	0.000149715	0.000236868	8.89496e-05	0.00504161
PMiGAP114	0.00240754	0.000794687	0.00070013	8.83221e-05	0.00225511	7.29288e-05	0.00101799	0.00194605	0.00629955	0.000111483	8.23867e-05	0.000868746	0.000789183	0.000599738	0.000271485	9.2998e-05	0.000237787	0.00782313	0.000263915	0.000319119	5.16745e-05	2.68548e-05	0.000126919	0.00076792	0.000169024	0.000122854	0.000209581	0.000181804	0.00720068	0.000532174	0.000241875	0.00063839	0.000227096	0.000119248	8.93217e-05	0.000323882	0.00059169	0.00224475	0.000138828	4.93632e-05	8.58888e-05	6.72688e-05	8.25065e-05	0.00136428	4.54602e-05	0.000148348	0.000662082	5.87573e-05	0.00408358
PMiGAP117	0.00189716	0.00615229	0.000877779	0.000211183	0.00419171	3.17238e-05	0.00158657	0.00458046	0.0664158	0.000159355	0.000211759	0.00145125	0.000733384	0.00322958	0.000210101	0.000171175	0.000148912	0.0128913	0.000394376	0.000487461	7.31675e-05	3.34849e-05	0.000122517	0.00210858	4.78711e-05	8.79327e-05	0.00029948	4.80669e-05	0.0130093	0.000513742	0.000437265	0.000693548	0.000373618	0.000192221	9.27213e-05	0.000426813	0.00134832	0.00162415	0.000168694	8.46332e-05	8.73088e-05	0.000234758	0.000148602	0.00122192	4.54032e-05	0.000161355	0.00031625	9.68885e-05	0.00541687
PMiGAP117	0.00168726	0.00372499	0.00103391	0.000156089	0.00295497	3.00758e-05	0.00101668	0.00333928	0.0344453	0.000100776	7.72987e-05	0.00152187	0.000582097	0.00188765	0.000207006	9.83527e-05	0.000286409	0.0107164	0.000389233	0.000352951	3.95754e-05	3.68721e-05	0.00016158	0.00172073	6.09196e-05	9.74889e-05	0.000230446	8.55596e-05	0.011989	0.000385521	0.000404175	0.000684039	0.000367254	0.000248806	6.94838e-05	0.000374682	0.000913332	0.00126873	0.000115729	5.66284e-05	5.71636e-05	0.000102166	0.000140414	0.000936896	4.20692e-05	0.000126561	0.000396481	8.18776e-05	0.00439052
PMiGAP117	0.00158523	0.00320997	0.00083649	0.000190132	0.00277543	2.63556e-05	0.000995633	0.00326618	0.027344	9.18304e-05	8.78214e-05	0.00154959	0.000651901	0.00178177	0.000201019	0.000165234	0.000175354	0.0147006	0.000508003	0.000488156	1.85209e-05	4.31056e-05	0.00019103	0.00169419	6.02955e-05	9.36738e-05	0.000217824	7.86596e-05	0.0139394	0.000378324	0.000450828	0.00052146	0.000312217	0.000255169	6.49177e-05	0.000308565	0.000986111	0.00113846	0.000134132	9.94496e-05	5.31534e-05	9.76721e-05	0.000168017	0.000917594	2.99104e-05	0.000120659	0.000165567	3.28633e-05	0.00440518
PMiGAP117	0.00178369	0.00282452	0.000739583	0.000132411	0.00343013	2.50855e-05	0.000949962	0.00285818	0.0177893	0.000103078	7.93623e-05	0.00129062	0.000466886	0.00163339	0.000150208	0.000125834	0.00061988	0.0127001	0.000477662	0.000370187	6.56827e-05	4.73599e-05	0.000116054	0.00172527	5.20745e-05	0.000130301	0.000205724	8.71421e-05	0.0121572	0.000352376	0.000431658	0.000552324	0.000474052	0.000261709	4.76559e-05	0.000331571	0.00106622	0.00107966	9.53945e-05	8.01924e-05	4.3019e-05	2.5769e-05	0.000120229	0.000694252	2.64247e-05	0.000105547	9.30908e-05	5.76266e-05	0.00408466
PMiGAP118	0.000821986	0.00246743	0.000981525	0.000185679	0.00186849	1.03947e-05	0.00147445	0.00204585	0.0160854	0.000102269	6.7541e-05	0.000377596	0.000426501	0.00142742	3.01977e-05	0.000138515	0.000200053	0.0329454	0.00150326	0.00023319	4.08202e-05	3.23538e-05	7.87401e-05	0.00149605	3.45665e-05	4.44898e-05	0.000231998	5.24244e-05	0.00525253	0.000401768	0.000167986	0.000518957	0.000137529	6.50087e-05	5.40872e-05	0.000222542	0.00121212	0.000941843	9.29874e-05	0.000142445	1.91401e-05	6.38595e-05	6.63639e-05	0.000965531	3.40888e-05	0.000132879	0.000107456	0.000172896	0.00647808
PMiGAP118	0.00206797	0.00143437	0.00122047	0.000245726	0.00346904	4.44706e-05	0.00132492	0.00234513	0.019637	0.000115416	0.000110075	0.0013028	0.000715579	0.00162787	0.000157498	0.000186077	0.000196871	0.0135079	0.000527268	0.000446894	0.000308273	0.00014034	0.000168623	0.001847	8.29087e-05	0.000108097	0.000307605	0.000104713	0.0110684	0.000500908	0.000432699	0.00105771	0.00056977	0.000198168	8.32048e-05	0.000399426	0.00116893	0.00191161	0.000157654	4.88025e-05	5.83215e-05	0.000250651	9.90822e-05	0.0013223	4.0758e-05	0.000169244	0.00033928	0.000154082	0.00764917
PMiGAP118	0.00194768	0.00250801	0.00179048	0.000287334	0.0034132	3.67051e-05	0.00152629	0.00316645	0.0198016	0.000112225	9.39897e-05	0.00180428	0.000321023	0.00180114	0.000125615	0.000148676	0.00013381	0.0184084	0.000641657	0.000330064	0.000133386	6.9799e-05	0.000208454	0.00252993	6.54383e-05	0.000105445	0.000414318	9.26076e-05	0.0152129	0.000471713	0.000535163	0.000895351	0.000323024	0.000137553	9.95224e-05	0.000336673	0.00110135	0.00343403	0.000243906	5.6792e-05	4.37585e-05	0.00018564	8.81218e-05	0.00122456	5.21813e-05	0.00015773	0.000322027	6.0873e-05	0.00654734
PMiGAP118	0.00210597	0.00253545	0.00148339	0.00031894	0.0043544	4.74036e-05	0.00156684	0.00311488	0.0271407	0.000108769	0.000135806	0.00153026	0.000588947	0.00187005	0.000199662	0.000187014	0.000296349	0.0106002	0.000380092	0.000476681	0.000253299	7.47729e-05	0.000232383	0.00230303	0.000106747	0.000177984	0.000343367	0.000127561	0.0114562	0.000547026	0.000408241	0.00104545	0.00052478	0.000216761	6.78183e-05	0.00036197	0.00114969	0.00230674	0.000175954	4.85556e-05	5.42313e-05	0.00023874	9.12359e-05	0.000950418	2.4888e-05	0.00015104	0.000201972	0.00020471	0.0084312
PMiGAP119	0.00238697	0.00286445	0.000820865	0.000141915	0.00284245	8.26426e-05	0.00122087	0.00283626	0.018887	0.000138029	5.89682e-05	0.000865811	0.000563466	0.00145143	0.000153424	0.000126678	0.000199563	0.00730128	0.000258417	0.000429329	8.83084e-06	5.57249e-05	0.000171483	0.00151049	0.00016054	0.000141394	0.000227822	0.000139225	0.00882708	0.00037096	0.000286665	0.000753045	0.000319016	0.000178909	5.4708e-05	0.00038809	0.00100696	0.000427688	8.03831e-05	5.23681e-05	5.13374e-05	0.000106455	8.3191e-05	0.000807322	2.58394e-05	0.000125933	0.000107074	6.11855e-05	0.00364931
PMiGAP119	0.00263709	0.0046746	0.00132843	0.000209595	0.0029174	5.55832e-05	0.00172088	0.00375592	0.0298227	0.000143836	7.00449e-05	0.00125931	0.000739754	0.00240945	0.000169902	0.000176814	0.000638237	0.0108323	0.000374109	0.000542634	2.87461e-05	3.60781e-05	0.000179703	0.00213056	0.000134082	0.0001643	0.000235417	0.000123079	0.00988944	0.000477011	0.000347418	0.000784952	0.000319192	0.00018707	5.45776e-05	0.000343434	0.00129999	0.000398801	9.02618e-05	8.64592e-05	3.31404e-05	0.000122216	0.000131202	0.000741689	2.19773e-05	0.000138816	4.5709e-05	6.40848e-05	0.00408467
PMiGAP119	0.00290512	0.00353146	0.00121777	0.0001475	0.00359565	0.000101317	0.00165082	0.00357399	0.0212467	0.000216771	6.90148e-05	0.00150626	0.000718568	0.00202655	0.000145347	0.000155895	0.000173495	0.0125961	0.000429907	0.000525905	4.00013e-05	4.64111e-05	0.000193821	0.00193888	0.00024498	0.000242726	0.000238652	0.0002245	0.0122817	0.000520017	0.000407794	0.000731479	0.000414814	0.000176278	8.59252e-05	0.000340275	0.00116254	0.000453604	0.000103525	6.97516e-05	5.84902e-05	0.000146174	0.000118371	0.00120506	3.70902e-05	0.000171564	0.00011117	6.32987e-05	0.00423965
PMiGAP119	0.00276525	0.00239852	0.000932846	0.000116341	0.00256638	7.34212e-05	0.00137869	0.00277546	0.0202167	0.000123165	7.04053e-05	0.00093737	0.000537812	0.00139309	0.000170695	0.000128678	0.000589786	0.00796207	0.000262778	0.000535271	1.88713e-05	4.31254e-05	0.000178426	0.00125466	0.000218312	0.000218741	0.000206393	0.000179124	0.0077053	0.00037228	0.000276065	0.000712318	0.000465973	0.000182429	5.21164e-05	0.000337371	0.000890897	0.0003859	7.50854e-05	6.83288e-05	5.94783e-05	9.25798e-05	0.000103164	0.000763896	3.15141e-05	0.000123294	6.58954e-05	4.21352e-05	0.00331814
PMiGAP120	0.00109428	0.00368473	0.00104179	0.000210273	0.00319588	3.19084e-05	0.00156258	0.00247597	0.0160465	0.000116818	0.000123287	0.00122367	0.00026512	0.000854249	0.000233179	0.000167591	0.000283635	0.0035494	0.000156765	0.000554928	0.000120997	5.872e-05	0.000113571	0.0010332	4.81218e-05	6.98697e-05	0.000320748	8.57157e-05	0.00781414	0.000528547	0.000241692	0.00100981	7.59926e-05	3.84829e-05	9.33283e-05	0.000568737	0.000718582	0.00153032	0.000104406	6.36378e-05	0.000106606	1.19606e-05	3.41774e-05	0.00115712	3.97606e-05	0.000171405	0.000140598	7.7202e-05	0.00664866
PMiGAP120	0.00125778	0.00226636	0.00104426	0.000153069	0.00282234	2.8436e-05	0.00146248	0.00177283	0.0282468	8.82721e-05	8.56732e-05	0.00117264	0.000303563	0.0007147	0.000271935	0.000130661	0.000336785	0.00421155	0.000160906	0.00040797	4.12224e-05	4.55723e-05	9.28307e-05	0.000988154	4.28826e-05	5.74149e-05	0.000291752	7.8378e-05	0.00932656	0.000446543	0.000272856	0.000633071	8.77073e-05	7.8237e-05	8.38966e-05	0.000361917	0.000577848	0.00332004	0.00017861	4.21071e-05	0.000118492	2.47615e-05	6.18924e-05	0.00136044	5.26731e-05	0.000145728	0.000854257	7.01061e-05	0.00410535
PMiGAP120	0.00113881	0.00255489	0.00106505	0.000181511	0.00336532	2.2383e-05	0.00146519	0.00197589	0.0132508	0.000107884	9.88067e-05	0.00111605	0.000341675	0.000682478	0.000188767	0.00014476	2.79803e-05	0.00411752	0.000144507	0.000561274	0.00010097	5.45324e-05	9.99273e-05	0.00150791	5.54222e-05	6.65003e-05	0.000350066	9.48714e-05	0.00847063	0.000459678	0.000266678	0.000974699	5.01936e-05	4.03273e-05	8.61414e-05	0.000507447	0.000678799	0.00515728	0.000325995	5.03916e-05	0.000126557	0.000104842	4.44284e-05	0.00140565	5.63993e-05	0.000149853	0.000820363	0.000140429	0.00600376
PMiGAP120	0.00155034	0.00319214	0.00137642	0.00018142	0.00445101	3.98411e-05	0.00173744	0.00206405	0.0248165	0.000153115	0.000121722	0.00121654	0.000380161	0.00108669	0.000241113	0.000166584	0.000435851	0.00560503	0.000217366	0.000489885	1.71445e-05	6.51767e-05	0.00013084	0.00146583	8.17661e-05	6.52834e-05	0.00031256	0.000122662	0.0090906	0.000528318	0.000306825	0.00118023	8.70766e-05	5.78503e-05	8.55573e-05	0.000464553	0.000818748	0.00257249	0.000168608	6.75972e-05	0.000147855	9.91495e-06	6.84245e-05	0.00131441	5.61083e-05	0.000227979	0.000841581	0.000227707	0.00755958
PMiGAP122	0.00242347	0.00179064	0.000725415	0.00012836	0.00343115	5.59284e-05	0.00171614	0.0023853	0.0178691	0.000162473	7.98467e-05	0.00078954	0.00111642	0.00127228	0.000175074	0.00010678	0.00012176	0.00894029	0.00029094	0.000662364	1.93406e-05	3.6617e-05	0.000212193	0.00118185	0.000138772	0.00017277	0.000160874	0.00017661	0.00717585	0.000573786	0.000284424	0.000637156	0.000307763	0.000132109	0.000146065	0.000342385	0.00118006	0.00200189	0.000149256	5.50567e-05	4.60634e-05	0.00018485	9.22399e-05	0.00247541	8.42186e-05	0.000163909	0.000258561	0.000141211	0.00573294
PMiGAP122	0.00245353	0.00226291	0.000953439	0.000148865	0.00285198	6.61183e-05	0.00192764	0.00241053	0.0195685	0.000154208	0.000101543	0.0014188	0.000618782	0.00188895	0.000170849	0.000161592	0.000171061	0.0140057	0.000515822	0.000521795	7.41993e-05	5.65304e-05	0.000215787	0.00140665	0.000171798	0.000184001	0.000203971	0.00015898	0.0122601	0.000623232	0.000433248	0.00081368	0.00027969	0.000158641	0.00013727	0.000448857	0.00124906	0.00330841	0.000234082	5.53395e-05	3.99461e-05	0.000183176	9.51504e-05	0.00196948	7.59304e-05	0.000188948	0.00045433	0.000110069	0.00689511
PMiGAP122	0.00249264	0.00176409	0.00080298	0.000121143	0.00259359	6.91727e-05	0.00127574	0.00257709	0.0131733	0.000124948	6.70997e-05	0.000779932	0.000700889	0.00127782	0.000136761	0.000116864	0.000169292	0.00987785	0.000325401	0.000426012	2.43146e-05	1.63858e-05	0.000187504	0.00130713	0.000126192	0.000131656	0.000163451	0.000151787	0.00847519	0.000463129	0.000339983	0.000565147	0.000216538	0.000149621	7.93394e-05	0.000287778	0.000904415	0.00212483	0.000159646	3.9312e-05	3.65637e-05	0.000112368	8.85722e-05	0.00114029	4.95615e-05	0.000130204	0.000150469	0.000104181	0.00497388
PMiGAP122	0.00232021	0.0036008	0.0011766	0.000192098	0.00298293	5.05052e-05	0.00192546	0.00286298	0.031803	0.000236508	9.57102e-05	0.00189263	0.0007937	0.00217788	0.000127033	0.000175008	0.000233164	0.0186167	0.000757363	0.000402482	3.71529e-05	3.29616e-05	0.000318748	0.00143402	0.000117095	9.87783e-05	0.000132697	0.000131917	0.014949	0.00069063	0.000552119	0.00124139	0.000178826	0.000151592	0.000102421	0.000371036	0.00148003	0.00262116	0.000218406	8.7819e-05	3.04526e-05	9.71023e-05	8.82661e-05	0.00128796	4.33457e-05	0.000167786	0.000222639	8.6735e-05	0.00611927
PMiGAP124	0.00153938	0.00181186	0.000784109	8.85752e-05	0.00228669	1.73154e-05	0.000748965	0.00241852	0.0106027	7.34645e-05	5.65698e-05	0.000679866	0.0003822	0.000807481	0.000138852	8.84618e-05	0.000233685	0.00668474	0.000233035	0.000276385	1.51206e-05	1.8123e-05	0.000168533	0.00157123	5.22735e-05	0.000103577	0.000164965	7.19181e-05	0.00689008	0.000378908	0.000276704	0.000744343	0.000240854	6.42406e-05	5.14719e-05	0.000300612	0.000719192	0.000801704	6.80229e-05	3.12439e-05	5.90168e-05	0.000116094	7.2975e-05	0.000923863	3.25751e-05	0.000120672	0.00017407	8.97823e-05	0.00531073
PMiGAP124	0.00178512	0.00156247	0.00103054	0.000103041	0.00303132	1.972e-05	0.00103003	0.00283115	0.0157541	7.67698e-05	6.85197e-05	0.00126299	0.000444177	0.00117741	0.000197129	0.00013867	0.000324522	0.00985635	0.000368146	0.000387442	1.11312e-05	2.47937e-05	0.000115689	0.0019608	7.62837e-05	0.0001094	0.00016161	9.64271e-05	0.0129332	0.000562966	0.000487318	0.000769999	0.00030839	0.000120543	0.000142808	0.000344912	0.000925935	0.00152382	0.000106828	3.08312e-05	5.87789e-05	0.000111781	0.000104265	0.00231046	8.92775e-05	0.000146839	0.00023803	0.000124561	0.00554949
PMiGAP124	0.00209248	0.00140395	0.000761529	9.28917e-05	0.00307575	2.34231e-05	0.0010748	0.00281863	0.0115302	7.85062e-05	7.58808e-05	0.0011555	0.000457606	0.00110133	0.000211361	0.00011671	0.000376552	0.00985494	0.000352176	0.000397988	4.23249e-06	2.8681e-05	0.000115032	0.00189359	5.26818e-05	0.000117393	0.000209515	8.16047e-05	0.0112379	0.00049029	0.00037184	0.000815722	0.000208986	0.000108656	0.000137367	0.000328219	0.000828945	0.000709646	8.65175e-05	3.72644e-05	7.73771e-05	9.40496e-05	9.34518e-05	0.00202009	8.15884e-05	0.000159454	0.000267313	0.00015372	0.00601169
PMiGAP124	0.00197581	0.0020548	0.00124798	0.000112199	0.00255893	3.04346e-05	0.00113628	0.00265885	0.0138652	9.76677e-05	7.87621e-05	0.00135195	0.000425572	0.00130416	0.000155701	0.000134112	0.000525663	0.010422	0.000412382	0.000420376	4.24843e-06	2.95223e-05	0.000113105	0.00196472	5.69169e-05	0.000100499	0.000181379	8.78985e-05	0.0115529	0.000524217	0.000409115	0.000767879	0.000250147	0.000112819	0.000155647	0.000336348	0.000976534	0.00122773	0.000120161	5.30215e-05	6.65307e-05	2.14804e-05	8.91919e-05	0.00225514	7.51806e-05	0.000137876	2.20949e-05	0.000142206	0.00571783
PMiGAP126	0.00202758	0.00326039	0.00107387	0.000414172	0.00366117	2.75744e-05	0.00134404	0.00275919	0.0348582	0.000160148	0.000114106	0.00218749	0.000574399	0.00153788	0.000229271	0.00019421	0.000414805	0.0207441	0.000790288	0.000560898	0.000175539	6.49209e-05	0.000188106	0.00250388	7.17497e-05	0.000100844	0.000233508	0.000102615	0.0151418	0.000457145	0.00054287	0.000831028	0.000406103	0.000226583	8.64308e-05	0.000404742	0.00116093	0.000794334	0.000151284	7.71121e-05	8.81559e-05	4.63659e-05	0.000153793	0.00133172	5.59335e-05	0.000169652	0.000180939	8.12158e-05	0.00527475
PMiGAP126	0.00245496	0.0023984	0.00106049	0.000367513	0.00402773	3.82693e-05	0.00128678	0.00262796	0.0209832	0.000184247	0.000118331	0.00138654	0.000624509	0.00139943	0.000206961	0.000184182	0.000236501	0.00876446	0.000293311	0.000515385	0.000105042	5.25388e-05	0.000128082	0.00289679	8.85108e-05	0.000136707	0.000232716	0.00013023	0.00959643	0.000484366	0.000345505	0.000937838	0.000683648	0.000120352	9.81301e-05	0.000486896	0.00132795	0.00166522	0.000160574	6.10484e-05	0.000103637	0.000304288	0.000103264	0.00141584	4.20895e-05	0.000177825	0.000721514	0.000134222	0.00497107
PMiGAP126	0.00231282	0.00249507	0.00112458	0.000289182	0.00407051	3.90209e-05	0.00157173	0.00242676	0.0269531	0.000136996	0.000126866	0.00184489	0.000803064	0.00159886	0.000298656	0.000186947	0.000343756	0.0119072	0.00045827	0.00057439	0.000154344	5.98354e-05	0.000171698	0.00219268	9.65197e-05	0.000163216	0.000292687	0.000121498	0.0133343	0.000474064	0.000445975	0.00111095	0.000335814	0.000135138	9.70222e-05	0.000556842	0.00141025	0.00117199	0.000125492	5.21687e-05	0.000100169	8.44529e-05	8.08732e-05	0.00155423	6.10254e-05	0.000179116	0.000541293	0.000102247	0.00565716
PMiGAP126	0.00183291	0.00223736	0.000826743	0.00030404	0.00366349	2.43473e-05	0.000957576	0.00250979	0.023705	9.44677e-05	7.96329e-05	0.0015479	0.000600115	0.00140769	0.000213361	0.000171232	0.000279026	0.0103912	0.000382492	0.000498498	0.000217093	7.91322e-05	0.000155963	0.00243807	6.33395e-05	0.000127496	0.000182465	8.5909e-05	0.0133905	0.000474732	0.000496309	0.000852608	0.000584018	0.000136281	0.000150733	0.000389113	0.00113106	0.00113214	0.000140342	6.30849e-05	5.84785e-05	0.00020831	0.000115008	0.00175721	6.67711e-05	0.000148219	0.000239833	5.92691e-05	0.00582691
PMiGAP128	0.00310064	0.00223565	0.00128709	0.000175244	0.00357333	9.89709e-05	0.001517	0.00267939	0.0154338	0.000147268	0.000153171	0.00133965	0.00116623	0.00154089	0.000202241	0.000193717	0.000515411	0.0102579	0.000375788	0.000650914	6.40325e-06	6.01856e-05	0.000143527	0.0017686	0.000238674	0.000223381	0.000276781	0.000220151	0.0103972	0.0004943	0.00035243	0.00128528	0.000846591	0.000147354	9.93388e-05	0.000545997	0.000964119	0.000903115	0.000109007	4.24922e-05	0.000112696	7.49848e-05	0.000119467	0.00115232	4.95628e-05	0.000199506	0.000156577	0.0001111	0.0061515
PMiGAP128	0.00360797	0.00203615	0.00111084	0.000254365	0.00422144	7.96296e-05	0.00142759	0.0029077	0.0187841	0.000126241	0.000146301	0.00159636	0.00137429	0.00117296	0.000220799	0.000181194	0.000216793	0.0112086	0.000379343	0.000722194	2.26346e-05	7.05592e-05	0.00014041	0.00148922	0.000226554	0.000155616	0.000230434	0.000209862	0.0142102	0.000622109	0.000491637	0.00085392	0.000547246	0.000130908	8.05839e-05	0.00045597	0.000896497	0.00090516	0.000116472	6.85127e-05	0.000102207	0.00010976	0.000113837	0.00120111	4.28163e-05	0.000181972	7.61794e-05	9.10574e-05	0.00489398
PMiGAP128	0.00394938	0.00209868	0.00121247	0.000146427	0.00493402	0.000148589	0.00154316	0.00284285	0.0139044	0.000194177	0.000135175	0.00155608	0.00124269	0.00136654	0.000241991	0.000182532	0.000322519	0.008244	0.000283679	0.000566316	1.59503e-05	5.38961e-05	0.00013529	0.00181752	0.00037657	0.000229714	0.00025992	0.000302246	0.0120398	0.000520922	0.000429314	0.00110025	0.000715862	0.000137623	6.8056e-05	0.000549892	0.00109558	0.000740767	7.51992e-05	6.94798e-05	9.07744e-05	0.00035683	0.000108524	0.00108571	3.72351e-05	0.000179484	0.00012422	0.000169873	0.00603158
PMiGAP128	0.00388747	0.00249495	0.0012916	0.000164216	0.0049111	0.000105778	0.00158319	0.00307278	0.0172602	0.000190483	0.000168287	0.00159123	0.00142401	0.00168753	0.000299122	0.000231228	0.000275541	0.0107571	0.00039784	0.000753309	9.21203e-06	7.67396e-05	0.000196704	0.00176675	0.000283324	0.000173013	0.000333012	0.000210945	0.0129413	0.000545983	0.000474294	0.00129298	0.0008093	0.00018051	7.79147e-05	0.000675583	0.00120908	0.00144083	0.00013516	4.96185e-05	0.00012229	0.00036438	0.000142797	0.0012272	3.87025e-05	0.000180996	0.000207301	4.00508e-05	0.00626558
PMiGAP131	0.00269244	0.0099923	0.00159966	0.000215974	0.00469905	1.23941e-05	0.00131061	0.00498909	0.0811739	0.000143225	0.000209086	0.00111747	0.00129139	0.00627561	0.000187692	0.000165522	4.53647e-05	0.018257	0.000609336	0.000382827	5.8278e-06	2.51789e-05	0.000268422	0.00217926	3.16137e-05	7.93374e-05	0.000275439	8.19681e-05	0.00878555	0.000690045	0.000260495	0.00066882	0.000103663	0.000157993	7.69592e-05	0.000336589	0.00147925	0.000450779	0.000164919	8.88081e-05	6.34461e-05	0.000110693	8.70247e-05	0.000560225	1.47508e-05	0.000204249	9.3431e-05	4.51948e-05	0.00445635
PMiGAP131	0.00243697	0.011425	0.00187972	0.000281463	0.00415415	2.02149e-05	0.00149722	0.00588083	0.0986635	0.0001835	0.0002046	0.00205952	0.00126405	0.00707585	0.000196723	0.000194289	0.000195823	0.0285901	0.00110015	0.000427786	2.56824e-05	4.49953e-05	0.000244539	0.00234001	3.64939e-05	6.87173e-05	0.000256894	0.000104812	0.0143555	0.000772943	0.000416076	0.000684033	0.000116523	0.000182852	3.51573e-05	0.000346358	0.00149557	0.000317442	0.00017101	0.000123309	4.78455e-05	5.47833e-05	0.000105836	0.000560313	1.37161e-05	0.000186229	7.32179e-05	1.96277e-05	0.00504836
PMiGAP131	0.00191175	0.00635882	0.00154807	0.000321357	0.0038606	1.89383e-05	0.00122669	0.00382398	0.0646875	0.000137302	0.000134019	0.00184887	0.000934896	0.00494381	0.000155488	0.00019754	0.000160371	0.0364271	0.00155564	0.000531342	1.09485e-05	4.5495e-05	0.000260335	0.0018689	3.62e-05	7.88677e-05	0.00026803	9.28739e-05	0.0143792	0.000828312	0.000462448	0.000566473	0.000114156	0.000167046	5.76145e-05	0.000246191	0.00140437	0.000223878	0.000112684	0.000106023	5.19367e-05	5.55944e-05	0.000105965	0.000494325	4.56064e-05	0.000210907	6.45804e-05	8.35626e-06	0.00401103
PMiGAP131	0.00226722	0.00817423	0.00244066	0.000152321	0.00396222	2.18991e-05	0.00137133	0.00442529	0.0871112	0.000199399	0.0001624	0.00139664	0.00119845	0.00463947	0.000159702	0.000176196	0.000120056	0.0206126	0.00069295	0.000398918	4.44316e-05	3.58093e-05	0.000288029	0.00143508	2.62517e-05	7.66887e-05	0.000283845	7.93378e-05	0.0104162	0.000805753	0.000318819	0.000537198	8.53268e-05	0.000116409	6.78324e-05	0.000308051	0.00148461	0.000374569	0.000159795	7.28625e-05	5.42427e-05	0.000110529	9.71422e-05	0.000608381	7.72622e-06	0.000149166	0.000120356	2.84358e-05	0.00340395
PMiGAP132	0.00287531	0.00342763	0.000766701	0.000144149	0.00268297	6.63652e-05	0.00112959	0.00335368	0.0561569	0.000129891	0.000104838	0.000843609	0.000642086	0.00257373	0.0002208	0.000148382	0.00029023	0.0108169	0.000381975	0.000647047	5.3355e-05	5.39491e-05	0.000200268	0.00188288	0.000161782	0.000102774	0.000226129	0.000154999	0.00630439	0.000384364	0.000222049	0.000606914	0.000161626	0.000161073	8.01795e-05	0.000306934	0.000894386	0.000793776	0.000135912	9.05256e-05	4.27848e-05	0.000108769	0.000159333	0.00102948	3.16434e-05	0.000138886	0.000143016	3.20162e-05	0.00361634
PMiGAP132	0.00263077	0.0031249	0.00106926	0.000183267	0.00365896	7.02633e-05	0.00137126	0.00322827	0.0558082	0.000130266	8.92263e-05	0.000818311	0.00076447	0.00204497	0.000171699	0.000130527	0.000328004	0.00700886	0.000261805	0.000753688	0.000223769	0.000132989	7.42936e-05	0.00136487	0.000143811	0.000127273	0.000239113	0.000146992	0.00735565	0.00080376	0.000254283	0.000652254	0.000315334	8.94372e-05	6.32165e-05	0.000281548	0.000971536	0.000633642	6.37602e-05	3.75398e-05	4.42708e-05	0.00015709	9.06099e-05	0.000958034	3.53238e-05	0.000168597	0.000106743	8.40113e-05	0.00516671
PMiGAP132	0.00209976	0.0017653	0.000918982	0.000173866	0.00221625	6.18219e-05	0.00118484	0.00290106	0.0299227	0.000117002	7.81037e-05	0.00130096	0.000473642	0.00181165	0.000209616	0.000138381	0.000341726	0.0127758	0.000462934	0.000653636	0.000176966	6.10001e-05	0.000409975	0.0011979	0.000135691	0.000149319	0.000229145	0.000155664	0.00993279	0.000473817	0.000373784	0.000468038	0.000183546	9.29528e-05	6.68815e-05	0.000179958	0.000705023	0.00105182	0.000100079	4.64514e-05	4.65405e-05	0.000101641	8.97184e-05	0.000859263	3.09837e-05	0.000131653	7.19866e-05	1.75068e-06	0.00308112
PMiGAP132	0.00260898	0.00258457	0.0009696	0.000160434	0.00272685	6.34709e-05	0.00127392	0.00296584	0.0451719	0.000152098	9.3994e-05	0.00109098	0.000697264	0.00218834	0.000233472	0.000138395	0.000403847	0.0101432	0.000330343	0.000943539	0.000185253	6.26274e-05	0.000208763	0.00142371	0.000144745	0.000110111	0.000320316	0.000156379	0.00778117	0.000408776	0.00026445	0.000642369	0.000313971	0.000142992	7.95127e-05	0.000250596	0.000869389	0.000954083	8.74444e-05	4.22081e-05	6.56428e-05	6.1501e-05	0.000122057	0.00107237	3.48203e-05	0.000143239	0.00015858	4.76354e-05	0.00377209
PMiGAP133	0.00208677	0.00177326	0.000472292	5.32978e-05	0.00164487	6.78801e-05	0.000621243	0.00210205	0.0200341	5.51167e-05	5.64948e-05	0.000387293	0.00038801	0.00103125	0.000193138	8.52271e-05	0.000165559	0.00888127	0.00030586	0.000278519	4.78614e-06	1.69378e-05	0.000249074	0.000871005	0.000139884	0.000146645	0.000204273	0.000112747	0.00446108	0.000282914	0.000136915	0.000353147	0.000108507	0.000187867	4.79409e-05	0.000212352	0.000461589	0.000883789	8.28551e-05	3.75669e-05	5.91457e-05	3.0507e-05	0.000162567	0.000809093	3.34348e-05	0.000119988	5.46059e-05	9.36943e-06	0.00211478
PMiGAP133	0.00249387	0.00192925	0.000671545	9.11111e-05	0.00172255	7.29739e-05	0.000643877	0.00224545	0.0112392	0.000108637	6.29279e-05	0.000535841	0.000278539	0.0007882	0.000164378	6.77368e-05	0.000336199	0.00782847	0.000255093	0.000297811	2.73012e-05	2.47402e-05	0.000179579	0.000943279	0.000165579	0.000172519	0.000138966	0.000166915	0.00446844	0.000227217	0.000191974	0.000308571	0.00022014	0.000137785	4.76817e-05	0.000187448	0.000483861	0.00122963	0.000109771	3.99515e-05	6.17545e-05	0.000126449	0.000156391	0.000551932	1.92625e-05	0.000128002	0.000235433	1.7426e-06	0.0019136
PMiGAP133	0.00252941	0.00183774	0.000601688	8.26029e-05	0.00199897	6.09856e-05	0.000801673	0.00241727	0.0210519	9.31323e-05	7.46782e-05	0.000543779	0.000591588	0.00121443	0.000128275	9.75845e-05	0.00014351	0.00816095	0.000291929	0.00039671	1.04646e-05	2.96411e-05	0.000170783	0.00104774	0.000152329	0.000118085	0.000152372	0.000153888	0.00618285	0.000328139	0.000236696	0.000496231	0.000160958	0.000134048	7.95299e-05	0.000171326	0.000677531	0.00113344	9.53551e-05	4.75254e-05	8.07468e-05	0.000117747	0.0001359	0.000809754	3.06233e-05	0.000124335	0.00013676	5.62263e-06	0.00307857
PMiGAP133	0.0023326	0.00158889	0.000575333	8.16332e-05	0.00204422	5.4562e-05	0.000712755	0.00239543	0.0169957	7.72221e-05	8.68243e-05	0.000576901	0.000469308	0.00111665	0.00023541	9.11135e-05	0.000182299	0.0102177	0.000370171	0.000392173	3.71288e-05	0.000123575	0.000178967	0.000876032	0.000137252	9.19184e-05	0.000254829	0.000150098	0.00610409	0.000317107	0.000207962	0.000538292	0.000119865	0.000187529	6.14372e-05	0.000213263	0.00054441	0.000905149	8.71643e-05	2.45554e-05	0.000162365	0.000115082	0.000165216	0.000865052	3.63285e-05	0.00012755	0.000103105	2.54845e-05	0.00329715
PMiGAP134	0.00277221	0.0041707	0.00177599	0.000193289	0.00421304	6.05466e-05	0.00182965	0.00335171	0.0462005	0.000200647	0.000102731	0.00104609	0.00107815	0.00274323	0.000164657	0.00015529	0.000131351	0.0159856	0.000506839	0.000424362	0.00010879	5.73022e-05	0.000191111	0.00219948	0.000127999	0.000102537	0.000236227	0.000141352	0.00828933	0.000728802	0.000266417	0.00102585	0.000246185	0.000285794	8.50785e-05	0.000439044	0.00147506	0.00221253	0.00017884	7.13994e-05	5.51118e-05	0.000156598	0.000206618	0.00110596	5.2194e-05	0.000230149	0.000264463	6.89909e-05	0.0048424
PMiGAP134	0.00404269	0.00470624	0.00180139	0.000243204	0.00424532	7.76619e-05	0.00162457	0.00349766	0.0491166	0.000186864	0.000143623	0.00131716	0.00100538	0.00309817	0.000192316	0.000160585	0.000485411	0.0192217	0.000683582	0.000420831	0.000188639	7.93142e-05	0.000207231	0.00203727	0.000177229	0.000155694	0.000265939	0.000233202	0.0102743	0.000552201	0.000350608	0.00101562	0.000383394	0.000287998	8.79791e-05	0.000479832	0.00122684	0.00397338	0.000273603	6.76057e-05	4.77783e-05	6.65102e-05	0.00019306	0.000999286	3.8847e-05	0.000186319	0.000484962	0.000109473	0.00560654
PMiGAP134	0.00321852	0.00250968	0.00160515	0.000161823	0.00320739	9.81531e-05	0.00143611	0.00269913	0.0281665	9.87055e-05	6.70101e-05	0.000704117	0.000789207	0.0021968	0.00020125	0.000149027	0.000659951	0.0178008	0.000711029	0.000457148	7.19193e-05	8.02726e-05	0.000252033	0.0017261	0.000227151	0.000135369	0.000262104	0.000223606	0.00679599	0.000487915	0.000196279	0.000682448	0.000352418	0.0003623	7.50809e-05	0.00036254	0.00118453	0.00334462	0.000262527	5.23666e-05	8.91018e-05	0.000107286	0.00018455	0.000950575	3.40971e-05	0.000170062	6.43619e-05	3.72585e-05	0.00444629
PMiGAP134	0.00280112	0.00280226	0.00188161	0.000156583	0.00373362	7.7247e-05	0.0017838	0.00335544	0.0386517	0.000107962	0.000135747	0.000858915	0.000862225	0.00204117	8.95577e-05	0.000156384	0.000399199	0.0153971	0.000504887	0.000402591	1.56588e-05	6.37223e-05	0.000216815	0.00220882	0.000182092	0.000138493	0.000260353	0.000189412	0.00769198	0.000891252	0.000266766	0.000864453	0.000325757	0.000298373	0.000104209	0.000493397	0.00108849	0.0016832	0.000119301	6.23817e-05	8.03439e-05	5.7791e-05	0.000245704	0.00164581	6.63713e-05	0.000272328	2.53737e-05	2.8972e-05	0.00563713
PMiGAP135	0.00285289	0.00280108	0.00124701	0.00011908	0.00375868	6.78739e-05	0.00213891	0.00635594	0.0187428	0.000126088	0.000119604	0.000988815	0.000656505	0.00112878	0.000253372	0.000175541	0.000440468	0.00825278	0.000285	0.00041515	8.48898e-06	5.20849e-05	0.00012489	0.00294748	0.000167468	0.000136018	0.000199156	0.000215906	0.0107718	0.000809944	0.000339759	0.000917869	0.000553623	0.000180344	9.62815e-05	0.00039845	0.000765887	0.00355328	0.000258503	4.31537e-05	7.35143e-05	0.000107544	0.000104473	0.00128663	5.30497e-05	0.000176189	0.000725218	0.000221972	0.00761239
PMiGAP135	0.00237285	0.00469838	0.00110938	0.000247078	0.00349608	7.20413e-05	0.00208033	0.00375852	0.0382004	0.000138916	0.000121171	0.00115065	0.000475753	0.000957826	0.000239722	0.000193639	0.00019935	0.00879971	0.000281876	0.000399345	1.98207e-05	4.53185e-05	8.93753e-05	0.00210349	0.000157967	0.000137036	0.000161914	0.000185616	0.00963034	0.0006213	0.000342864	0.000564726	0.000399478	0.000216426	6.12899e-05	0.000306805	0.000885511	0.00215486	0.000245803	0.0005032	6.65158e-05	0.000317378	0.000133175	0.00105513	4.35678e-05	0.000148512	0.000438121	0.00010907	0.00477232
PMiGAP135	0.00213409	0.00324302	0.00137482	0.000129253	0.00308641	7.08127e-05	0.00168791	0.00374147	0.0157433	0.000113723	0.000103605	0.00121703	0.000518627	0.00119272	0.000221138	0.000171216	0.000214369	0.00729639	0.000247447	0.000344899	1.14529e-05	3.67692e-05	0.000135551	0.0024452	0.000163247	0.000111224	0.000197599	0.000188976	0.00990755	0.000634146	0.000371021	0.000744583	0.000487897	0.000181913	6.99938e-05	0.000422142	0.000797269	0.0030399	0.000240003	5.82636e-05	7.20382e-05	0.000184417	8.11399e-05	0.0010114	3.7727e-05	0.000135561	0.000464138	0.000168634	0.00628694
PMiGAP135	0.00256556	0.00295304	0.00135927	0.000142507	0.0034501	8.45045e-05	0.00194031	0.00374294	0.0173173	0.000157685	0.000129052	0.00132061	0.000745109	0.00101375	0.000252117	0.00016113	0.000163292	0.00860248	0.000300689	0.000335701	6.82299e-06	3.66432e-05	0.000102531	0.00215826	0.000154305	0.000106039	0.000205239	0.000192168	0.0107394	0.000761291	0.000336862	0.000802908	0.000385565	0.000158424	9.50357e-05	0.000319406	0.000846636	0.00283254	0.000182199	6.63842e-05	8.40316e-05	0.000197715	7.20471e-05	0.00121443	4.92495e-05	0.000150601	0.000541197	0.000191129	0.00678219
PMiGAP136	0.00304445	0.00094967	0.0011207	0.000217655	0.00370089	9.97231e-05	0.00141622	0.00252287	0.0167708	0.000201773	0.000152771	0.00094877	0.000942391	0.00157676	0.000214715	0.000155101	0.000222009	0.00986567	0.000342906	0.000386434	0.000131349	6.27328e-05	0.000238283	0.00329862	0.000247434	0.000138925	0.000300784	0.00022186	0.00813866	0.000649806	0.000282685	0.000779562	0.000560841	0.00014763	0.000122168	0.000305323	0.00132709	0.00167535	0.00016663	6.59388e-05	0.000147449	0.000198861	8.50991e-05	0.00186295	6.10902e-05	0.000171966	0.0003795	5.13098e-05	0.0050401
PMiGAP136	0.00303601	0.00277492	0.00206251	0.00017914	0.00369562	7.69591e-05	0.00167235	0.00288213	0.0322655	0.000234323	8.93445e-05	0.0016773	0.00081792	0.0032595	0.000254285	0.000187117	0.000165223	0.015344	0.00050891	0.000458144	1.30583e-05	5.39781e-05	0.000212154	0.00194029	0.000184717	9.49863e-05	0.000233751	0.000198104	0.0138117	0.000532603	0.000453379	0.000683405	0.000503185	0.000228433	0.000167042	0.000337364	0.00154042	0.00136261	0.000148189	6.5062e-05	4.6179e-05	0.000284465	0.000110932	0.00231652	8.06076e-05	0.000152023	0.000362575	2.77219e-05	0.00337696
PMiGAP136	0.00304919	0.00154316	0.00195536	0.000240558	0.00350947	0.000102194	0.00134119	0.00305042	0.0226002	0.000217439	7.50856e-05	0.0015164	0.000889345	0.00276549	0.00018506	0.000198099	0.000369758	0.0163455	0.000600696	0.000452434	0.000101548	6.83111e-05	0.000291918	0.00216367	0.000233782	0.000174053	0.000227321	0.000224659	0.0115466	0.000577262	0.000384142	0.000603431	0.000615031	0.000192115	0.000112827	0.00039273	0.00125615	0.00173221	0.000187346	7.31503e-05	6.12863e-05	0.000170543	0.000118616	0.00146492	6.33828e-05	0.000169085	0.000216203	4.92271e-05	0.00446688
PMiGAP136	0.00245797	0.00119914	0.00105951	0.000240552	0.00340785	7.51661e-05	0.00129139	0.00189573	0.021183	0.000183884	8.76688e-05	0.00108432	0.000694989	0.00211746	0.000230028	0.000159915	0.00028472	0.00964835	0.000318845	0.000330869	0.000147672	6.73512e-05	0.000227163	0.00230087	0.000162799	8.99639e-05	0.000220265	0.000188621	0.00869068	0.000518406	0.000329778	0.000706288	0.000613875	0.000176612	0.000126367	0.000277708	0.00115248	0.00260489	0.000212632	7.60328e-05	0.000123866	0.000239683	0.000112579	0.00174845	6.95869e-05	0.00018927	0.000258984	2.93103e-05	0.00353408
PMiGAP137	0.00258174	0.00123869	0.000975838	0.000140961	0.00224828	8.9561e-05	0.00103358	0.00251086	0.0119302	0.000188201	8.30131e-05	0.000923565	0.000473255	0.00087689	0.000194373	0.000130215	0.000399442	0.00900617	0.000268149	0.000372495	1.81273e-05	6.34736e-05	0.000179205	0.00158024	0.000218575	0.000146635	0.000234452	0.000220154	0.00764633	0.000348553	0.000241855	0.000675854	0.000311532	0.000201329	0.000101292	0.000364489	0.00117695	0.00330922	0.000231097	5.75459e-05	9.35412e-05	5.70328e-05	9.90362e-05	0.00112084	4.3052e-05	0.000158311	0.000123016	1.49772e-05	0.00356442
PMiGAP137	0.00340405	0.00138108	0.00131179	0.00017071	0.00376849	0.000120598	0.00135037	0.00277116	0.0235647	0.000223815	0.000150264	0.00122183	0.000886533	0.00120486	0.00022731	0.000164538	0.000647152	0.0106727	0.000392981	0.000451712	1.14985e-05	8.80693e-05	0.000193731	0.00259401	0.000273928	0.000228042	0.000248307	0.000259852	0.0102343	0.000443287	0.000372903	0.00083962	0.000399794	0.000207928	0.00015712	0.000391722	0.00125703	0.00309936	0.000228243	9.15122e-05	9.35831e-05	0.000151199	0.000121658	0.0025038	0.000100546	0.000216969	0.000353095	9.70869e-05	0.00571909
PMiGAP137	0.00318478	0.00181458	0.00116816	0.000141866	0.00381233	0.000103478	0.00107601	0.00293073	0.0207509	0.000188585	0.000100974	0.0011247	0.000847673	0.00138298	0.00019138	0.000132765	0.000247019	0.0112632	0.000405125	0.000414811	2.58708e-06	9.26156e-05	0.000194885	0.00251985	0.000262577	0.000207984	0.00015792	0.000251596	0.0103907	0.000413303	0.0003554	0.00080734	0.000322372	0.000155876	0.000174286	0.000302756	0.00104661	0.00202607	0.000179577	5.28253e-05	8.4006e-05	0.000152807	9.50946e-05	0.00238195	8.52335e-05	0.000169359	0.00018581	5.22674e-05	0.00536429
PMiGAP137	0.0028613	0.000713917	0.00112481	0.000130421	0.00323034	0.00010472	0.00104462	0.0025756	0.012548	0.000231632	0.000102763	0.00133502	0.000726196	0.00092067	0.000201484	0.000119462	0.000207099	0.0115528	0.000378173	0.00040848	9.99973e-06	5.7953e-05	0.000165312	0.00187023	0.000218325	0.000156918	0.000223645	0.000207431	0.00975778	0.000306138	0.000377915	0.000746164	0.000348266	0.000125873	0.000122418	0.000335164	0.00119238	0.00450527	0.000309847	7.11344e-05	8.73087e-05	0.000218663	0.000109982	0.00172935	6.06297e-05	0.000165827	0.000610236	8.77181e-05	0.0050105
PMiGAP138	0.00237916	0.00209509	0.00149863	0.000110209	0.00327316	6.95584e-05	0.00173993	0.00256077	0.039008	0.000476074	0.000123901	0.00186693	0.00057441	0.00267907	0.000166319	0.000196277	0.000469661	0.0253414	0.00105631	0.000806843	5.35269e-06	2.41147e-05	0.000223408	0.00162909	0.00017645	0.000130352	0.000166202	0.000209735	0.0142466	0.000814475	0.000538868	0.000571917	0.000334255	0.000254362	0.000166558	0.000251317	0.00335896	0.00199899	0.000164431	9.95482e-05	8.02629e-05	7.90899e-05	0.000118761	0.00249399	0.000100162	0.000112649	5.26546e-05	5.57306e-05	0.00460404
PMiGAP138	0.00276285	0.00331934	0.00140819	0.00014454	0.00622205	9.69196e-05	0.00219559	0.0031765	0.0628505	0.000472382	0.000161669	0.00190905	0.000620904	0.00295973	0.000184184	0.000237048	0.000143022	0.0238337	0.000878368	0.000832179	4.19949e-06	2.95838e-05	0.000182267	0.00237185	0.000190573	0.000158641	0.000170055	0.000247514	0.0147914	0.000971043	0.000540347	0.000763479	0.000387639	0.000163203	0.000280418	0.000270471	0.00312448	0.00129299	0.000117621	0.000108249	0.000104072	0.000218925	0.000126256	0.00464737	0.000161051	0.000126535	8.72153e-05	6.30829e-05	0.0060065
PMiGAP138	0.00218053	0.0037361	0.00139814	0.000156347	0.00360881	5.78532e-05	0.00218838	0.00281704	0.0344471	0.000743792	0.000113544	0.00194514	0.000490336	0.00237873	0.000164629	0.000232221	0.000144044	0.0233869	0.000900803	0.000815463	1.49935e-06	4.05152e-05	0.000217838	0.00215488	0.000149385	9.37938e-05	0.000217717	0.000216159	0.0139209	0.000809606	0.000496872	0.000738883	0.000228037	0.000293426	0.000160293	0.000279936	0.00452909	0.00206589	0.000146907	9.10503e-05	8.47969e-05	0.000128183	0.000141025	0.00215514	8.11904e-05	0.000141687	7.14737e-05	5.9957e-05	0.00565023
PMiGAP138	0.0022675	0.00220914	0.00106888	0.00010384	0.00334537	6.48665e-05	0.00163359	0.00229461	0.0278034	0.000328378	9.09235e-05	0.00175847	0.000528398	0.00176809	0.000142146	0.000183248	0.000384452	0.0240036	0.00102711	0.000681988	6.88586e-06	2.68804e-05	0.000199494	0.00175049	0.000152587	0.000109832	0.000169586	0.00021438	0.014176	0.000901677	0.000536425	0.000590412	0.000416031	0.000127335	0.000130914	0.000293585	0.00275741	0.00233263	0.00017594	0.000102217	7.68739e-05	9.76534e-05	8.13314e-05	0.00207963	8.49066e-05	0.000125926	6.93971e-05	9.33057e-05	0.00480811
PMiGAP139	0.00347728	0.00372115	0.0011316	0.000650889	0.00446861	0.000111514	0.00143942	0.00297855	0.0214758	0.000208065	0.000109383	0.00173689	0.00113038	0.00272144	0.000260712	0.000663375	0.000254478	0.0101667	0.0003556	0.00173296	0.000203248	0.000107372	0.00011154	0.00205704	0.000257329	0.000149071	0.000379591	0.000251999	0.0131377	0.000451937	0.000446633	0.00124388	0.000671599	0.000202986	9.44348e-05	0.000519788	0.00103988	0.000817421	0.000117639	6.97708e-05	0.000114144	0.000256961	0.000140805	0.00140822	5.58741e-05	0.000209296	0.000231697	0.000120876	0.0057627
PMiGAP139	0.00341236	0.00388084	0.00140449	0.000517405	0.00329801	0.000102068	0.00148183	0.00261091	0.0332577	0.000192223	8.85753e-05	0.00156397	0.000967191	0.00208436	0.000187345	0.000442854	0.000218266	0.012574	0.000432434	0.00115016	0.000143636	7.12174e-05	0.000181397	0.00137289	0.000206788	0.000186922	0.000254053	0.000203119	0.0117491	0.000389176	0.000364505	0.000655123	0.00069107	0.000210637	9.03359e-05	0.000427161	0.000958547	0.00095431	9.05653e-05	3.75864e-05	0.000126049	0.000423316	0.000153248	0.00110857	4.43458e-05	0.000161777	0.000241735	1.29198e-05	0.00402717
PMiGAP139	0.00263718	0.00279135	0.00135379	0.000382906	0.00336268	6.5395e-05	0.00158912	0.00290844	0.0466341	0.000268476	9.81971e-05	0.00198487	0.000620807	0.0016018	0.000160222	0.000378509	0.000137893	0.0256915	0.000981418	0.00090791	6.92023e-05	5.5457e-05	0.000147608	0.00136069	0.000180286	0.000132067	0.000220279	0.000190775	0.0138799	0.000411526	0.000504317	0.000733842	0.000462194	0.00014974	9.78003e-05	0.000353255	0.00158961	0.000789333	8.68438e-05	5.84466e-05	7.80954e-05	0.000196051	0.000100953	0.00105888	4.88855e-05	0.000165534	0.000133231	7.13307e-05	0.0047442
PMiGAP139	0.00271509	0.00254026	0.00124108	0.000184904	0.002757	7.51414e-05	0.0014174	0.00322653	0.0203297	0.000189891	6.41512e-05	0.00179965	0.000625894	0.00123544	0.000144248	0.000179593	0.000201323	0.0180452	0.000658724	0.000412397	2.56072e-05	3.44477e-05	0.000276067	0.00120511	0.000173135	0.000196807	0.000147159	0.00014815	0.0149243	0.000547629	0.0005493	0.000499942	0.000821249	0.000118102	0.000123768	0.000220111	0.00153887	0.000729271	0.000102296	0.000120263	4.91481e-05	0.000257518	0.000101781	0.00146252	7.09615e-05	0.000114208	0.000134704	1.56099e-05	0.00330113
PMiGAP140	0.00293175	0.0043101	0.00157768	0.000122682	0.00340614	7.266e-05	0.00159485	0.00608585	0.0350906	0.000299738	0.000116466	0.00129511	0.000552045	0.00204479	0.000387417	0.000228082	0.000259505	0.0113087	0.00039901	0.000390506	8.9266e-06	6.65049e-05	0.000193354	0.00154689	0.000235675	0.000165519	0.000222755	0.000268177	0.0115802	0.000535769	0.000422633	0.000670225	0.000359113	0.000174064	0.00014454	0.000330403	0.00157065	0.00184174	0.000138679	5.22956e-05	7.8099e-05	0.000178658	0.00011257	0.00176298	7.54083e-05	0.000170641	0.000255411	4.10431e-05	0.00421612
PMiGAP140	0.00261702	0.00543006	0.00195936	0.000165564	0.00355648	5.24162e-05	0.00194034	0.00392742	0.0439076	0.000300335	0.000111949	0.00139078	0.000585051	0.00185105	0.000363897	0.000182876	0.000620588	0.0116316	0.000405532	0.000477198	6.11829e-06	5.84035e-05	0.000152895	0.00183704	0.00014347	0.000122364	0.000291631	0.000169247	0.0123282	0.000600972	0.000415702	0.000954701	0.000331608	0.000156611	0.000109466	0.000361974	0.00249294	0.00180412	0.000125329	6.03983e-05	5.21502e-05	0.000105074	0.000115938	0.00140077	4.91059e-05	0.000140362	2.11246e-05	2.844e-05	0.00404695
PMiGAP140	0.00241391	0.00437166	0.00221899	0.000127101	0.00324994	5.86097e-05	0.00166224	0.00372651	0.0285213	0.000477617	0.000119251	0.00116622	0.000608712	0.00120169	0.000543596	0.000160701	0.000191385	0.0103161	0.000341875	0.000360951	1.23802e-05	4.42409e-05	0.000179722	0.00104768	0.00013951	0.000108968	0.000249406	0.000173331	0.0100182	0.000588693	0.000328784	0.000737117	0.000351089	0.000144011	0.000104434	0.000306706	0.00235064	0.00150138	0.000105041	4.44136e-05	7.01695e-05	4.40742e-05	0.000134595	0.00143687	6.11203e-05	0.000135842	0.000337462	6.1146e-06	0.00268734
PMiGAP140	0.00268003	0.0036361	0.00197687	0.000150063	0.00328054	5.74331e-05	0.00159586	0.00460152	0.030409	0.00171208	0.000113446	0.00119276	0.000492235	0.00122307	0.000449146	0.000190241	0.000150845	0.0148198	0.000532474	0.000421795	7.65046e-06	8.00781e-05	0.000167538	0.0012308	0.000159537	0.000153422	0.000238768	0.000167715	0.0102584	0.000529893	0.000349358	0.00139889	0.000359445	0.000170471	7.74832e-05	0.000291556	0.00897439	0.00129388	0.00011507	6.45939e-05	5.14183e-05	0.000158854	0.000101712	0.00106335	4.35239e-05	0.000165416	0.000178283	1.53818e-05	0.00357226
PMiGAP141	0.00222374	0.00154095	0.000914532	0.000167181	0.0032169	6.15163e-05	0.000979668	0.00193212	0.0304251	4.43623e-05	0.000108567	0.000572468	0.000817245	0.001309	0.000169848	7.73602e-05	0.000228938	0.0150635	0.000589943	0.000305845	0.000137677	6.65809e-05	0.00015732	0.00158792	0.000142976	0.000104714	0.000266388	0.000140696	0.0046149	0.000660965	0.000136976	0.000587638	0.000187156	0.000148842	0.000205784	0.000335198	0.000707006	0.000233159	1.66233e-05	5.88811e-05	0.00019356	4.37828e-05	0.000117054	0.00295952	0.000106087	0.000164999	1.91291e-05	5.86547e-05	0.00408904
PMiGAP141	0.00232761	0.00109469	0.000782819	0.000108734	0.00368019	6.02381e-05	0.00106578	0.00180778	0.0301713	0.000128597	0.000108874	0.000729681	0.000909675	0.00125212	0.000164137	7.14264e-05	0.00011583	0.00786327	0.000272701	0.000242419	0.000104798	4.80208e-05	0.000137852	0.00193624	0.000138743	7.89962e-05	0.000241053	0.000146492	0.00547258	0.000534932	0.000184373	0.000783953	0.000280237	9.56122e-05	0.000233341	0.000278567	0.000759967	0.000152921	1.93224e-05	4.64651e-05	0.000137759	0.000178798	0.000104806	0.00330414	0.000120311	0.000158221	0.000145144	0.000132362	0.0057364
PMiGAP141	0.00262989	0.00208324	0.000861075	0.000168059	0.00334506	5.25308e-05	0.0012818	0.00209434	0.0361638	0.00011107	0.000129842	0.000878706	0.00139427	0.00192073	0.000211791	0.000105214	0.000211394	0.00898765	0.000329018	0.000365476	0.000180824	7.00361e-05	0.000110156	0.00246159	0.00012027	8.88594e-05	0.000329481	0.0001252	0.00722874	0.000562529	0.000231376	0.000717597	0.000233572	0.000173941	0.000188906	0.000360185	0.00086755	0.000392337	6.2642e-05	5.88433e-05	0.000157011	8.19966e-05	0.000133498	0.00238626	7.52128e-05	0.000139997	0.000133799	6.38964e-05	0.00562015
PMiGAP141	0.00270883	0.00154149	0.000782583	0.000188423	0.00339817	4.35531e-05	0.00128204	0.00164754	0.0415777	0.000119931	0.000149573	0.000892625	0.00206624	0.00220215	0.000204063	0.000121635	0.000231528	0.00648617	0.000244952	0.000409172	0.000184015	8.88837e-05	0.000127118	0.00251577	9.87555e-05	9.08671e-05	0.000312953	0.000114784	0.00684705	0.000686415	0.00020551	0.00143922	0.000353413	9.47545e-05	0.00017352	0.000405212	0.000974389	0.000288665	4.139e-05	6.91449e-05	0.000127416	0.000152636	0.000106795	0.00246635	8.82062e-05	0.000171952	0.000164009	6.97123e-05	0.00586262
PMiGAP142	0.00115459	0.000444891	0.00063944	9.56382e-05	0.00166985	3.75365e-05	0.000486537	0.00114766	0.00655586	8.1949e-05	4.48156e-05	0.000786099	0.00011797	0.000365355	0.000204455	7.03049e-05	0.000257206	0.0105053	0.000377455	0.000136524	2.27292e-05	1.88725e-05	0.000145178	0.000280266	7.04647e-05	9.74765e-05	0.000132423	7.54925e-05	0.00553752	0.000441655	0.000207576	0.000283327	0.000113447	4.54564e-05	6.48465e-05	0.000218249	0.000421713	0.000656089	5.86737e-05	2.92573e-05	5.1345e-05	0	5.24258e-05	0.000958132	4.33881e-05	9.33576e-05	6.8833e-05	3.12565e-06	0.000435571
PMiGAP142	0.00120664	0.000359764	0.000377172	7.05934e-05	0.00130345	2.30186e-05	0.000347032	0.000900714	0.00739442	7.24265e-05	4.75597e-05	0.000477223	0.000230129	0.000207919	0.000135001	3.38639e-05	0.00018835	0.0075337	0.000235971	0.000129547	1.39286e-05	1.35821e-05	0.00014665	0.000139209	4.86639e-05	8.39068e-05	0.000163576	6.86844e-05	0.00475706	0.000248189	0.000163295	0.000273807	8.7593e-05	3.6262e-05	6.15799e-05	0.000173659	0.000413162	0.000602091	3.52557e-05	5.21038e-05	3.87971e-05	4.89094e-05	6.15474e-05	0.000775668	3.68255e-05	8.35699e-05	0.000274387	2.38989e-06	0.000636558
PMiGAP142	0.0018621	0.000402793	0.000658088	0.000103832	0.00246283	2.58829e-05	0.000841573	0.00105862	0.0100696	8.1421e-05	9.49709e-05	0.000613269	0.000331556	0.00044863	0.000284283	7.87303e-05	0.000254805	0.00986124	0.000379075	0.000236243	2.88275e-05	2.43898e-05	0.000148191	0.000340048	6.88979e-05	9.48391e-05	0.000161263	0.000102285	0.0059603	0.000433543	0.000188903	0.000442563	0.00012682	9.99432e-05	0.000194291	0.000278708	0.000580347	0.00160726	0.000105232	4.781e-05	8.98931e-05	1.34023e-05	9.86043e-05	0.00251199	0.000102447	0.000138161	0.000720453	6.43614e-06	0.00104737
PMiGAP142	0.00185108	0.000569938	0.00103841	8.67306e-05	0.00193642	1.25902e-05	0.000631952	0.00160497	0.0103521	0.000309555	8.30563e-05	0.000840277	0.00064823	0.000615535	0.000222866	7.56975e-05	0.000312122	0.00947308	0.000336407	0.000331663	2.82619e-05	3.12404e-05	0.00015699	0.000253022	5.03878e-05	7.66838e-05	0.000162478	8.12104e-05	0.00598502	0.000679985	0.000197583	0.000462293	0.000114967	8.9135e-05	7.6451e-05	0.000326405	0.00236246	0.000426275	3.19077e-05	5.4167e-05	5.42021e-05	0	8.30347e-05	0.00124467	5.30044e-05	0.000186196	0.000442181	5.26053e-07	0.00106307
PMiGAP144	0.00172037	0.00214483	0.000986917	0.000184439	0.0025551	1.88049e-05	0.00125432	0.00228042	0.0138242	0.000802704	0.00010405	0.00100169	0.000531641	0.00135938	0.000154982	0.00011945	0.000434012	0.00962705	0.000315903	0.000509706	0.00011191	6.44539e-05	0.000193428	0.00180429	6.4416e-05	0.000105425	0.0001917	6.66373e-05	0.00788827	0.000512792	0.000318372	0.000653984	0.000608078	0.000105741	0.000151349	0.000258264	0.0056697	0.00474365	0.000317041	7.74543e-05	6.98419e-05	9.1349e-05	5.91093e-05	0.00233306	7.53889e-05	0.000138064	0.000129944	1.76171e-05	0.00406866
PMiGAP144	0.00262118	0.00273886	0.00116325	0.000247542	0.00410294	4.65969e-05	0.00210414	0.00313559	0.0190582	0.00115493	0.000157814	0.00171886	0.000901016	0.00149848	0.000189516	0.000187924	0.00026454	0.0155069	0.000467404	0.000688848	0.000165804	8.2817e-05	0.000180191	0.00249742	8.41575e-05	0.000167944	0.000276246	0.000103101	0.0132363	0.000634376	0.000472701	0.0010026	0.000597897	0.000161315	0.000215043	0.000405881	0.00806953	0.00561404	0.000407821	7.08177e-05	8.72005e-05	0.00027598	0.000109576	0.00336519	0.000138491	0.000189445	0.000408412	0.000181295	0.00702887
PMiGAP144	0.00228634	0.00220174	0.00108171	0.000300242	0.00416426	3.77366e-05	0.00205467	0.00274941	0.0196392	0.000599327	0.00014586	0.00217353	0.000970033	0.00162354	0.000231882	0.000213267	0.000546451	0.0180855	0.00069048	0.000794494	0.000214355	5.2753e-05	0.000108155	0.00225277	8.11857e-05	0.000145511	0.000264299	0.000102129	0.0161074	0.000645088	0.000638677	0.000948296	0.000577625	0.00017653	0.000280291	0.000346069	0.00447555	0.00363575	0.000248941	6.73165e-05	6.98696e-05	2.0785e-05	0.000111103	0.00455459	0.00020255	0.000184491	0.000184841	0.000124309	0.00688677
PMiGAP144	0.00188535	0.00239586	0.00108559	0.000244305	0.0033273	2.9198e-05	0.00189502	0.00228338	0.0324817	0.000994075	0.000152132	0.00185765	0.000649374	0.00107689	0.000179001	0.000167942	0.000402459	0.0142219	0.000552581	0.000627244	0.000192758	6.80731e-05	0.000121388	0.00151226	6.74134e-05	0.00010039	0.000238872	9.03949e-05	0.0138317	0.000550822	0.00048687	0.000682722	0.000334005	0.000151807	0.000242846	0.000258524	0.00633845	0.00314517	0.00021343	5.99029e-05	4.34359e-05	0.000121938	9.3351e-05	0.00307656	0.000105388	0.000150521	0.00015156	8.4406e-05	0.00497511
PMiGAP147	0.00219173	0.00555997	0.00138435	0.00020088	0.00423739	4.7393e-05	0.00165038	0.00325958	0.0556449	3.45464e-05	9.94965e-05	0.00104923	0.000735381	0.00229387	0.000219971	0.000145454	0.000653759	0.00928609	0.000329298	0.000358659	1.75234e-05	4.98921e-05	0.000133432	0.00418458	8.54695e-05	7.9138e-05	0.000190593	8.79424e-05	0.0079085	0.000589471	0.000255497	0.000636419	0.000145898	0.000126624	0.00011944	0.000240437	0.00113872	0.0017023	0.000158443	2.91531e-05	3.56323e-05	6.50785e-05	9.99396e-05	0.00138296	5.99548e-05	0.00012167	1.83203e-05	4.04647e-05	0.00371242
PMiGAP147	0.00230588	0.00545803	0.00137494	0.000266644	0.00416275	3.66357e-05	0.00171956	0.00311872	0.0601938	0.000128956	9.15815e-05	0.00124383	0.000765932	0.00241372	0.000243174	0.00015461	0.000206102	0.0125356	0.000441532	0.000404586	1.20383e-05	3.8836e-05	0.000141618	0.00342327	8.34261e-05	7.44357e-05	0.000226889	9.88869e-05	0.00896702	0.000594897	0.000282926	0.000625339	0.000214864	0.000164566	7.09291e-05	0.000216579	0.00113374	0.00301461	0.000237218	1.7494e-05	3.53214e-05	6.68542e-05	9.52783e-05	0.00111563	4.6184e-05	0.000104838	0.000133704	3.24398e-05	0.00351653
PMiGAP147	0.00225055	0.0046844	0.00151699	0.000168232	0.00333513	4.8815e-05	0.00133994	0.00348105	0.0415187	0.000124052	9.27012e-05	0.00123177	0.00075457	0.0021291	0.000222659	0.000152414	0.000372071	0.0143769	0.000469217	0.000333901	3.17413e-05	2.88004e-05	0.000152582	0.00388352	9.95758e-05	0.000116879	0.000183739	0.000117909	0.00930631	0.00116193	0.000312142	0.000669039	0.000158703	0.000138081	7.86101e-05	0.00022778	0.00107619	0.00252039	0.000205146	3.42268e-05	4.63481e-05	5.76848e-05	8.9878e-05	0.00114558	3.56097e-05	9.42628e-05	6.97201e-05	2.72544e-05	0.00382563
PMiGAP147	0.00232392	0.00800844	0.00131782	0.000231583	0.00389016	5.0359e-05	0.00158384	0.00421838	0.0643419	0.000131202	0.000116704	0.00126043	0.000686664	0.00264765	0.000222517	0.000131646	0.000181795	0.0144973	0.000521941	0.000394277	1.91654e-06	3.94903e-05	0.000144766	0.00412702	0.000104228	8.06361e-05	0.000201064	0.000120002	0.008503	0.000714473	0.000278746	0.000697344	0.000172412	0.000132757	9.7652e-05	0.000223993	0.00115959	0.00227786	0.000246124	3.73669e-05	4.40562e-05	6.72395e-05	0.000107592	0.00113634	5.72211e-05	0.000118654	0.000180008	4.96332e-05	0.00452104
PMiGAP148	0.00284047	0.00440059	0.00123647	0.000206354	0.00354332	9.12551e-05	0.00144835	0.00345796	0.023828	0.000137604	9.37362e-05	0.0013809	0.000506492	0.0018847	0.000179459	0.000154701	0.000260935	0.0151532	0.000618918	0.000710498	8.0042e-05	9.4601e-05	0.000172634	0.0018375	0.000206809	0.000152148	0.000310079	0.00019326	0.0101846	0.000492803	0.000376452	0.000785165	0.000501608	0.000242369	0.000172025	0.000383298	0.00108664	0.000835253	0.000109187	5.89124e-05	8.14194e-05	0.000223078	0.000161044	0.00229163	6.86815e-05	0.000151637	0.000160834	0.000127528	0.00632775
PMiGAP148	0.00267552	0.00298276	0.00135679	0.000159359	0.00268825	4.19941e-05	0.00169839	0.00702354	0.020104	0.000174782	8.87603e-05	0.00122746	0.000564646	0.00149337	0.000144935	0.000163699	5.1785e-05	0.0109512	0.000364962	0.00061679	7.33367e-05	4.5315e-05	0.000242616	0.00241107	0.000119321	0.000111861	0.000221929	0.000139407	0.0105226	0.00056771	0.000368684	0.000820505	0.000488436	0.000174224	9.93606e-05	0.000362074	0.00147193	0.000724486	8.68203e-05	5.54282e-05	8.17959e-05	0.000376876	0.000121562	0.00152458	5.30187e-05	0.000171684	0.000235667	3.42602e-05	0.00486263
PMiGAP148	0.00193958	0.00169604	0.000814882	0.00016527	0.00232736	5.54364e-05	0.000976409	0.0022917	0.011153	9.79688e-05	7.27464e-05	0.0010868	0.000258432	0.000897612	0.000108992	0.000132479	0.000489104	0.0107123	0.000388578	0.000432568	5.59215e-05	4.36691e-05	0.000160047	0.00118086	0.000189957	0.000116464	0.000152018	0.000142168	0.00830041	0.000313987	0.000302369	0.000498086	0.000492673	0.000153014	0.000161287	0.000246007	0.000770021	0.000589678	6.82478e-05	3.13644e-05	5.12607e-05	0.00023568	0.00011018	0.0020314	7.22455e-05	0.000121885	0.000215156	2.82875e-05	0.00373297
PMiGAP148	0.00269212	0.00266774	0.00111766	0.000154386	0.0033477	9.2394e-05	0.00135049	0.00294488	0.0315537	0.000150903	9.89182e-05	0.00110189	0.000439173	0.00178696	0.000176376	0.000137021	0.000238819	0.0102377	0.000377195	0.000591543	7.2278e-05	5.65712e-05	0.000165898	0.00128052	0.000208023	0.000152141	0.000249062	0.00020046	0.00925375	0.000385116	0.000302096	0.00066603	0.000568644	0.0002096	0.0001298	0.000341752	0.000895664	0.000537812	5.31889e-05	4.98683e-05	4.65114e-05	0.000328656	0.000150195	0.00187596	6.23553e-05	0.000134243	0.000168886	5.84846e-05	0.00455725
PMiGAP149	0.0024389	0.00222178	0.000671162	0.0001395	0.00342287	5.90138e-05	0.00146134	0.00216735	0.02449	0.000121624	5.89661e-05	0.000867301	0.000756854	0.0019635	0.000118414	0.000126646	0.000164861	0.00972226	0.000322052	0.000261449	6.03366e-05	3.186e-05	0.000222137	0.0020039	0.000177181	0.000107872	0.000180013	0.000153512	0.0081032	0.00051467	0.000275548	0.00078031	0.000258637	0.000145063	9.66563e-05	0.000322638	0.000767459	0.00148423	0.000103602	3.4474e-05	8.28659e-05	0.000104111	0.000128219	0.00136668	5.11669e-05	0.000174597	0.000306685	8.58624e-05	0.00488263
PMiGAP149	0.00220667	0.00203734	0.000588884	0.000165529	0.00293272	5.49727e-05	0.00133344	0.00196702	0.01669	0.000118638	6.77286e-05	0.000867181	0.000612714	0.00100401	0.000221367	9.63388e-05	0.000407082	0.00779699	0.000254244	0.000261738	5.97287e-05	2.79676e-05	0.000193029	0.00119225	0.00017335	0.000129314	0.000164924	0.000151245	0.00753006	0.000364813	0.000222448	0.000501274	0.000306976	9.29465e-05	7.06628e-05	0.00036982	0.000552034	0.000557859	5.8033e-05	4.6665e-05	5.75841e-05	2.86189e-05	0.000120927	0.00101065	4.3318e-05	0.00015857	0.000710625	5.29e-06	0.00281048
PMiGAP149	0.00224781	0.00306063	0.000522525	0.000133931	0.0025942	6.23112e-05	0.00109793	0.00251824	0.0152269	0.000136127	5.68389e-05	0.000732086	0.000570202	0.00161674	0.000151067	8.17371e-05	0.000130423	0.00761403	0.000284122	0.000166607	4.27846e-05	2.02733e-05	0.000155104	0.00155856	0.000144371	0.000112498	0.000198738	0.000159075	0.00741312	0.000367936	0.000254244	0.000400988	0.000409139	0.000137158	6.36629e-05	0.000381899	0.000991854	0.000880937	9.39772e-05	6.54603e-05	6.32802e-05	0.000172333	0.000101768	0.000865234	3.68199e-05	0.000125573	0.0002884	4.77748e-05	0.00370088
PMiGAP149	0.00286402	0.0027262	0.000707646	0.000143727	0.00312497	7.86435e-05	0.00147258	0.0029124	0.0233065	0.000143917	8.1801e-05	0.000985535	0.000604383	0.00214922	0.00017625	0.000118304	0.000427266	0.0110313	0.000352099	0.000308612	5.46775e-05	4.21043e-05	0.000190309	0.00225924	0.00018925	0.000143525	0.000244922	0.000216307	0.0098147	0.000469597	0.000324509	0.000522026	0.000462443	0.000199805	5.91175e-05	0.000436798	0.000941679	0.00143573	0.00010462	4.50114e-05	7.66629e-05	0.000177391	0.00016297	0.000904028	3.26099e-05	0.000155336	0.000292968	2.11333e-06	0.00435386
PMiGAP150	0.00206821	0.00209467	0.0013913	0.000129269	0.00477464	3.66928e-05	0.00195383	0.00302504	0.0311696	0.000459752	0.000103973	0.00157751	0.000575381	0.00176206	0.000213166	0.000229805	0.000234089	0.0177936	0.000629264	0.000755215	9.09447e-06	3.03183e-05	0.000216362	0.00237697	8.42379e-05	0.000142178	0.000188071	0.000167721	0.0128372	0.00110318	0.00048148	0.000965545	0.000662996	0.000293636	0.000202387	0.000446831	0.00302861	0.00132102	0.000141343	0.000133606	0.000126124	0.000381272	0.000131349	0.003382	0.000137152	0.000186141	0.000268239	5.21426e-05	0.00614447
PMiGAP150	0.0023852	0.00221487	0.00146537	0.000133608	0.00391707	3.38445e-05	0.00219598	0.00254664	0.0269955	0.000393508	0.000152214	0.00191873	0.000561458	0.00211379	0.000195251	0.000195922	0.000220199	0.0204981	0.000812348	0.000712727	6.41196e-06	2.78946e-05	0.000175673	0.00217745	9.29654e-05	0.000104496	0.000188235	0.000175426	0.0140952	0.000968467	0.000506982	0.000900742	0.000573035	0.000333261	0.000209281	0.000438273	0.00293575	0.001326	0.000126769	0.000112464	0.00010779	0.00034101	0.000126416	0.0028727	0.000115864	0.000174911	0.00020707	0.000111009	0.00533646
PMiGAP150	0.00208849	0.00255567	0.00149057	0.000104509	0.00389016	2.64851e-05	0.00191177	0.00269562	0.0284301	0.000349931	0.000105767	0.00163268	0.000391407	0.00171541	0.000197341	0.000214213	0.000230223	0.0190059	0.000749977	0.000682599	8.93078e-06	2.79538e-05	0.000213602	0.00177612	7.36033e-05	0.000109415	0.000194929	0.000143292	0.0119531	0.000861645	0.000435042	0.00098953	0.000659543	0.00032806	0.000175283	0.000411553	0.00254181	0.00223522	0.000158065	0.000106068	9.05652e-05	0.000322237	0.000136602	0.00246502	9.86875e-05	0.00018079	0.000241788	6.80352e-05	0.00552682
PMiGAP150	0.00179613	0.0015327	0.000952585	0.000125917	0.00359511	3.26612e-05	0.00158116	0.00200778	0.0212059	0.000233089	9.30743e-05	0.0015785	0.000309615	0.0015198	0.000164423	0.000174156	0.000148174	0.0184642	0.000774051	0.000461999	4.29695e-06	2.6551e-05	0.000207947	0.0017679	6.36987e-05	0.000122743	0.00016191	0.000104822	0.0114974	0.000779119	0.000479824	0.000697871	0.000583542	0.000211051	0.000156303	0.000348562	0.00156479	0.00148834	0.00013017	9.41559e-05	8.44892e-05	0.000308179	0.000110071	0.00256796	8.89665e-05	0.000140029	0.000273495	4.29525e-05	0.00492762
PMiGAP151	0.00200381	0.00315565	0.00103105	0.000171571	0.00332133	6.87767e-05	0.00146651	0.00302961	0.0206047	0.000124858	0.000102476	0.000943288	0.000325057	0.00105725	0.000143513	0.000138811	0.000114162	0.00910212	0.000289544	0.000599019	4.92032e-05	4.40262e-05	0.000173579	0.00136971	0.000135535	0.000129485	0.000240514	0.000170341	0.00710159	0.000430563	0.00022943	0.000659365	0.00069596	0.00015087	0.000145394	0.00033302	0.000886391	0.000941032	0.000110763	5.40719e-05	4.38468e-05	0.000377325	0.000121151	0.00201914	8.26904e-05	0.000153502	0.000315136	4.7468e-05	0.00433928
PMiGAP151	0.00273546	0.00277715	0.00161973	0.000165516	0.00375393	0.000101944	0.00155014	0.00367599	0.0205654	0.000177546	9.91276e-05	0.00100615	0.000553726	0.00180809	0.000209879	0.000136421	0.0001878	0.0119635	0.00040886	0.000490535	3.13786e-05	5.48967e-05	0.000181519	0.00187751	0.000242309	0.000134289	0.000227836	0.000303695	0.00907162	0.000738995	0.000293533	0.000728128	0.000433683	0.000187452	0.000219154	0.000393203	0.00116978	0.000779988	8.43812e-05	4.15953e-05	7.29082e-05	0.000301203	0.000142903	0.00292756	0.000116733	0.000200982	0.000230137	9.31834e-05	0.00498716
PMiGAP151	0.00205274	0.00325417	0.0013699	0.000153093	0.00282012	6.0383e-05	0.00117133	0.00278297	0.0230807	0.000122666	9.1598e-05	0.0011661	0.00048113	0.00134121	0.000139187	0.000147933	0.000370495	0.0115478	0.000400059	0.000474048	6.7376e-05	3.92865e-05	0.000328876	0.00127042	0.000151284	0.000118129	0.000170838	0.000138304	0.00967855	0.000461583	0.00032144	0.000536947	0.000314823	0.000187808	8.31291e-05	0.000273858	0.000886621	0.000961216	0.000113046	5.65253e-05	4.14225e-05	9.71433e-05	0.000121217	0.00132958	6.06871e-05	0.000146116	0.000153542	7.25055e-05	0.00395212
PMiGAP151	0.00252748	0.0025493	0.000853909	0.000121813	0.0034277	9.67848e-05	0.00119452	0.00268867	0.0183133	0.000137598	7.12893e-05	0.00103761	0.000361944	0.00127815	0.000158219	0.000121693	0.000213243	0.0149674	0.000496908	0.000751212	8.22111e-05	3.46642e-05	0.000127709	0.00146762	0.000220966	0.000189502	0.000158561	0.000178453	0.00869924	0.000464024	0.00028599	0.000624582	0.000774766	0.000160044	0.000140123	0.000300366	0.000798828	0.00348882	0.000220955	5.87789e-05	4.90943e-05	0.000359306	0.000120182	0.0021052	8.0824e-05	0.000164933	0.000437719	4.60577e-05	0.00443588
PMiGAP152	0.00103212	0.00218153	0.000686834	0.000254778	0.00227321	1.71736e-05	0.000630797	0.0025885	0.0194991	6.79337e-05	7.13032e-05	0.0010522	0.000206997	0.00134776	0.000135279	0.000122893	8.93351e-05	0.0139436	0.000524426	0.00071385	8.92865e-05	5.61142e-05	0.000265795	0.00146348	4.96324e-05	9.9363e-05	0.000148514	5.32e-05	0.00864989	0.000390031	0.00028879	0.000449189	0.000351175	0.000126609	5.00019e-05	0.000282015	0.000579775	0.000464131	7.73689e-05	8.07198e-05	4.50712e-05	0.000127994	9.35834e-05	0.000573434	1.49971e-05	9.32955e-05	0.000111313	7.41797e-06	0.00264709
PMiGAP152	0.00156744	0.00168276	0.00102121	0.000274918	0.00262284	2.50919e-05	0.000915127	0.00221661	0.0117978	7.20783e-05	9.23968e-05	0.00126894	0.000525269	0.00109581	0.000224076	0.000120958	0.000235403	0.00946172	0.000306857	0.000618024	0.000110013	4.60872e-05	0.000206835	0.00185058	5.84047e-05	0.000131666	0.000236797	6.4017e-05	0.0102177	0.000436895	0.000373356	0.000780143	0.000831731	0.000184196	6.38583e-05	0.000580339	0.000599643	0.00119542	9.9251e-05	7.54532e-05	7.94154e-05	0.000107776	0.000120911	0.000871742	3.65302e-05	0.00016247	0.000152672	2.39836e-05	0.00422892
PMiGAP152	0.00126469	0.00152521	0.000998031	0.000194554	0.00243828	2.21644e-05	0.000658682	0.00303346	0.0168386	6.8718e-05	7.71854e-05	0.00119877	0.000194817	0.00127246	0.000165988	0.00011771	0.000552859	0.0109695	0.00038543	0.00072273	8.71136e-05	4.35711e-05	0.0002754	0.00200862	4.99359e-05	0.000151295	0.000170951	6.63122e-05	0.0096689	0.000508335	0.000320948	0.000531469	0.000580144	0.000159409	8.95713e-05	0.000339691	0.000619316	0.000457788	7.35536e-05	9.1147e-05	5.23135e-05	0.000129144	0.000125084	0.00118705	5.08886e-05	0.000110042	2.23683e-05	2.91531e-05	0.00358418
PMiGAP152	0.00161615	0.00211931	0.00113453	0.000196485	0.00263971	1.56368e-05	0.000862932	0.00270067	0.0176518	6.51943e-05	7.59564e-05	0.00156543	0.000397525	0.00120877	0.000167565	0.000123978	0.000237306	0.0104797	0.000373463	0.000625708	0.000118989	4.04027e-05	0.000328245	0.00199859	5.44628e-05	0.000110646	0.000188346	7.27005e-05	0.0112624	0.000389953	0.000371075	0.000642476	0.000453932	0.000248349	5.18623e-05	0.000400551	0.000667132	0.000922335	0.000119445	8.21252e-05	4.92729e-05	0.000172708	0.000101096	0.000796035	3.31532e-05	0.000122311	0.000129269	2.16577e-05	0.00347763
PMiGAP155	0.00238679	0.00281376	0.00181971	0.000311085	0.00477753	2.09592e-05	0.00159012	0.00299749	0.0285083	0.000107481	0.000159524	0.00249008	0.000781002	0.00288697	0.000132434	0.000197073	0.000169461	0.0158732	0.000563029	0.000571558	0.000171048	7.62346e-05	0.000199204	0.00283913	5.81783e-05	8.61432e-05	0.000237196	7.15663e-05	0.0168738	0.0015015	0.000591069	0.001155	0.000211836	0.00021876	0.000231875	0.000476468	0.0011107	0.00160683	0.000130732	3.71762e-05	7.21988e-05	0.000119853	0.000119243	0.0030084	0.000115183	0.000337203	0.000288387	5.67967e-05	0.00638313
PMiGAP155	0.00198054	0.00213365	0.0013847	0.000386918	0.00343623	3.07775e-05	0.00129	0.00254517	0.0236911	0.000122618	0.00012931	0.00162137	0.000674479	0.00189598	0.00024505	0.000157026	0.000520331	0.0112088	0.000386149	0.000571083	0.000223648	0.000107548	0.0002416	0.00183564	8.00732e-05	0.000150128	0.000208949	9.18351e-05	0.0104665	0.000725945	0.000385123	0.000727445	0.000467154	0.000291734	0.000113765	0.000390348	0.000822753	0.00207712	0.000158371	4.35619e-05	7.31206e-05	0.000139735	0.000119161	0.00160232	4.96132e-05	0.000261501	0.000429161	5.71702e-05	0.00398309
PMiGAP155	0.00184222	0.00240955	0.00135136	0.00037387	0.00386714	1.90883e-05	0.00130906	0.00273823	0.0198606	0.000115461	0.000154385	0.00156403	0.000578385	0.00182999	0.000182092	0.000162496	0.000210765	0.0139119	0.000533256	0.000463918	0.000232968	9.74144e-05	0.000225856	0.00203945	6.11386e-05	9.43017e-05	0.000262444	7.75782e-05	0.010011	0.000954616	0.000422779	0.00120199	0.000247207	0.000203703	0.000188591	0.000439161	0.000986736	0.00155561	0.000113801	3.97248e-05	8.84031e-05	0.000176964	9.41362e-05	0.00271599	0.000106888	0.000342691	0.000271455	4.27695e-05	0.00584013
PMiGAP155	0.00236953	0.00223857	0.00140865	0.000323497	0.00456356	2.16541e-05	0.00144071	0.00313138	0.0232403	0.000126572	0.000162817	0.00167824	0.000881747	0.00175891	0.000202726	0.000182119	0.000438669	0.016123	0.000544809	0.000516094	0.000225341	0.000104415	0.000247458	0.00207244	5.24095e-05	0.000130538	0.000244615	8.33361e-05	0.0133328	0.0012473	0.000511607	0.00109541	0.000271169	0.000260882	0.000203175	0.000450139	0.00103114	0.00158469	0.000121712	4.84683e-05	0.000124344	0.000163933	0.000127767	0.00299701	0.000109612	0.000279847	0.000245917	0.000146702	0.0062867
PMiGAP157	0.00224462	0.000768289	0.000533496	0.000106211	0.00214104	8.46406e-05	0.000760101	0.00216683	0.00900352	0.000135958	8.16896e-05	0.000876385	0.000576026	0.000894106	0.000158563	0.00010118	0.000467339	0.0105079	0.000382763	0.000268868	6.32051e-06	1.31281e-05	0.000154279	0.00205549	0.000170254	0.000126833	0.000121653	0.000193293	0.00949839	0.000388522	0.000395849	0.000424139	0.00040801	0.000140493	6.3238e-05	0.000283596	0.00105741	0.00209206	0.00017396	8.49131e-05	3.33911e-05	0.000234486	7.42943e-05	0.00094896	3.64416e-05	0.000134275	0.00016465	5.13726e-05	0.00374757
PMiGAP157	0.0022021	0.00111386	0.00062303	9.66163e-05	0.00233804	7.05597e-05	0.000818996	0.00221803	0.00965651	0.000183678	8.47875e-05	0.000845724	0.000453358	0.00105195	0.000118653	0.000124608	0.000260862	0.00951234	0.000346874	0.000285444	7.61526e-06	1.8233e-05	0.000160523	0.00231194	0.000174508	0.000141818	0.000118766	0.000179488	0.00897249	0.000411148	0.000360101	0.000425602	0.000527782	0.000123893	8.69076e-05	0.000244762	0.0013107	0.0025133	0.000177188	5.48705e-05	5.56437e-05	0.000254352	8.42909e-05	0.00101514	4.52157e-05	0.000132928	0.000130215	1.19923e-05	0.00359008
PMiGAP157	0.00212104	0.00115558	0.000648179	0.000159182	0.00247186	4.86424e-05	0.000928505	0.00225579	0.0216293	0.000130461	6.50544e-05	0.000943227	0.000658381	0.00123901	0.000185972	0.000132717	0.000727119	0.0112149	0.000410814	0.000395564	0.000138079	7.60108e-05	0.000156929	0.00122317	0.000127454	0.000108762	0.000162017	0.000134468	0.00715387	0.000450052	0.000275495	0.000801595	0.000316634	0.00019448	6.34459e-05	0.000242177	0.000879303	0.0012416	9.8383e-05	4.24946e-05	6.35472e-05	9.74099e-06	0.000133942	0.000743835	2.60259e-05	0.000126924	7.23178e-05	5.0507e-05	0.00584935
PMiGAP157	0.00250397	0.00178151	0.00159728	0.000129679	0.00282359	8.86076e-05	0.00152622	0.00193447	0.0256736	0.000243	0.000123567	0.00130741	0.000888747	0.00148868	0.000178456	0.000147441	0.00048986	0.0143782	0.000528989	0.000378948	1.11565e-05	3.16789e-05	0.000159909	0.00184202	0.000157954	9.46858e-05	0.000166088	0.000178653	0.0119472	0.00199699	0.000434444	0.000550261	0.000331278	0.000129879	0.000109329	0.000318196	0.0014459	0.00165533	0.000171435	7.28725e-05	5.99819e-05	0.000111125	7.93507e-05	0.00156934	5.60857e-05	0.000145209	0.000175686	9.01932e-05	0.00428797
PMiGAP158	0.00278848	0.0128856	0.000635474	0.000267101	0.0050967	2.71827e-05	0.00165416	0.00722779	0.0519292	0.000120984	0.000230223	0.00101661	0.000737682	0.00305236	0.000170136	0.000171768	0.000599239	0.0110198	0.000363632	0.000541752	6.20638e-06	8.57961e-05	0.000129707	0.00303282	4.23969e-05	5.7016e-05	0.000309174	7.27958e-05	0.0079264	0.000966696	0.000254035	0.00305774	9.35446e-05	0.000223407	3.43952e-05	0.000329336	0.0012201	0.00247269	0.000299747	7.13138e-05	6.16567e-05	5.01571e-05	0.000159262	0.000460985	1.1812e-05	0.000123282	4.61548e-05	3.80682e-05	0.00418034
PMiGAP158	0.00301796	0.0113957	0.000685753	0.000259265	0.00392743	3.09598e-05	0.0015478	0.0063832	0.0458693	0.000217838	0.000198876	0.00106879	0.00101729	0.00385747	0.000187612	0.00019812	0.000850012	0.0115516	0.000388221	0.000508702	3.84629e-06	8.10704e-05	0.000194393	0.00306987	5.35227e-05	6.77859e-05	0.000343697	9.76791e-05	0.00714239	0.000738219	0.000248389	0.00311741	0.00014422	0.000300329	1.6338e-05	0.000333713	0.00155116	0.00374538	0.000336544	7.77633e-05	5.78722e-05	2.7302e-05	0.000141388	0.000147234	3.74558e-06	0.000152383	5.9325e-05	2.13455e-05	0.00389727
PMiGAP158	0.00290009	0.0132058	0.000842541	0.000276278	0.00407532	2.5035e-05	0.0015619	0.0061793	0.0524697	0.000169797	0.000238406	0.000945197	0.00121411	0.00361606	0.000219459	0.000175069	0.000628197	0.00951861	0.000323845	0.000515142	7.79181e-05	6.03904e-05	0.000196269	0.00225856	4.74744e-05	6.63126e-05	0.000296232	7.69078e-05	0.00702915	0.000656273	0.000218965	0.00215836	0.000145899	0.000223482	3.27303e-05	0.000288332	0.00109468	0.0024659	0.000262031	6.57553e-05	4.36458e-05	5.60275e-05	0.000101914	0.000323406	8.80407e-07	0.000133275	0.000209378	1.65245e-05	0.00306924
PMiGAP158	0.00280104	0.0116402	0.000695643	0.000240918	0.00469469	3.53152e-05	0.00131114	0.00628915	0.0498263	0.000190693	0.000185789	0.000924298	0.000664742	0.00320053	0.000158624	0.000174389	0.00017826	0.00834662	0.000280484	0.000497501	1.15964e-05	5.09269e-05	0.000227318	0.00264591	4.73927e-05	7.09365e-05	0.000268885	8.74059e-05	0.00635134	0.000714872	0.000195206	0.00275316	0.000151143	0.000196186	3.09275e-05	0.000311505	0.0011965	0.00261173	0.000300347	9.15729e-05	4.27971e-05	8.85053e-05	0.00013175	0.000212148	7.7747e-06	0.000116463	0.00018439	2.66658e-05	0.00378905
PMiGAP159	0.00370282	0.00217722	0.00153516	0.000481948	0.00375915	0.000111869	0.00213898	0.00270721	0.0234511	0.000176384	9.38892e-05	0.00162601	0.000996015	0.00146633	0.000242514	0.000141439	0.000292123	0.0115964	0.000423026	0.000925951	0.000107285	9.77414e-05	0.00011365	0.00169379	0.000234945	0.000179195	0.000325149	0.0002509	0.0111924	0.000567566	0.000417153	0.00118127	0.000878654	0.000161037	0.000131834	0.000546472	0.000843051	0.00106626	8.97623e-05	8.51468e-05	0.000107408	0.00040365	8.58136e-05	0.0019724	5.39247e-05	0.000193081	0.000279334	0.000119511	0.00608462
PMiGAP159	0.0033388	0.00358519	0.00129607	0.000413199	0.00413265	9.46294e-05	0.00197504	0.00428406	0.0365508	0.000157405	0.000109963	0.00187408	0.00123074	0.00240834	0.000197678	0.000185535	0.000410534	0.011427	0.000390528	0.000799271	0.00012767	5.93458e-05	0.000198175	0.00193239	0.0002339	0.000167407	0.000295721	0.000244749	0.0128674	0.000579331	0.000437226	0.00122225	0.000744719	0.000130753	8.92682e-05	0.00055951	0.00100886	0.00111195	0.000125625	0.00010439	7.48676e-05	5.73915e-05	8.50943e-05	0.00119956	4.31421e-05	0.000166698	0.000220077	0.000123785	0.00546043
PMiGAP159	0.0026776	0.00625888	0.000944246	0.000265357	0.00354613	5.57373e-05	0.00174713	0.00342054	0.0481874	0.000159834	0.000107158	0.00165469	0.000948494	0.001693	0.000165948	0.000162432	0.000586249	0.00849261	0.000303267	0.000655305	8.5419e-05	5.61775e-05	0.000114473	0.00172595	0.000150438	8.45381e-05	0.000217555	0.000138881	0.0111978	0.000417099	0.000330791	0.000922236	0.000406831	0.000124107	6.82529e-05	0.000412468	0.000986986	0.000707018	8.96953e-05	0.000107468	4.29656e-05	0.000184195	8.8365e-05	0.000880615	4.17801e-05	0.000140013	4.88287e-05	8.03115e-05	0.0047376
PMiGAP159	0.00305487	0.00251244	0.0011372	0.000256763	0.00335326	8.88188e-05	0.00134762	0.00304984	0.0263517	0.000153914	6.89045e-05	0.00121227	0.000712441	0.00148123	0.000190959	0.000130326	0.000455229	0.0118066	0.000436971	0.000575644	3.58063e-05	4.45424e-05	0.000179976	0.00174107	0.000197908	0.000162145	0.000194917	0.000208974	0.00958209	0.000480527	0.000349245	0.000785965	0.000705348	0.000159716	0.000112621	0.00040952	0.000964261	0.00101669	0.000107243	9.28923e-05	4.7726e-05	0.000260196	9.14513e-05	0.00147723	7.01923e-05	0.000145804	0.000121939	6.67715e-05	0.00433314
PMiGAP166	0.00299453	0.00235485	0.00127331	0.00036877	0.00375834	5.88732e-05	0.00210608	0.00250956	0.0616398	0.000294993	0.000148375	0.00180179	0.00182913	0.00241708	0.00018371	0.000177228	0.000520734	0.0140894	0.000487817	0.000709297	0.000239462	0.000108665	0.000111117	0.00151003	0.000136811	8.83279e-05	0.000215703	0.000158095	0.0125634	0.000491506	0.000423555	0.000577988	0.000187061	0.000169626	0.00010837	0.000393047	0.00224115	0.00107239	8.51898e-05	0.000105458	5.22267e-05	3.09926e-05	0.000158987	0.00164501	6.03269e-05	0.000147292	9.27946e-05	2.74942e-05	0.00338694
PMiGAP166	0.00305371	0.00262337	0.00122777	0.000454509	0.0038313	5.78544e-05	0.00202631	0.0032695	0.0618895	0.000356748	0.000166528	0.00202767	0.00157165	0.00225474	0.000162085	0.000197907	0.000265676	0.0266099	0.00115685	0.000677282	0.000143744	5.62039e-05	0.000104886	0.00161447	0.000141685	6.58683e-05	0.00020477	0.000140694	0.0136267	0.000487068	0.000475328	0.000706995	0.000161171	0.000172271	0.000100323	0.000404099	0.0024056	0.000874681	0.000101301	0.000149627	5.59677e-05	8.33775e-05	0.000148705	0.00157314	4.45377e-05	0.000195062	9.5966e-05	8.76984e-05	0.00476348
PMiGAP166	0.00395515	0.0033822	0.00191566	0.000365692	0.00555272	5.2781e-05	0.00271586	0.00469035	0.0711948	0.000276793	0.000193888	0.00150415	0.0021892	0.00379516	0.000152058	0.000181526	0.000522052	0.0214985	0.000806734	0.000640885	0.000152675	9.90919e-05	8.96692e-05	0.00198359	0.000130287	7.37596e-05	0.000271046	0.000145025	0.0115204	0.000719163	0.000343509	0.000806623	0.000202264	0.000173321	0.000115791	0.000594558	0.00317037	0.00104638	0.000108351	0.00019971	5.57824e-05	5.15344e-05	0.000113457	0.00155706	4.80234e-05	0.000765721	0.000134929	0.000294487	0.00980309
PMiGAP166	0.00296544	0.00273858	0.0012193	0.000497156	0.00343998	3.85196e-05	0.00186315	0.00232647	0.059615	0.000262048	0.000234112	0.00178132	0.00196384	0.00303735	0.000206418	0.000195274	0.00032089	0.0168757	0.000655828	0.000773151	0.000292726	0.000146268	9.74079e-05	0.00129952	9.01198e-05	5.3746e-05	0.000254588	0.000131785	0.0124886	0.000529058	0.000393477	0.000683969	0.000147465	0.000181305	8.12575e-05	0.000398262	0.00216067	0.000889711	8.2288e-05	0.000119452	6.18551e-05	7.95968e-06	0.000126603	0.00130236	4.26229e-05	0.00018505	0.000160311	6.60144e-05	0.00423085
PMiGAP167	0.00189905	0.00226543	0.000537359	0.000236536	0.00226215	3.80332e-05	0.0010923	0.0023541	0.0380613	9.50601e-05	6.773e-05	0.000725732	0.000958239	0.00244199	0.000125266	0.000126969	0.000171017	0.00777963	0.000267809	0.000415528	0.000117923	9.47217e-05	0.000213711	0.00156248	7.62956e-05	0.00011085	0.000168507	0.000129544	0.00575627	0.000386697	0.000200145	0.00055513	0.000176382	0.000129243	7.03846e-05	0.000206247	0.000687022	0.000334693	6.2856e-05	6.22736e-05	5.69333e-05	5.58138e-05	0.000150225	0.00111147	4.25779e-05	9.63224e-05	5.08171e-05	1.81167e-05	0.00284324
PMiGAP167	0.00268171	0.00323941	0.000895206	0.000344899	0.00341803	6.63819e-05	0.00163506	0.00315526	0.0412587	0.000135289	0.000113689	0.000945012	0.00136811	0.00410498	0.000172196	0.000178906	0.000642756	0.00905176	0.000276492	0.000570116	0.000191056	0.00010871	0.000170939	0.0029622	0.000143102	0.000148727	0.000210826	0.000188062	0.00658375	0.000570684	0.000250881	0.00080182	0.0002917	0.000123885	0.000159847	0.000250242	0.000964617	0.00046824	7.86047e-05	6.45834e-05	7.71422e-05	2.77014e-05	0.000179519	0.00229678	9.5995e-05	0.000147522	5.54559e-05	2.28399e-05	0.00414548
PMiGAP167	0.00253948	0.00364221	0.000783154	0.000347247	0.00333763	5.39026e-05	0.00159902	0.00299702	0.0445526	0.000126263	0.000117578	0.000855927	0.00103338	0.00298014	0.000149355	0.000181941	0.000160815	0.00774122	0.000279266	0.000527957	0.000275405	0.000126081	0.000185151	0.00225612	0.000142735	0.000114877	0.000234247	0.000157996	0.00577112	0.000508072	0.000185548	0.000776153	0.00019462	0.000133453	0.000173986	0.000276141	0.000858672	0.000795138	8.15713e-05	7.83838e-05	7.85737e-05	8.83267e-05	0.000190198	0.0021396	8.30227e-05	0.000132112	7.60944e-05	2.68846e-05	0.00390608
PMiGAP167	0.00238228	0.00304245	0.000822795	0.00025403	0.00302293	5.74828e-05	0.0014701	0.0029088	0.044596	9.03118e-05	0.000104226	0.000754238	0.0010957	0.00317349	0.000162464	0.000146507	0.000305786	0.00678456	0.000228188	0.000490226	0.000198197	0.000113434	0.000212325	0.00222461	0.000159738	9.9251e-05	0.000190702	0.000171262	0.00512623	0.000495092	0.00016889	0.000827364	0.000214946	0.000117651	0.000149188	0.000241616	0.000820215	0.000993588	0.000100743	6.70853e-05	8.12817e-05	5.94269e-05	0.000170628	0.00205155	8.47043e-05	0.000134725	7.07688e-05	1.31931e-05	0.00377296
PMiGAP168	0.00263584	0.00242672	0.00172726	0.000366187	0.0038907	4.6758e-05	0.0018193	0.00389911	0.0271694	0.00015987	0.000208816	0.00164485	0.00153802	0.0012336	0.000263705	0.000175662	0.000243208	0.0108322	0.000373911	0.000556195	0.00031055	0.000104721	0.000220161	0.0012578	0.000137353	8.13896e-05	0.000372443	0.000148138	0.0118297	0.000499424	0.000417625	0.00067574	0.000163958	0.000151193	6.00217e-05	0.000576199	0.000983992	0.00224401	0.00014768	5.70702e-05	9.24348e-05	4.71041e-05	0.000174089	0.000883153	5.08498e-05	0.000247198	0.000318862	4.76545e-05	0.00435692
PMiGAP168	0.00351981	0.00373085	0.00177956	0.000441848	0.0042462	5.49019e-05	0.00216618	0.00348787	0.0276182	0.000197202	0.000232995	0.00202128	0.00140094	0.00163982	0.000222223	0.000245537	0.000260782	0.0115696	0.000398576	0.000773816	0.000324555	9.87581e-05	0.000194468	0.00147068	0.000134074	9.5789e-05	0.000357572	0.000142471	0.0129004	0.000590637	0.000450993	0.000941563	0.000221149	0.000202596	7.76029e-05	0.000556518	0.00116543	0.00168731	0.000125914	7.94475e-05	8.92768e-05	0.000189462	0.000165972	0.000962458	3.35034e-05	0.00022807	0.000309564	0.000109671	0.0056747
PMiGAP168	0.00381517	0.00229257	0.00194174	0.0003958	0.00580917	6.39695e-05	0.00240447	0.00321021	0.0261411	0.000267738	0.000245463	0.0023284	0.00185472	0.00135324	0.000239536	0.000220417	0.000138897	0.0145647	0.000475592	0.000686822	0.000246533	0.000121312	0.000287103	0.00161889	0.000173166	9.64381e-05	0.000404435	0.000160972	0.0151596	0.000642954	0.00055077	0.00101271	0.000248577	0.00016142	8.38272e-05	0.000684961	0.00137895	0.00229362	0.000159007	5.2533e-05	0.000107892	0.000215727	0.000216714	0.00120645	4.37685e-05	0.000323891	0.000468696	7.62353e-05	0.00638056
PMiGAP168	0.00295112	0.00261426	0.00181655	0.00036012	0.00316514	4.88761e-05	0.00172404	0.00301453	0.025377	0.000177422	0.000187462	0.00206711	0.00136796	0.00135696	0.000190994	0.000189622	0.000293806	0.016591	0.000612105	0.000617266	0.000217997	0.000108757	0.000430269	0.000996414	0.000124221	7.49236e-05	0.000328703	0.00014306	0.0131115	0.000485316	0.000467182	0.00059787	0.000148125	0.000164009	4.49712e-05	0.000479763	0.001067	0.00197128	0.000154042	7.95902e-05	8.3226e-05	0.000121533	0.000148448	0.000630664	2.97099e-05	0.000240137	0.000220225	3.56329e-05	0.00402635
PMiGAP171	0.00258842	0.0025261	0.000889278	0.000177721	0.00316194	7.11686e-05	0.00136727	0.00244751	0.0211993	8.71276e-05	9.13671e-05	0.00125607	0.000877092	0.0018055	0.000156865	0.000120615	0.000575345	0.00916322	0.000316841	0.000371752	6.66789e-05	3.07656e-05	0.0001232	0.00158551	0.000169646	0.000122507	0.000223201	0.000175112	0.0100878	0.000401548	0.000353436	0.000676976	0.000349046	0.000175265	8.10891e-05	0.000348848	0.000981028	0.00107616	0.000115636	5.46569e-05	8.34159e-05	7.75368e-06	0.000106064	0.00101898	4.05256e-05	0.000153565	5.01701e-05	8.31039e-05	0.00595052
PMiGAP171	0.00252924	0.00239232	0.000668846	0.000177167	0.00361809	7.22158e-05	0.0012138	0.00208642	0.0211802	0.000142086	7.29818e-05	0.00113369	0.000933946	0.00215818	0.000184935	0.000151821	0.000192802	0.010348	0.000391872	0.000583534	9.35003e-05	6.11609e-05	9.01768e-05	0.00267968	0.000183124	7.28462e-05	0.000177776	0.000175017	0.00934603	0.000416734	0.000329624	0.000737937	0.00041249	0.000175039	6.63031e-05	0.00042272	0.00110516	0.00124875	0.000106395	6.47813e-05	8.28088e-05	0.000171948	0.00011635	0.00100425	3.47466e-05	0.000168889	0.000253077	0.000146955	0.00722647
PMiGAP171	0.00290432	0.00333832	0.000762043	0.000201248	0.00455797	9.16081e-05	0.0014803	0.00252221	0.0302273	0.000164921	9.94473e-05	0.00166297	0.00119708	0.00221839	0.000210011	0.000146227	0.00057128	0.00932084	0.000278567	0.000412318	7.03265e-05	4.61063e-05	8.91953e-05	0.00223763	0.000219004	9.52644e-05	0.000147276	0.000200684	0.0131391	0.00049277	0.000439813	0.000706702	0.000579627	0.000157021	8.89042e-05	0.000407596	0.00112094	0.000986894	0.000134897	0.0001083	3.27947e-05	0.000166196	0.000109023	0.00112532	4.3334e-05	0.000186724	0.000234726	0.000120326	0.0071733
PMiGAP171	0.00247562	0.00256371	0.00101501	0.00038356	0.00299289	6.05874e-05	0.00162574	0.00217847	0.0339347	0.000165312	0.000107884	0.00232468	0.00100738	0.00157777	0.000173519	0.000202873	7.01691e-05	0.0267205	0.00105898	0.000536344	0.000165649	6.48681e-05	0.00011589	0.00147379	0.000120508	0.000102792	0.000292118	0.000152613	0.016143	0.000479619	0.000528526	0.0006918	0.000441482	0.000161077	6.33662e-05	0.000360501	0.00113023	0.000803759	0.000186649	7.43968e-05	6.02715e-05	0.000163604	0.000111342	0.000969535	3.4485e-05	0.000170584	0.00022626	0.000137806	0.00624462
PMiGAP172	0.00167527	0.00224537	0.000882489	0.000289898	0.00350823	4.02736e-05	0.0013362	0.0026477	0.0248608	8.41128e-05	9.73784e-05	0.00128851	0.000510659	0.00181938	0.000136845	0.000129028	0.000155441	0.0118298	0.000453948	0.000728524	0.000119381	6.53787e-05	0.000153984	0.00233894	6.97902e-05	9.97922e-05	0.00016825	9.96435e-05	0.00985655	0.000515607	0.000346881	0.000678583	0.000180101	0.00012392	0.000162739	0.000279044	0.000804687	0.000880103	8.71006e-05	0.000271253	6.49618e-05	0.000120438	0.000107618	0.00225713	8.52879e-05	0.000150081	7.57764e-05	6.82221e-05	0.00457412
PMiGAP172	0.00217448	0.00218428	0.00067072	0.000158255	0.00281283	3.43044e-05	0.00104415	0.00292123	0.0264871	0.000112225	8.15638e-05	0.00100134	0.000420341	0.00157528	9.77765e-05	0.000129674	0.000527913	0.0111032	0.000391203	0.00131284	2.13437e-05	4.67317e-05	0.000242686	0.00177258	8.05404e-05	0.000134653	0.000231459	8.19418e-05	0.00855933	0.000422773	0.000338792	0.000727184	0.000260392	0.000171161	6.26231e-05	0.000351078	0.000850697	0.00158783	0.000148777	0.000267616	8.13252e-05	2.28699e-05	0.000105865	0.000857272	3.45248e-05	0.000130228	0.000121671	3.45354e-05	0.0029418
PMiGAP172	0.00248508	0.00216533	0.00080065	0.000320355	0.00300198	2.84729e-05	0.00119458	0.00272176	0.0203316	0.000102426	8.95287e-05	0.00108926	0.000503921	0.00139301	0.000130719	0.000131255	0.000603901	0.00993065	0.000341705	0.000781579	0.00022791	7.66455e-05	0.000205267	0.00209203	9.16716e-05	0.00022044	0.000171368	0.00011888	0.00830214	0.000482845	0.00035715	0.000733821	0.000424941	0.000162115	9.51281e-05	0.000324483	0.000855847	0.00186152	0.000151154	0.000323695	5.74259e-05	2.76899e-06	9.81746e-05	0.00124059	3.58298e-05	0.000143115	0.000223221	2.45728e-05	0.00382667
PMiGAP172	0.00223702	0.00210872	0.000957321	0.000349666	0.00351322	3.17021e-05	0.00152164	0.003084	0.0355947	8.06193e-05	8.61003e-05	0.00122426	0.000531346	0.00158539	0.000161411	0.000172831	0.000181127	0.0249998	0.00107389	0.000978579	0.000106602	4.04686e-05	0.000277617	0.00184332	7.05043e-05	0.000121209	0.000280154	0.000101737	0.0106852	0.000511475	0.000377593	0.000663906	0.000279488	0.000159098	0.00010344	0.000313965	0.000814997	0.000963796	8.20839e-05	0.000322096	5.28249e-05	0.000141989	0.000126587	0.00146867	5.09006e-05	0.000151217	0.000178808	1.12413e-05	0.00317723
PMiGAP173	0.00144302	0.00181742	0.000890327	9.98724e-05	0.00182535	1.8313e-05	0.000686854	0.00249597	0.0197774	7.95996e-05	6.56159e-05	0.00055338	0.000353528	0.000971023	0.000176446	8.841e-05	0.00022045	0.0109047	0.000369081	0.000412624	1.08364e-05	2.00246e-05	0.000298547	0.000823529	5.12838e-05	0.000118506	0.000131926	6.59398e-05	0.00527062	0.000421597	0.000159162	0.000277336	0.000119587	0.000259915	5.652e-05	0.000131994	0.000464761	0.000898875	7.39685e-05	6.4219e-05	3.14578e-05	9.67631e-05	0.000196843	0.000684667	1.98189e-05	0.000126312	6.9856e-05	1.52766e-05	0.00156849
PMiGAP173	0.00209534	0.00443712	0.00124718	0.000117542	0.00267224	1.64467e-05	0.00143147	0.00421185	0.0340221	0.000122833	0.000105245	0.00127322	0.000377015	0.00216533	0.000153779	0.000148952	0.000158611	0.0170236	0.000640855	0.000502261	3.30323e-05	2.37056e-05	0.000354336	0.00196442	4.32615e-05	0.000117313	0.000232513	6.71346e-05	0.0109668	0.000463617	0.000404787	0.000486558	6.64244e-05	0.000466646	4.9909e-05	0.000203679	0.000986386	0.00127551	0.00013269	0.00013264	9.36548e-05	3.21908e-05	0.000265101	0.000668037	2.51202e-05	0.000157074	0.000138571	6.50676e-05	0.00496869
PMiGAP173	0.00190668	0.00217601	0.000944112	0.000102009	0.00184751	2.05265e-05	0.00084374	0.00298855	0.0164025	8.30945e-05	6.78888e-05	0.000687602	0.000233543	0.000996333	0.000166292	0.000101626	0.000159847	0.00982717	0.000318157	0.000362161	1.44271e-05	1.6527e-05	0.000525088	0.000801961	3.5275e-05	0.000119745	0.000156829	8.00411e-05	0.00673309	0.000262956	0.000261533	0.000361055	8.22742e-05	0.000311642	3.20123e-05	0.000169988	0.00052261	0.000862686	9.21083e-05	9.04474e-05	4.6316e-05	5.66153e-05	0.000201094	0.000487102	1.35922e-05	0.000117499	0.000364148	1.6431e-06	0.00217434
PMiGAP173	0.00170458	0.00290402	0.00100743	8.9733e-05	0.00197685	1.23252e-05	0.000873615	0.00231959	0.0179261	7.51316e-05	7.19032e-05	0.000712594	0.000449403	0.00119335	0.000236985	9.51599e-05	0.00012811	0.00935285	0.000317269	0.000321667	4.32127e-06	2.43729e-05	0.000244992	0.000904893	5.82034e-05	0.000102128	0.000190558	6.81926e-05	0.00699447	0.000300427	0.000244809	0.000302738	7.95876e-05	0.000401251	7.14482e-05	0.000163405	0.000572953	0.00122868	0.000101967	9.17499e-05	6.00429e-05	4.77011e-05	0.000215202	0.000945289	3.39887e-05	0.000128554	0.000143435	2.54244e-06	0.0016133
PMiGAP174	0.00262842	0.0037476	0.00399068	0.00012478	0.0035039	0.000200876	0.00123813	0.00403253	0.0125104	0.000249062	5.0533e-05	0.000606613	0.000509723	0.00171846	0.000108875	9.38303e-05	0.000544423	0.0092673	0.000324756	0.00036919	4.32669e-05	3.65926e-05	0.000105081	0.00238671	0.000201124	0.000113576	0.000158594	0.000204225	0.00601683	0.00660864	0.000232007	0.000970302	0.000768772	8.69043e-05	6.08271e-05	0.000596184	0.00134433	0.00195007	0.000175142	6.22851e-05	4.20278e-05	0.000481297	9.23934e-05	0.000863702	3.65228e-05	0.000164883	0.00019642	2.51194e-05	0.0030768
PMiGAP174	0.0034253	0.00439363	0.00427036	0.000151811	0.00415664	0.000195447	0.0016919	0.00489738	0.0242359	0.000302303	7.06215e-05	0.00144984	0.000969394	0.00241579	0.000217059	0.000151933	0.000309441	0.014021	0.000486964	0.000403669	0.000175527	4.58406e-05	0.000124178	0.00325206	0.00024391	0.000166703	0.000203345	0.000255575	0.0118834	0.00818529	0.000472159	0.00135448	0.000621112	0.00016293	9.28856e-05	0.000651536	0.00170988	0.00249797	0.000201418	8.37092e-05	4.01382e-05	0.000314938	0.000100697	0.00117191	3.84275e-05	0.000182271	0.00013813	6.77072e-05	0.00486354
PMiGAP174	0.00310043	0.00300984	0.00180622	0.000235656	0.00362084	9.33053e-05	0.00176306	0.00450783	0.023779	0.000187287	7.67614e-05	0.00130317	0.000950352	0.00181166	0.000202657	0.000163642	0.000515831	0.010808	0.000370361	0.000470814	0.000214592	7.49015e-05	0.000261604	0.00153874	0.000190169	0.000192302	0.000243818	0.000198117	0.00920508	0.00205256	0.000366198	0.00109594	0.000957351	0.00021134	9.48212e-05	0.000527114	0.00120727	0.00236789	0.000179663	8.51445e-05	5.62426e-05	0.00034536	0.000121283	0.00134214	5.47813e-05	0.000175659	7.51952e-05	5.28486e-05	0.00510164
PMiGAP174	0.00311427	0.0024501	0.00141538	0.000248325	0.00321572	9.84494e-05	0.00154819	0.00548155	0.0341105	0.00024844	6.8847e-05	0.00095208	0.000519221	0.0011557	0.00020725	0.000172111	0.000593784	0.00692349	0.000228832	0.000565451	0.000186755	8.30059e-05	0.000233936	0.00138561	0.000232605	0.000222895	0.000307064	0.00019486	0.00652373	0.000634626	0.000248753	0.00113695	0.00104281	0.000270192	4.54388e-05	0.000423535	0.00115736	0.00260598	0.000182564	7.07154e-05	6.04075e-05	0.000262722	0.000147909	0.000540528	1.93997e-05	0.000134951	9.5671e-05	4.816e-05	0.00451263
PMiGAP176	0.00280077	0.00333443	0.000883806	0.000172944	0.00379772	4.02271e-05	0.00114141	0.00594697	0.0243009	0.000111465	3.53159e-05	0.000626471	0.000502382	0.00285531	0.000113043	0.000137677	0.000148136	0.018772	0.000709233	0.000303685	4.29365e-05	2.60506e-05	0.000205575	0.00150983	8.58899e-05	6.47703e-05	0.000157338	0.000100575	0.00793967	0.000361394	0.000263605	0.000483618	0.000194859	0.000140729	4.63046e-05	0.000335278	0.00188786	0.000722935	0.000103616	0.000195581	2.6939e-05	8.83635e-05	0.000102712	0.000550297	2.33729e-05	0.000706068	6.52582e-05	0.000296885	0.0100723
PMiGAP176	0.0025951	0.00174828	0.00112857	0.000244033	0.00284383	7.46424e-05	0.00119814	0.00318125	0.0292522	0.000145288	8.36367e-05	0.00153011	0.000579731	0.00256133	0.000224687	0.00017572	0.000224588	0.0179952	0.000678379	0.000504243	0.000104282	5.70551e-05	0.000182505	0.00146201	0.000179071	0.000106746	0.000279887	0.000217545	0.0130284	0.000496177	0.000458288	0.00059383	0.000241864	0.000260235	6.77206e-05	0.000343176	0.000975342	0.00149455	0.000125963	9.21785e-05	6.57961e-05	8.86244e-05	0.000117048	0.00102599	4.62113e-05	0.000161412	0.0001635	6.03559e-06	0.00401628
PMiGAP176	0.00232167	0.00243575	0.00134456	0.000366939	0.00289303	5.11883e-05	0.00126839	0.00277192	0.0373605	0.000127754	8.14812e-05	0.00184922	0.000686532	0.002766	0.000282478	0.000198216	0.000247584	0.0201463	0.000742025	0.000508423	0.000291396	8.60648e-05	0.000286471	0.00145244	0.000137962	9.33675e-05	0.000223264	0.00015613	0.0135214	0.000526281	0.000508603	0.00044912	0.000489856	0.000214487	9.73301e-05	0.000270705	0.000873833	0.00198425	0.000153988	0.000103325	6.05199e-05	0.000220931	0.000118139	0.00116542	4.95738e-05	0.000123999	0.00038518	3.71534e-05	0.00349819
PMiGAP176	0.001718	0.00188902	0.000801199	0.000202522	0.00252056	4.49344e-05	0.000778144	0.00317087	0.0333212	0.000128909	5.78267e-05	0.00107654	0.000452685	0.00264198	0.000206032	0.000120676	8.27708e-05	0.0125253	0.000406834	0.000352997	0.000123166	6.40541e-05	0.000343267	0.00177429	9.71896e-05	8.31508e-05	0.000152025	0.000125701	0.00800966	0.000420867	0.000284131	0.000426816	0.000266277	0.000175219	4.91556e-05	0.000222934	0.000872884	0.000898864	9.22988e-05	0.000107769	4.54219e-05	0.000202446	0.000125159	0.00075393	3.13362e-05	0.000132072	0.000171824	4.07535e-05	0.00356815
PMiGAP177	0.00315473	0.00337271	0.00139389	0.000159516	0.00386645	0.000103075	0.0013984	0.0033559	0.0267899	0.000181443	0.000112193	0.00134135	0.000834204	0.0018287	0.000325522	0.000146912	0.000286182	0.0132048	0.000439891	0.000548474	1.14908e-05	3.33134e-05	0.000199614	0.00331661	0.00024174	0.000134701	0.000176241	0.000226162	0.0121213	0.00124619	0.00037388	0.000830847	0.000360942	0.000183332	4.26288e-05	0.000335539	0.00156294	0.00379458	0.00029114	0.000110561	0.00011956	0.000179542	7.78938e-05	0.000752771	2.7903e-05	0.000141241	0.000543395	0.000249343	0.0086262
PMiGAP177	0.00237337	0.00215858	0.000906632	0.000148327	0.00278756	7.7993e-05	0.00103206	0.00252435	0.0191967	0.000154723	0.000105148	0.000991838	0.000563123	0.00131627	0.000248717	0.000153847	0.000212385	0.00888048	0.000290465	0.000531693	1.20672e-05	2.31557e-05	0.000165749	0.00219526	0.000196291	0.000115836	0.000179849	0.000188486	0.00938411	0.000479505	0.0003093	0.000622359	0.000212511	0.000159445	4.45158e-05	0.0003256	0.00111776	0.00168441	0.000168486	0.000101077	0.000109433	0.000156751	0.000105393	0.00066906	2.88372e-05	0.000134265	0.000349284	0.000181441	0.00627578
PMiGAP177	0.00312185	0.00456209	0.0012771	0.000192656	0.00394263	9.54812e-05	0.00175166	0.00473145	0.0289043	0.00015887	0.000135617	0.00155882	0.00051279	0.00287551	0.00022446	0.000220715	0.000311176	0.0203554	0.000681731	0.000535288	2.56383e-05	3.45828e-05	0.00020566	0.00477263	0.000210984	0.00013464	0.000147814	0.00022686	0.0128005	0.000875797	0.000468194	0.000812107	0.000190658	0.000179041	6.91668e-05	0.000320293	0.00180483	0.00196627	0.000208233	0.000126984	0.000110202	6.37188e-05	0.000130431	0.000814203	3.35035e-05	0.000193328	0.000284885	0.000315394	0.0103537
PMiGAP177	0.00289069	0.00224835	0.000677979	0.000169731	0.00380146	9.96672e-05	0.00136202	0.00270885	0.0218776	0.00015348	0.000130536	0.00160639	0.000601533	0.00186223	0.000248931	0.000177602	0.000168153	0.0151419	0.000513062	0.000432752	4.93742e-06	1.13449e-05	0.000138021	0.00362653	0.000248494	0.000132186	0.000148063	0.00024542	0.0127562	0.000450961	0.000412711	0.000765582	0.000262789	0.000129811	7.4765e-05	0.000258648	0.00135874	0.00241186	0.000202569	9.26857e-05	0.000108522	0.000204012	0.000104526	0.000761868	3.45335e-05	0.000137885	0.000567786	0.000306311	0.00880819
PMiGAP179	0.00203475	0.000986159	0.00105805	0.000120078	0.00222232	8.42961e-05	0.000919679	0.00197898	0.013905	0.000146938	8.75829e-05	0.00142584	0.000525876	0.000753863	0.0002033	0.000123755	0.000252272	0.00645599	0.000214679	0.000356967	7.57457e-05	3.99409e-05	9.78437e-05	0.00111819	0.000231135	0.000112944	0.00014791	0.000215013	0.0120942	0.000354157	0.00043634	0.000742738	0.000323506	0.000117661	7.77321e-05	0.000285233	0.000764954	0.000635398	5.69513e-05	4.19072e-05	8.65791e-05	0.000105226	8.21908e-05	0.00112093	5.33034e-05	0.000158286	0.000441717	9.94788e-05	0.00482609
PMiGAP179	0.00331958	0.00127838	0.00164965	0.000161632	0.00343942	8.83333e-05	0.00123671	0.00293646	0.0242511	0.000190326	0.000111843	0.00130598	0.000905145	0.00132036	0.000251183	0.000152162	0.000500604	0.0102487	0.00033505	0.000495205	7.98648e-05	4.83105e-05	0.000223556	0.00180359	0.000245904	0.000201716	0.000278065	0.000291967	0.0124661	0.000552556	0.000467569	0.000754172	0.00063951	0.000132586	0.0001229	0.000368704	0.001179	0.000717	9.32125e-05	4.20639e-05	0.000116692	7.07683e-05	0.000115159	0.00195798	7.17921e-05	0.000191826	0.000115263	7.71702e-05	0.00579509
PMiGAP179	0.00354437	0.00134532	0.00159717	0.000193735	0.0041917	0.000113276	0.00113016	0.00282868	0.0165613	0.000220713	0.000123371	0.0013283	0.0010278	0.00118669	0.000270909	0.000162977	0.000804245	0.00869896	0.000355053	0.000557292	5.14702e-05	4.21618e-05	0.000128096	0.00200941	0.000319011	0.000187147	0.000239034	0.000358031	0.0121618	0.000507419	0.000383227	0.000763317	0.000452357	0.000151	0.000180932	0.000303199	0.00118863	0.000699538	7.92646e-05	2.80085e-05	9.55303e-05	7.72205e-05	0.000121637	0.00229797	8.1894e-05	0.0001656	0.000156393	7.06685e-05	0.00604379
PMiGAP179	0.00309775	0.00109266	0.0014185	0.000218768	0.00341726	9.63462e-05	0.00122187	0.0025942	0.0193142	0.000193592	0.000116217	0.00138434	0.0009589	0.00101818	0.000225664	0.000184137	0.000694932	0.00993144	0.000349721	0.000431276	0.000112828	4.72283e-05	0.000191604	0.00166293	0.000224116	0.000119614	0.000295202	0.000282381	0.0107843	0.000477023	0.000366764	0.000843666	0.000375467	0.000111407	0.000119935	0.000303267	0.00098047	0.000639322	6.9425e-05	4.43645e-05	9.92065e-05	9.52107e-06	0.000105118	0.00156978	5.7385e-05	0.00018597	2.73778e-05	0.000155376	0.00527603
PMiGAP180	0.00265938	0.00310536	0.00100751	0.00028487	0.00350745	6.4766e-05	0.00225004	0.0081887	0.0292472	0.000284822	8.73373e-05	0.000986234	0.000753174	0.00306104	0.000343253	0.000138693	0.000792372	0.0101489	0.00032077	0.000410464	0.000162413	0.000165976	0.000179781	0.002375	0.000111197	9.25239e-05	0.000242495	0.000153607	0.00748612	0.00237501	0.000249306	0.00060996	0.000256132	0.000144454	0.000129655	0.000431675	0.00214702	0.000284767	3.87414e-05	3.09681e-05	9.17772e-05	2.3392e-05	0.00010499	0.00166105	5.569e-05	0.000318753	2.09264e-05	4.51549e-05	0.0040133
PMiGAP180	0.00313434	0.00315178	0.000842562	0.000241922	0.00350836	5.43928e-05	0.00196615	0.00594175	0.0356596	0.000599262	7.55573e-05	0.00128305	0.000557545	0.00252552	0.000215471	0.000221662	0.000159351	0.0226251	0.000942291	0.000573349	0.00010125	8.89938e-05	0.000159464	0.00343895	0.000103417	7.8048e-05	0.000222472	0.000170439	0.0109457	0.00112464	0.000387192	0.000886572	0.000197712	0.000151557	4.66535e-05	0.000354605	0.00451528	0.000170694	3.53479e-05	6.28869e-05	4.71607e-05	0.000100935	9.26105e-05	0.000700205	2.14528e-05	0.000442003	0.000113193	0.000122148	0.00755662
PMiGAP180	0.00311398	0.00455102	0.00147287	0.000336447	0.00370694	5.72885e-05	0.00239995	0.00504249	0.031774	0.000264741	9.41366e-05	0.00109265	0.000776848	0.00281318	0.000323991	0.000160621	0.000213481	0.0121307	0.000423642	0.000493448	0.000181212	9.23512e-05	0.000155896	0.00360405	0.000121622	7.30177e-05	0.000280214	0.000162629	0.010428	0.00133438	0.000358612	0.000812287	0.000194389	0.000141862	0.000137687	0.000388008	0.00230522	0.00050045	4.87798e-05	4.6807e-05	7.95685e-05	0.000171485	8.1376e-05	0.00214202	9.08095e-05	0.00025478	0.000236308	9.47254e-05	0.00661091
PMiGAP180	0.00283527	0.00451073	0.00111453	0.000364262	0.00330861	5.78735e-05	0.0023062	0.00434835	0.0367671	0.000335941	0.000118223	0.000943559	0.00105506	0.00218765	0.00042855	0.000141388	0.000750282	0.0103176	0.000383801	0.000622201	0.000229126	0.000130816	0.000203797	0.00238831	0.00012283	0.000102144	0.000283146	0.000138769	0.00770919	0.00100658	0.000258297	0.000582977	0.000235215	0.000207112	0.000102989	0.00027582	0.0021005	0.000369483	5.04968e-05	0.000146681	6.44586e-05	9.81304e-06	8.35765e-05	0.00136922	5.3961e-05	0.000182561	0.000101095	7.0376e-05	0.00449509
PMiGAP181	0.00312964	0.0030284	0.00138213	0.000217411	0.00402631	8.04572e-05	0.00171022	0.00307647	0.0330305	0.000202247	0.000104304	0.00144402	0.00127794	0.00218105	0.000224344	0.000152865	0.000248713	0.0125713	0.000424779	0.000499789	0.00011476	5.43333e-05	0.000130761	0.00209731	0.000195382	0.000117831	0.000197357	0.000223736	0.011634	0.000628933	0.000386537	0.000861005	0.00034287	0.000187109	0.000205028	0.00046158	0.00149159	0.000683491	5.85708e-05	3.97899e-05	6.70862e-05	0.000152224	0.000100796	0.00289591	9.81894e-05	0.000214896	0.000104692	0.000135511	0.0075455
PMiGAP181	0.0038548	0.00122216	0.00106512	0.000199616	0.00478664	0.000154861	0.00153094	0.00252462	0.0216219	0.000113753	8.47204e-05	0.00144555	0.00115034	0.000950951	0.000209956	0.000106735	0.000239058	0.0139434	0.00047874	0.000444105	7.69519e-05	2.4874e-05	0.000100309	0.00131845	0.000361232	0.00020738	0.000159851	0.000381145	0.0135289	0.000599047	0.000470777	0.000613735	0.000686527	0.000115463	0.000247316	0.000410767	0.00100567	0.00142366	0.000108602	5.43555e-05	7.37664e-05	8.46013e-05	0.000108914	0.00337613	0.000124436	0.000199009	0.000143205	0.000165181	0.00645569
PMiGAP181	0.00305768	0.00110459	0.00122541	0.00027678	0.0040523	0.000109107	0.00179794	0.00209345	0.0251957	0.000140821	0.000109361	0.00143935	0.000999125	0.00101393	0.000291532	0.000155255	0.000516388	0.0129955	0.000454465	0.000545007	0.000165491	5.3383e-05	0.00014803	0.0014253	0.000243191	0.000137801	0.000202996	0.000228916	0.0116907	0.000642814	0.000398171	0.000796093	0.000516931	0.000203979	0.000212234	0.000492781	0.000896455	0.000929511	0.000103999	4.17015e-05	9.42059e-05	0.000175817	0.000102664	0.00310771	0.000120786	0.000238036	0.000247197	0.000107282	0.00600225
PMiGAP181	0.00343255	0.00246367	0.00173401	0.000263497	0.00457207	0.00010768	0.0018179	0.00317425	0.0254663	0.000218022	0.000124003	0.00182807	0.00119519	0.00173784	0.000238338	0.000171417	0.000194398	0.0157769	0.000544765	0.000573228	0.000100189	4.66258e-05	0.000166829	0.00171409	0.000277893	0.00022746	0.000214298	0.000329311	0.0145793	0.000623038	0.000496557	0.000799387	0.000655581	0.000213723	0.000227606	0.000413079	0.00124772	0.00132212	0.000127289	4.84979e-05	7.7845e-05	0.000351519	0.000135267	0.00339545	0.000109916	0.000230664	0.000288223	9.79328e-05	0.00589496
PMiGAP182	0.00251593	0.00756744	0.00179795	0.000513162	0.00566024	2.81002e-05	0.00155734	0.00611038	0.0225159	0.000625715	8.35252e-05	0.00211028	0.000799139	0.0020186	0.000139289	0.00017859	0.000556332	0.0261181	0.00100295	0.00048548	0.000256573	0.000107224	0.000125242	0.00376272	7.23832e-05	0.000165105	0.000238541	9.98672e-05	0.0149042	0.000811389	0.00049134	0.000825891	0.000377397	0.000186894	0.000145857	0.000294397	0.00470537	0.00174352	0.000189193	8.35848e-05	6.43767e-05	0.00011154	9.98019e-05	0.00166262	6.59953e-05	0.000198644	5.29359e-05	0.000133256	0.00596427
PMiGAP182	0.002179	0.0046663	0.00173862	0.000489957	0.00518168	2.99004e-05	0.00165325	0.00409972	0.0254415	0.000386674	0.000111837	0.00193726	0.000777948	0.00165817	0.000189201	0.000210476	0.000824294	0.0205488	0.000808775	0.000449381	0.000263926	0.000115796	9.37473e-05	0.00409219	5.8249e-05	0.000106847	0.000271393	8.93964e-05	0.0147431	0.00104684	0.000548871	0.00107516	0.000453047	0.000282376	0.000102786	0.00032846	0.00357496	0.0018678	0.000130978	5.40725e-05	9.83574e-05	4.63664e-05	0.000151935	0.00172013	6.23665e-05	0.000179484	8.04514e-05	0.000135423	0.00618955
PMiGAP182	0.00183453	0.0031823	0.00123428	0.0004239	0.00383455	2.11812e-05	0.00113113	0.0031087	0.0165306	0.000211331	7.66322e-05	0.00119828	0.000510121	0.00118104	0.000133917	0.000134703	0.000571879	0.0166246	0.000560356	0.000282484	0.000227465	0.000140193	0.000123171	0.00266237	5.28122e-05	0.000122663	0.000243711	8.04926e-05	0.0103749	0.000575384	0.000355739	0.000824703	0.000594194	0.000186049	8.30746e-05	0.000237726	0.00329555	0.00187068	0.000124335	6.63961e-05	9.99552e-05	1.32936e-05	0.000116583	0.0012162	4.11777e-05	0.000139032	5.5295e-05	0.000107418	0.00492687
PMiGAP182	0.00164378	0.00314225	0.0018262	0.000277617	0.00363914	1.7382e-05	0.00121352	0.00309496	0.0225148	0.000357994	7.23673e-05	0.001292	0.000462108	0.000944691	0.000130007	0.000125698	0.000499671	0.0164976	0.000602965	0.000257677	0.000282523	0.000124288	0.00016758	0.00275512	4.57288e-05	0.000156607	0.000211891	5.96425e-05	0.0100525	0.000765829	0.000300244	0.000849854	0.000490135	0.000195306	0.00015672	0.000246733	0.00294704	0.0019525	0.000141992	6.26171e-05	8.50396e-05	0.000277951	0.000111701	0.00199524	7.51816e-05	0.000143155	0.000189257	7.93132e-05	0.00476548
PMiGAP183	0.0026218	0.00402032	0.00135501	0.000195513	0.003197	7.24875e-05	0.00166944	0.00268789	0.0383381	0.000208397	0.000133802	0.00137487	0.00102162	0.00155319	0.000236309	0.00014618	0.000314716	0.0129748	0.000412271	0.000361642	0.00017984	6.00167e-05	0.000162535	0.0012564	0.000153691	9.25725e-05	0.000166595	0.000173761	0.00959361	0.000427736	0.00028062	0.000591445	0.000308461	0.000223662	0.00012378	0.000369718	0.00145282	0.000763677	7.46322e-05	4.54532e-05	3.62754e-05	0.000118393	9.37539e-05	0.00155619	5.46013e-05	0.000142453	6.909e-05	5.14568e-05	0.00456248
PMiGAP183	0.00256654	0.00460489	0.00163964	0.000237824	0.00361346	6.9663e-05	0.0017866	0.00288804	0.0486712	0.000167461	0.000122518	0.00156898	0.000833812	0.00183864	0.000189953	0.000161809	0.00063401	0.0145061	0.000509558	0.000375933	0.000175123	5.91731e-05	0.000157617	0.00164756	0.000149806	0.000117547	0.000183272	0.000167028	0.0107212	0.000528607	0.000371557	0.00060376	0.000228354	0.00025274	0.00013711	0.000364041	0.00155974	0.000734765	8.77401e-05	3.85505e-05	3.71707e-05	0.000228473	0.000115025	0.00185811	6.77148e-05	0.000138395	0.000129911	6.70096e-05	0.00499935
PMiGAP183	0.00268555	0.00153442	0.00114335	0.000268336	0.00446287	3.67381e-05	0.000904115	0.00253106	0.0252808	0.000118456	8.75758e-05	0.00192344	0.00107005	0.00209798	0.000165019	0.000155211	0.00026171	0.011865	0.000409268	0.000416682	0.000137411	4.12012e-05	0.000159097	0.00310217	7.58159e-05	0.000128068	0.000303052	0.00013387	0.0154458	0.000622138	0.000509184	0.00390295	0.000863453	0.000184458	0.000104392	0.00054666	0.000932499	0.0018375	0.000155923	4.77853e-05	9.18535e-05	0.00049587	0.000120493	0.001817	6.26553e-05	0.000223424	0.000277159	2.38645e-05	0.00400347
PMiGAP183	0.0023238	0.00456922	0.00129286	0.000183838	0.0039224	7.34667e-05	0.001725	0.00286223	0.052024	0.000189377	0.0001545	0.0014875	0.00102704	0.00173344	0.000231006	0.000141224	0.000261436	0.0127446	0.000439373	0.000409884	0.000150973	4.58506e-05	0.000117943	0.00152748	0.000145365	0.000132418	0.00017873	0.000170305	0.0107339	0.000481159	0.000330805	0.000540887	0.000429283	0.000206694	0.000129191	0.000339967	0.00162668	0.000645899	7.51816e-05	3.24079e-05	4.18168e-05	0.000169596	0.000107213	0.00224642	0.00010343	0.000146755	5.97159e-05	9.17476e-05	0.00559698
PMiGAP185	0.00230085	0.00417861	0.00161169	0.000304793	0.00413558	2.51429e-05	0.0013122	0.00501206	0.0546049	0.000246842	0.000194408	0.00188001	0.000686301	0.0028764	0.000146727	0.00021098	0.000618305	0.0102462	0.000383909	0.000710438	0.000172241	7.46012e-05	0.000269961	0.00265753	5.11924e-05	7.49414e-05	0.000238874	9.28166e-05	0.0121944	0.000813144	0.000361529	0.00271845	0.000127067	0.000227153	8.32312e-05	0.00048648	0.00197312	0.00133114	0.000104041	0.000111724	0.000162988	3.97194e-06	0.000158632	0.00120284	4.19117e-05	0.000211216	0.000121414	0.000171053	0.00680843
PMiGAP185	0.00202796	0.00389469	0.0016681	0.000277247	0.00369121	2.50762e-05	0.00117656	0.00508054	0.0395107	0.000165455	0.000157279	0.00166527	0.000566882	0.00395391	0.000130099	0.000171869	0.000341207	0.0124734	0.000401137	0.000564273	7.90656e-05	5.75708e-05	0.000287685	0.00297999	3.68505e-05	8.12777e-05	0.00019633	7.22961e-05	0.0117011	0.000893682	0.000405859	0.00163611	7.53668e-05	0.000171385	8.71477e-05	0.000473484	0.00137206	0.00181255	0.000127201	7.28442e-05	0.000140868	5.82637e-05	0.000129569	0.00135097	5.53383e-05	0.000167481	0.000150624	0.000147318	0.00641501
PMiGAP185	0.00241007	0.0040612	0.00169696	0.000327621	0.00461016	2.32138e-05	0.00145129	0.00429134	0.0481412	0.000207666	0.000159429	0.00162445	0.000880562	0.00512929	0.000177992	0.00020356	0.000230692	0.0112046	0.000372122	0.000780204	0.000138876	8.23024e-05	0.000251082	0.00323956	4.67853e-05	7.47032e-05	0.000266082	0.000104309	0.0113373	0.00104822	0.000380762	0.00195619	0.000145817	0.000259698	0.000122593	0.000586295	0.0013768	0.00152305	0.00011446	6.66632e-05	0.000161188	7.96895e-05	0.000172735	0.00176657	6.74828e-05	0.000243238	0.000175677	0.00018366	0.00775008
PMiGAP185	0.00238705	0.00396397	0.00143616	0.000316178	0.00422727	2.82427e-05	0.00135204	0.0048558	0.0387049	0.000281715	0.000193502	0.00152307	0.000897558	0.00408885	0.000151413	0.000208846	0.000467687	0.0108313	0.000377651	0.000807835	0.000184551	8.98557e-05	0.000233472	0.0029332	4.36987e-05	5.53464e-05	0.000231029	9.1368e-05	0.00929813	0.000819315	0.000328595	0.0024449	9.0151e-05	0.000202641	7.6658e-05	0.000595616	0.00229133	0.00130533	9.8024e-05	7.90333e-05	0.000178209	0.000169456	0.000132193	0.00110513	4.58136e-05	0.000284241	0.000207847	8.02505e-05	0.00670667
PMiGAP186	0.00140661	0.000741915	0.000582674	0.00012882	0.00214335	2.17889e-05	0.000773698	0.00196163	0.00975329	8.79574e-05	5.94165e-05	0.000489889	0.000470425	0.000756414	0.000146559	9.69519e-05	0.000318752	0.00546468	0.000198509	0.000297398	8.69398e-05	3.02956e-05	0.000109038	0.000677442	5.84254e-05	9.49778e-05	0.000216522	7.07126e-05	0.00538148	0.000360274	0.000159512	0.000490119	0.000340525	0.000113966	0.000132426	0.000284144	0.00074856	0.00132448	0.000102529	3.94591e-05	5.62488e-05	0.000140786	7.59838e-05	0.00152309	6.63947e-05	0.000113935	0.000451996	2.11113e-05	0.00270095
PMiGAP186	0.00196121	0.00278316	0.00169152	0.000174805	0.00323486	3.17767e-05	0.00118659	0.0039103	0.0269874	0.000109034	8.89167e-05	0.00139618	0.000484754	0.00122853	0.000168914	0.000135571	0.000225953	0.00894572	0.000272012	0.000624078	0.000138619	5.32346e-05	0.000267726	0.00154054	9.23764e-05	0.000157273	0.00028309	0.000111073	0.0104156	0.000477919	0.00036024	0.000683366	0.000401682	0.000249934	9.64119e-05	0.000335272	0.000889278	0.0013155	0.000116453	6.06316e-05	4.43689e-05	0.000234918	0.000176374	0.00130235	5.29064e-05	0.000157717	0.000446764	5.56125e-07	0.00412077
PMiGAP186	0.00210726	0.00187828	0.00113709	0.000160861	0.00318077	4.14128e-05	0.00115645	0.0031614	0.0147719	6.28193e-05	8.41617e-05	0.00133205	0.000548733	0.00116908	0.000181066	0.000144954	0.000282501	0.0105619	0.000357115	0.000536417	0.000119082	6.45837e-05	0.000230639	0.00132641	0.000100242	0.000181997	0.000215229	0.00012366	0.0101395	0.000543135	0.000371979	0.000607034	0.000527105	0.000190229	0.000113751	0.000379377	0.000931629	0.00254366	0.000200461	6.50695e-05	6.41694e-05	7.33999e-05	0.000122304	0.00178315	7.0054e-05	0.000174727	0.00015517	3.17733e-05	0.00401976
PMiGAP186	0.00165547	0.00248224	0.00124438	0.000311068	0.00283981	2.97567e-05	0.00119135	0.00307397	0.0213471	0.000110702	7.7865e-05	0.0011574	0.000440781	0.00144134	0.00014211	0.000155014	0.000205707	0.00773095	0.000261255	0.000525148	0.000199377	4.49619e-05	0.000180763	0.00173885	5.58673e-05	0.000113712	0.000251717	7.84669e-05	0.00875217	0.000510957	0.000304792	0.00061429	0.000274584	0.00016445	0.000105262	0.000325387	0.000849403	0.00128014	0.000111984	4.87267e-05	5.68676e-05	0.000271702	0.00010485	0.00140936	5.51942e-05	0.000127447	0.000380032	2.48838e-05	0.00317414
PMiGAP187	0.00307595	0.00449952	0.00165156	0.000264479	0.00319668	2.06993e-05	0.00151068	0.00493968	0.0418958	0.000149249	0.000125406	0.0029044	0.000444152	0.00223495	0.000109264	0.000216689	0.00016011	0.0107352	0.00035233	0.000954763	6.79016e-06	2.53746e-05	0.000290111	0.00274214	5.62253e-05	8.10998e-05	0.00019622	0.000105588	0.0177322	0.000768459	0.00058355	0.00103908	0.000151133	0.00012458	0.000101136	0.000298767	0.00104989	0.000556401	8.82379e-05	0.000101327	8.66633e-05	5.70344e-05	0.000124839	0.00140908	4.88312e-05	0.000172712	5.90316e-05	0.000151952	0.00653222
PMiGAP187	0.00191572	0.00341531	0.00140134	0.000152697	0.0028683	2.81467e-05	0.00144886	0.00377471	0.0445453	0.000122365	0.000124346	0.00122679	0.000419104	0.00223653	0.000114847	0.000148957	0.000204931	0.00689256	0.000233868	0.000736656	7.05127e-06	5.65483e-05	0.000255858	0.00264654	5.62539e-05	6.22092e-05	0.000195061	9.19022e-05	0.00925275	0.000620581	0.00031122	0.00115187	0.000207767	0.00012314	0.000140285	0.000375396	0.000863661	0.000442753	6.03485e-05	8.43347e-05	9.12311e-05	4.27391e-05	0.000138005	0.00163978	6.19447e-05	0.000167622	6.04791e-05	6.45597e-05	0.00606428
PMiGAP187	0.00269216	0.00292911	0.00209885	0.000204212	0.00300493	2.42168e-05	0.00131065	0.00555764	0.0371094	0.000115112	0.000112953	0.00199979	0.000487083	0.00266734	0.000106656	0.000186567	0.000160159	0.00944089	0.000347194	0.00104913	3.02558e-05	4.54914e-05	0.000291235	0.00297899	5.26264e-05	5.451e-05	0.000183776	9.26065e-05	0.0155688	0.000837074	0.000571327	0.00108851	0.000148332	0.000131067	0.000107246	0.000337679	0.000883143	0.000354695	4.23518e-05	7.34625e-05	9.23747e-05	7.09084e-05	0.000140985	0.00151138	5.70498e-05	0.000142878	7.89089e-05	0.000146306	0.0063808
PMiGAP187	0.00222112	0.00391118	0.00184075	0.000264601	0.00376298	4.10379e-05	0.00191563	0.00405173	0.0451541	0.000152591	0.000195536	0.00194963	0.000498746	0.00253641	0.000175385	0.000254547	0.000687111	0.00899465	0.000315364	0.000897367	1.93448e-05	7.31959e-05	0.000229366	0.00245351	6.08114e-05	7.09841e-05	0.000255502	0.000105004	0.0131588	0.000739439	0.000479949	0.00129735	0.00025309	0.000156232	8.49236e-05	0.000410962	0.00101889	0.000401269	8.95806e-05	9.11388e-05	8.98414e-05	1.84432e-05	0.000150989	0.00152364	5.85551e-05	0.000165708	4.62155e-05	0.000107031	0.00696511
PMiGAP190	0.00229158	0.0023882	0.0011454	0.000159835	0.00540001	2.71246e-05	0.00143817	0.00276359	0.0256347	8.45835e-05	0.000112987	0.00117392	0.000843946	0.00170632	0.000199195	0.000176653	0.000100719	0.0101408	0.000348596	0.000554793	3.26479e-05	4.18351e-05	0.000131481	0.00161137	6.85797e-05	0.000117567	0.000234903	9.54981e-05	0.0114371	0.000516994	0.000411801	0.000709483	0.000546114	0.000220973	0.000130075	0.000322227	0.00114204	0.0021162	0.000182431	3.78757e-05	8.03329e-05	0.000363549	0.000132499	0.00205927	7.94464e-05	0.000193507	0.000511632	0.000116259	0.00513009
PMiGAP190	0.00192174	0.00141294	0.001356	0.000163493	0.00387743	3.9858e-05	0.0010702	0.00238788	0.0128132	0.000111529	8.97383e-05	0.00179367	0.000640211	0.00150035	0.000241391	0.000175291	0.000350803	0.0101656	0.000354854	0.000478854	8.62659e-06	3.35192e-05	0.000125889	0.0015218	7.79541e-05	0.000119495	0.000157044	0.000116819	0.0132152	0.000507891	0.000447645	0.000765129	0.000423393	0.000191781	0.000245187	0.000381942	0.00092034	0.00154529	0.000122169	2.62933e-05	7.3488e-05	0.000175964	9.63046e-05	0.00329622	0.000122026	0.000178659	0.000326554	7.79796e-05	0.00597794
PMiGAP190	0.00150806	0.00293492	0.00112674	0.000173484	0.00298278	2.92238e-05	0.00138557	0.0028611	0.0328004	0.00013715	0.000100647	0.0013702	0.000435133	0.0017971	0.000151884	0.00015218	0.00014813	0.0101542	0.000354505	0.0005755	2.32766e-05	3.1023e-05	0.000100752	0.0022192	6.3501e-05	7.33216e-05	0.000201882	9.3651e-05	0.0103423	0.000510409	0.00039841	0.000751362	0.000458735	0.000225021	0.000148145	0.0003815	0.001139	0.00170697	0.000145894	4.88846e-05	8.95702e-05	0.000311138	0.000159394	0.00198145	9.4201e-05	0.000180113	0.000412189	9.12044e-05	0.00441626
PMiGAP190	0.00170292	0.00259985	0.00103212	0.000168397	0.00420545	3.28443e-05	0.00141706	0.00294008	0.0332628	0.000131414	0.000120029	0.00189618	0.00050576	0.00208385	0.000170247	0.000160189	0.00073834	0.0128974	0.000398736	0.00043697	3.84966e-05	4.82653e-05	0.000102665	0.00228096	9.35546e-05	0.000118555	0.000218162	0.000110836	0.0151062	0.000659177	0.000517697	0.000826601	0.000446438	0.000270691	0.000214365	0.000444095	0.00135446	0.00105526	8.18773e-05	6.34911e-05	0.000144468	0.000166427	0.000151962	0.00311787	0.000105769	0.000173867	0.000129726	0.000102959	0.00516018
PMiGAP192	0.00182693	0.00235089	0.000541788	0.000191556	0.00522531	4.33905e-05	0.00101911	0.00296212	0.0265519	0.00194581	0.000125269	0.00121577	0.000534305	0.00131097	0.000209774	0.000196328	0.00027142	0.00812872	0.000289228	0.000432218	2.62122e-05	7.39165e-05	0.000164708	0.00136364	0.000103753	0.00019454	0.000261638	0.000130251	0.00934842	0.000522478	0.000293992	0.000602818	0.000395102	0.000213917	7.63539e-05	0.00035511	0.0120599	0.000248182	6.9131e-05	6.87063e-05	4.64188e-05	0.000264587	0.000149743	0.000766392	3.43887e-05	0.000181771	2.97214e-05	0.000114019	0.00506851
PMiGAP192	0.00146048	0.00251855	0.0003896	0.000376355	0.00323516	2.48153e-05	0.00120451	0.00312673	0.0404204	0.00130266	9.82705e-05	0.00127773	0.000441519	0.00144549	0.000161669	0.000266106	0.00037123	0.0502252	0.00225266	0.000481479	9.41997e-06	3.00978e-05	0.000168729	0.00122744	6.95131e-05	0.000149612	0.000203637	0.000117294	0.0106853	0.000418313	0.000378609	0.000469644	0.000247397	0.000161625	4.4922e-05	0.000267351	0.0092975	0.000306532	0.000144289	7.34262e-05	3.32052e-05	1.8156e-05	0.000112111	0.000490301	1.22425e-05	0.00014442	6.97993e-05	3.69371e-05	0.00346611
PMiGAP192	0.00157763	0.00169599	0.00036729	0.000148191	0.0036535	3.84095e-05	0.000731375	0.00261083	0.0177345	0.00104048	9.14483e-05	0.000757674	0.000378562	0.00087049	0.000133599	0.000145029	9.25048e-05	0.0089207	0.000297219	0.00028637	1.69891e-05	3.4023e-05	0.000182104	0.00102415	8.79968e-05	0.000191952	0.000157272	0.000123124	0.00658006	0.000361639	0.000242335	0.000360012	0.00056339	0.000142826	5.27376e-05	0.000245973	0.00661435	0.00113325	0.000143871	4.81031e-05	2.76921e-05	0.000329954	0.000143103	0.000567495	2.10796e-05	0.000127476	9.0294e-05	2.63555e-05	0.00340136
PMiGAP192	0.00197031	0.00262134	0.000527328	0.00026952	0.00377306	3.33571e-05	0.00108299	0.00291842	0.0439298	0.00180963	9.99932e-05	0.00105909	0.000509501	0.00125248	0.000197911	0.000249254	0.000247835	0.00913591	0.000353829	0.000505721	2.06056e-05	7.15645e-05	0.000144817	0.00154191	7.65921e-05	0.000142972	0.000237554	0.000140376	0.00874051	0.000480112	0.000274984	0.000530107	0.000304323	0.000198521	6.37535e-05	0.000318222	0.0101106	0.000481662	0.000112695	7.51928e-05	6.4858e-05	0.000250094	0.000130484	0.000770071	3.99886e-05	0.000158429	6.22445e-05	5.48896e-05	0.0042462
PMiGAP193	0.00194305	0.00255366	0.00101503	0.00017135	0.0043043	4.77422e-05	0.00137315	0.00280278	0.0209346	0.000139166	0.000114629	0.00128941	0.000481018	0.00143668	0.000197583	0.000186996	0.000331441	0.00949523	0.000323717	0.000922457	7.47285e-05	3.77757e-05	0.000213501	0.00154262	9.99964e-05	0.000174065	0.000231348	0.000130804	0.0105298	0.00202324	0.000368698	0.00089005	0.000554164	0.000183299	0.000164676	0.000371667	0.00122178	0.00175268	0.000101976	8.65625e-05	7.03218e-05	0.000273751	0.000115899	0.0022834	9.33627e-05	0.000157221	5.90013e-05	0.000155161	0.00653921
PMiGAP193	0.00184719	0.00275592	0.000830261	0.000314933	0.00310254	2.87339e-05	0.00127771	0.00291437	0.018217	0.0001282	9.84507e-05	0.00110104	0.000570459	0.00112287	0.000151194	0.000156985	0.000366942	0.0207267	0.000852703	0.000607407	9.35352e-05	3.35662e-05	0.000136458	0.00139596	5.24312e-05	0.000109454	0.000284316	0.000100873	0.00925443	0.00185226	0.000314527	0.000659888	0.000269898	0.000155604	0.000102615	0.000319154	0.00134932	0.00176634	0.000141323	0.000278673	7.01243e-05	0.00012256	9.39723e-05	0.00135922	5.2217e-05	0.000250704	9.55693e-05	9.69865e-05	0.00540274
PMiGAP193	0.00197127	0.00186601	0.000923845	0.000325651	0.00310747	3.58564e-05	0.00122257	0.00242873	0.0218239	0.000155834	0.000110671	0.00107374	0.000688818	0.000959342	0.000261073	0.000161672	0.000276703	0.0111599	0.000359183	0.000780052	0.000325823	7.03213e-05	0.000149489	0.00119176	8.46376e-05	0.000124151	0.000315447	0.000109633	0.00784679	0.00056343	0.000327665	0.000518272	0.000486168	0.000124914	0.000163901	0.000342141	0.000967184	0.00167614	0.000127005	8.88269e-05	7.33512e-05	0.000177349	0.000104603	0.00237566	7.75836e-05	0.000170077	0.00024976	7.24584e-05	0.00406183
PMiGAP193	0.00218033	0.00264928	0.00135969	0.000247742	0.00352103	3.53823e-05	0.00175842	0.00277717	0.0227329	0.000129419	0.000163831	0.00151106	0.000778082	0.00149358	0.00025857	0.000179495	0.000661184	0.0110103	0.000402089	0.00105663	0.000199385	7.09391e-05	0.000151328	0.00189828	7.04488e-05	0.000111995	0.000321208	0.000118984	0.0101809	0.00199481	0.000400742	0.000790147	0.000348275	0.000144823	0.000193283	0.000443619	0.00119466	0.00160508	0.000141751	6.8162e-05	0.000105456	3.44791e-05	9.50155e-05	0.00286829	0.000109139	0.000194911	0.000382824	6.67459e-05	0.00438385
PMiGAP195	0.00148285	0.00168021	0.000912085	0.000605559	0.00248184	1.80676e-05	0.00115353	0.00209734	0.01838	0.000106021	9.21969e-05	0.00163352	0.00049543	0.000736787	0.000207926	0.000131475	9.77321e-05	0.00882462	0.000283653	0.000714005	0.00034311	8.37766e-05	0.000167166	0.00101831	5.22599e-05	8.05366e-05	0.000347505	8.80485e-05	0.0102039	0.000941898	0.000344009	0.00150791	0.000120296	0.000165729	0.000138961	0.000469208	0.000600744	0.0010869	8.88921e-05	8.03847e-05	5.57013e-05	0.000125603	0.000131256	0.0020752	7.7787e-05	0.000156967	0.000332124	1.26956e-05	0.00305349
PMiGAP195	0.00206744	0.00247363	0.00154289	0.00055585	0.00573322	2.03466e-05	0.00156021	0.00294667	0.0436201	0.000140898	8.53843e-05	0.0022365	0.000543081	0.00244201	0.000112582	0.000205378	0.000190876	0.0444145	0.00195251	0.000783009	0.000209666	7.69245e-05	0.000158625	0.00234252	3.93346e-05	7.04455e-05	0.000530705	0.000117829	0.0177774	0.00206433	0.000572261	0.0025164	0.000116336	0.00019816	0.000237953	0.000474978	0.00104506	0.00060445	5.40943e-05	0.000257139	7.08688e-05	0.000220243	0.000241182	0.00386034	0.000145955	0.000869964	0.000123879	3.78808e-06	0.00250776
PMiGAP195	0.0017117	0.00202548	0.000916925	0.000505465	0.00245049	3.02998e-05	0.00106949	0.00200801	0.0184287	0.000102173	8.63291e-05	0.00150934	0.00048385	0.00104695	0.00020624	0.000142414	0.000387242	0.0092773	0.000334591	0.000689675	0.000256866	6.97417e-05	0.000162458	0.000973161	5.92047e-05	9.82738e-05	0.000377306	9.66802e-05	0.0102751	0.000868372	0.000310714	0.00142444	0.000123081	0.000204038	0.000117315	0.000451471	0.000618313	0.00104696	6.99678e-05	0.000111789	5.20893e-05	8.60761e-05	0.000125907	0.00181127	7.99324e-05	0.000195658	0.000379813	1.06658e-05	0.00308437
PMiGAP195	0.00148144	0.00164551	0.000917873	0.000524383	0.0020768	2.79133e-05	0.00103336	0.00181724	0.0111697	0.000120691	8.98463e-05	0.00163279	0.000416817	0.000828314	0.000209489	0.000156735	0.00033894	0.00905729	0.000288501	0.000723151	0.000312973	6.48407e-05	0.000174547	0.000993061	5.44391e-05	9.35477e-05	0.000360263	0.000102896	0.00984762	0.000894541	0.000329617	0.00164298	0.000128989	0.000201669	0.000103737	0.000470089	0.000576571	0.000794311	5.97679e-05	7.12434e-05	5.71632e-05	1.02122e-05	9.92162e-05	0.00205905	8.07541e-05	0.000146786	3.23262e-05	1.64079e-05	0.00274662
PMiGAP198	0.00193207	0.00203998	0.00110819	0.00016494	0.0036278	2.84602e-05	0.00122735	0.0027334	0.0121261	8.59138e-05	0.000170551	0.000848159	0.000844681	0.00140556	0.000199722	0.000177377	0.000202211	0.00769365	0.000258034	0.00110578	0.000134754	9.51969e-05	0.000110824	0.00194507	5.81523e-05	0.000130482	0.000201304	0.000107765	0.00761992	0.000702018	0.000259517	0.00172679	0.000330409	7.55631e-05	0.000218685	0.00035927	0.000705422	0.00184294	0.000145903	0.000120932	6.87103e-05	9.9936e-05	4.35017e-05	0.00313797	0.000122452	0.000224912	0.000134319	0.000224851	0.00740811
PMiGAP198	0.00244182	0.00201244	0.00123045	0.000245947	0.00474515	3.7751e-05	0.0013908	0.00276777	0.0195857	0.00014143	0.000197703	0.00130512	0.000983264	0.00223178	0.000168804	0.000194928	0.000241054	0.00922788	0.000351558	0.00106341	0.000123041	8.84559e-05	0.000174425	0.00212795	8.88972e-05	0.0001362	0.000190328	0.000114778	0.00912633	0.000613935	0.000307043	0.00155538	0.000340255	0.000111759	0.000125935	0.000412785	0.00101931	0.001502	0.000151208	0.000136707	4.35616e-05	0.000166392	8.44508e-05	0.00181996	6.09883e-05	0.000406935	0.000131455	7.41405e-05	0.00768769
PMiGAP198	0.00236553	0.0037804	0.00124435	0.00018082	0.00415455	3.0046e-05	0.00143707	0.00366902	0.0188921	0.000112055	0.000156312	0.00113472	0.000646162	0.00273004	0.000192067	0.000183873	0.000653988	0.00966961	0.000342518	0.000929494	0.000190347	0.000103378	0.000159461	0.0033408	7.25218e-05	0.00013841	0.000208543	9.37381e-05	0.00831095	0.000831085	0.000311843	0.00164117	0.000424385	0.000115551	0.000138017	0.000378958	0.00102979	0.00197172	0.00015661	0.000183845	5.42972e-05	4.43147e-05	6.97196e-05	0.00174554	6.45998e-05	0.000245814	9.03385e-05	0.000193087	0.00784135
PMiGAP198	0.00267517	0.00311161	0.00122347	0.000263686	0.00493048	3.16549e-05	0.00162377	0.00334552	0.0134743	7.41457e-05	0.000176499	0.00128789	0.0010542	0.00273488	0.000215744	0.00020127	0.000742896	0.00931406	0.000314631	0.00130247	0.000157009	0.000115191	0.000139839	0.00333377	9.55906e-05	0.000133879	0.000225849	0.000116345	0.00870209	0.000731333	0.000311845	0.00191992	0.000345813	0.000116832	0.00018818	0.000415862	0.00111098	0.0012374	0.00010327	0.000111366	6.26369e-05	5.44974e-05	7.73592e-05	0.00230485	9.37836e-05	0.000270477	0.000101148	0.000276657	0.00904079
PMiGAP200	0.00278812	0.0023071	0.00155578	0.000158781	0.00498274	7.33861e-05	0.00227619	0.00267245	0.0620957	0.000343807	0.000103252	0.00180828	0.000385358	0.00236236	0.000150332	0.000227556	0.000227999	0.0247905	0.00100764	0.000754333	8.84453e-06	4.6575e-05	0.000134467	0.00237189	0.000181462	8.54845e-05	0.000152877	0.00025026	0.0152795	0.000954065	0.000542874	0.000786735	0.000547821	0.000256446	0.00020896	0.000334107	0.00262246	0.00167148	0.000146236	5.805e-05	7.52781e-05	0.00032039	0.000135238	0.00334811	0.000139536	0.000175748	0.000135719	6.90571e-05	0.00554254
PMiGAP200	0.0030789	0.00222971	0.00144167	0.000154371	0.00400093	8.7491e-05	0.00201212	0.00268599	0.046272	0.000883919	0.000290002	0.0016482	0.000512414	0.00261473	0.000151705	0.000266433	0.00102959	0.0234266	0.000886699	0.000823182	8.18287e-06	3.5892e-05	0.000200486	0.00274125	0.000224021	0.000125531	0.0001968	0.000289332	0.0130846	0.000935991	0.000453877	0.00090255	0.000553235	0.000308461	0.000189425	0.000353792	0.00540452	0.00221291	0.000188127	7.95745e-05	0.000104276	9.80064e-05	0.000128311	0.00270822	0.000101603	0.000134443	5.55627e-05	8.03771e-05	0.0058824
PMiGAP200	0.00241629	0.00220293	0.0013795	0.000156784	0.003381	8.21885e-05	0.00182196	0.0022973	0.0444968	0.000874098	0.000136155	0.0018257	0.000509605	0.00199793	0.000213694	0.000211394	0.000202937	0.0237328	0.000959483	0.000713576	1.96594e-06	4.15058e-05	0.000171009	0.00186289	0.000195989	0.000123964	0.000159081	0.000209059	0.0133725	0.000727828	0.000432275	0.000656136	0.000365861	0.000256898	0.000154852	0.000243098	0.00497541	0.00153134	0.000135558	0.000104698	8.49532e-05	0.000180424	0.000139628	0.00197075	6.60266e-05	0.00012417	0.000141192	8.48403e-05	0.00444922
PMiGAP200	0.00256286	0.0025407	0.00162069	0.000142838	0.00414215	6.47968e-05	0.00195978	0.0033374	0.0409622	0.000539994	0.000122324	0.00145313	0.000429802	0.00227768	0.000175506	0.000275902	0.000989947	0.0245949	0.00107427	0.00094415	5.12513e-06	3.91678e-05	0.000141056	0.00245363	0.000163663	0.000123353	0.000223976	0.00018541	0.011722	0.000856155	0.000377803	0.000824602	0.000411422	0.000327162	0.00013679	0.000302691	0.00329084	0.00234841	0.000197979	7.04227e-05	8.9438e-05	3.81442e-05	0.000148671	0.0019473	8.24727e-05	0.000144494	8.39789e-05	4.91477e-05	0.00541423
PMiGAP201	0.00286995	0.00288358	0.00125605	0.000412458	0.00350321	5.12906e-05	0.00174705	0.00268673	0.0478032	0.000174088	0.000112738	0.00197723	0.00140103	0.00220118	0.000266464	0.000185929	0.000262057	0.0133529	0.000410724	0.000607818	0.000318184	0.000123038	0.000176302	0.00148309	0.000127682	9.80154e-05	0.00020249	0.000141896	0.0140079	0.000599642	0.000521079	0.000755398	0.000651005	9.35349e-05	6.38056e-05	0.000339878	0.000881853	0.00125283	0.000112792	6.70346e-05	3.40069e-05	0.000173207	9.80178e-05	0.000744104	3.82446e-05	0.000139721	0.000175659	1.88167e-05	0.00352977
PMiGAP201	0.00327135	0.00259428	0.00101028	0.000315303	0.00349451	4.88412e-05	0.00187078	0.00278433	0.04328	0.000188571	0.000123799	0.00143401	0.00158762	0.00375865	0.00023457	0.000159559	0.000109966	0.0115698	0.000361202	0.000422752	0.000306001	0.000104902	0.000291556	0.00206629	0.000136896	0.000117003	0.000169245	0.000129993	0.0105156	0.000528226	0.000371658	0.000650054	0.000613573	0.000112282	5.83929e-05	0.000375472	0.00117491	0.000556768	8.0311e-05	7.98876e-05	3.42066e-05	0.000182777	9.28642e-05	0.000648175	3.25927e-05	0.000155022	0.000280138	6.25676e-05	0.00452439
PMiGAP201	0.00268896	0.00240113	0.000989739	0.000392465	0.00355246	7.15473e-05	0.00160153	0.00256382	0.050583	0.000141812	0.00011754	0.0017265	0.000991308	0.00204595	0.000222541	0.000168123	0.000403095	0.00972802	0.00035926	0.000434303	0.000331364	0.000116105	0.000165038	0.00258012	0.000142196	0.00011007	0.000190853	0.000155638	0.0116954	0.000530664	0.000438558	0.000846726	0.000705201	0.000130356	7.12255e-05	0.000395553	0.000834139	0.00093203	0.000135958	7.10322e-05	4.3796e-05	0.000204652	0.000100088	0.00103254	3.9394e-05	0.000150742	0.000317828	0.000105122	0.00488614
PMiGAP201	0.00319827	0.00259485	0.00109245	0.000412811	0.00433517	6.63073e-05	0.00175452	0.00319687	0.0605186	0.000189355	0.000130102	0.00190042	0.00148308	0.0024034	0.000237876	0.000200347	0.000341826	0.0118624	0.000404191	0.000493604	0.00032184	0.000118185	0.000155923	0.00308897	0.000186157	0.000152276	0.000229622	0.000189214	0.0142359	0.000570583	0.000515831	0.00100772	0.000796771	0.000131075	9.71395e-05	0.00046611	0.000963402	0.00117466	0.000141302	7.77879e-05	4.63783e-05	0.000352557	0.000120234	0.00130966	6.30823e-05	0.000174756	0.000405643	8.80322e-05	0.00563926
PMiGAP202	0.00168401	0.00304218	0.00191049	0.00021899	0.00307539	1.9132e-05	0.00106334	0.00405087	0.0504695	0.000111961	0.000156739	0.00222937	0.000526955	0.00223708	0.000186451	0.000211988	0.00024192	0.0267464	0.00109291	0.000383633	3.20906e-05	6.58808e-05	0.000254717	0.00219992	3.31842e-05	0.000131468	0.000188342	7.14842e-05	0.0186901	0.00049003	0.000682333	0.000535742	0.000233445	0.000191305	8.18507e-05	0.000247381	0.000916968	0.00216281	0.000153404	4.66259e-05	6.9946e-05	8.70378e-05	0.000113653	0.00106643	4.20978e-05	0.000124102	0.000174822	3.85733e-05	0.00390765
PMiGAP202	0.00183143	0.00445518	0.00186326	0.000220229	0.00325309	1.65204e-05	0.00122358	0.00420584	0.0676686	7.16134e-05	0.000221377	0.00183071	0.000598249	0.00251767	0.000223319	0.000201072	0.000124917	0.0230631	0.000930165	0.000392279	5.06646e-05	7.04682e-05	0.000194978	0.00234125	4.78833e-05	6.6564e-05	0.000199611	6.89124e-05	0.0132665	0.000514536	0.000421579	0.0005247	0.000183512	0.000201508	8.47474e-05	0.000324778	0.000874733	0.00109809	0.000117161	5.46263e-05	9.44764e-05	0.000129694	0.000133192	0.00105657	4.27992e-05	0.000140962	0.000220172	2.96548e-05	0.00403032
PMiGAP202	0.00166236	0.00468434	0.00138238	0.000250529	0.00346476	1.42597e-05	0.00114265	0.00516832	0.0603648	0.000102409	0.000147616	0.0021831	0.000381759	0.00211347	0.000133174	0.000201047	0.000127908	0.0302685	0.00118829	0.00037141	2.77874e-05	5.1906e-05	0.00017255	0.00229557	3.39381e-05	6.01426e-05	0.000193445	5.32633e-05	0.0175553	0.0005917	0.000582613	0.000427017	0.000111355	0.000127409	0.000101943	0.00022446	0.00104083	0.000352842	6.42611e-05	4.72757e-05	6.75376e-05	0.000134169	9.89317e-05	0.00146801	5.05335e-05	0.000151251	0.000153474	3.71416e-05	0.00398273
PMiGAP202	0.00191446	0.00389211	0.00175932	0.000184535	0.00330282	2.86063e-05	0.0011657	0.00514297	0.050013	9.85369e-05	0.000210802	0.00187113	0.000543949	0.00205576	0.00019271	0.000180456	0.000174601	0.0175947	0.000622787	0.000389237	4.3554e-05	4.45635e-05	0.000178332	0.00240292	5.3124e-05	7.97372e-05	0.000218957	9.47626e-05	0.0145537	0.000452801	0.00047885	0.000547642	0.000199198	0.000236718	6.0655e-05	0.000261628	0.000861622	0.000930398	8.53114e-05	4.23931e-05	9.40304e-05	7.92065e-05	0.000168057	0.00110583	3.81649e-05	0.000107735	0.000260249	5.15443e-05	0.00432404
PMiGAP203	0.00247016	0.00412408	0.00140921	0.000286507	0.00390468	2.81969e-05	0.00214342	0.00319572	0.0688205	0.000132174	0.000115137	0.0020732	0.0011352	0.0040003	0.00022732	0.000230394	0.000250174	0.0218597	0.000870649	0.000550163	3.58085e-06	3.4829e-05	0.000196691	0.00315455	5.66543e-05	7.42355e-05	0.000320013	7.74457e-05	0.0144691	0.000630096	0.00051086	0.000566813	0.000228125	0.000196158	0.000389835	0.000375854	0.00123079	0.00110162	0.000158931	7.52217e-05	3.62773e-05	9.45597e-05	9.31138e-05	0.00461823	0.000180032	0.000142068	6.95137e-05	5.69234e-05	0.00443893
PMiGAP203	0.00222838	0.00415265	0.00115577	0.000314965	0.00367273	3.29562e-05	0.00156818	0.00409589	0.0472013	0.000107203	0.0001135	0.0020228	0.00105285	0.00353067	0.000117093	0.00027784	0.000496563	0.0219305	0.000870345	0.000538667	2.9718e-05	2.78499e-05	0.000194745	0.00357196	5.12523e-05	9.236e-05	0.00024851	7.99968e-05	0.0155237	0.000844201	0.000556091	0.000482154	0.000196507	0.000141825	0.000198628	0.000318222	0.0010272	0.000907453	0.000135556	9.12487e-05	3.93459e-05	9.46851e-05	7.94309e-05	0.00312654	0.000129403	0.000145728	5.26643e-05	7.02098e-05	0.00470585
PMiGAP203	0.00308618	0.0045058	0.00123353	0.000222894	0.00393848	2.12076e-05	0.00186144	0.00593224	0.0456679	0.000112916	0.000100365	0.00152052	0.00150202	0.00374716	0.000139257	0.000295375	0.000125016	0.023628	0.000828205	0.000617016	1.6754e-05	3.88689e-05	0.000180063	0.00420937	3.3652e-05	7.65802e-05	0.00025573	6.55205e-05	0.0138093	0.000794235	0.000469744	0.000668545	0.000185672	0.00012039	0.000178838	0.000408537	0.00177641	0.00147312	0.000184544	0.00011859	3.63216e-05	0.000157336	6.53842e-05	0.00279369	9.2457e-05	0.000454876	0.000117556	0.000218772	0.0076257
PMiGAP203	0.0025872	0.00383313	0.00144927	0.000278426	0.00414358	2.74979e-05	0.00216878	0.00286409	0.0599501	0.000135523	0.000151186	0.00202062	0.0017735	0.00372429	0.000287706	0.000259474	0.000257219	0.0179028	0.000661079	0.000589549	2.14594e-05	3.71256e-05	0.000182645	0.00288287	4.95926e-05	0.000111613	0.000264785	7.83136e-05	0.0136913	0.000566728	0.000499426	0.000570315	0.000222413	0.000209677	0.000274334	0.000425834	0.00114816	0.0018779	0.000153689	7.14304e-05	4.46812e-05	8.58291e-05	0.000105978	0.00374339	0.000123194	0.000159178	5.7366e-05	3.07493e-05	0.00437141
PMiGAP204	0.00166327	0.00325309	0.000760495	0.000159418	0.00342273	1.66904e-05	0.00107769	0.00338328	0.0303395	0.000112447	0.000119702	0.00136177	0.000449636	0.00209823	8.20921e-05	0.000109539	0.00024523	0.0133744	0.000498803	0.000418573	0.000106835	9.24097e-05	0.000141611	0.00366062	4.39053e-05	8.77045e-05	0.000130023	7.62405e-05	0.0108154	0.000580693	0.000345311	0.000662784	0.000231804	0.000132078	6.91033e-05	0.000283423	0.00111543	0.000709543	0.000101472	7.46415e-05	4.65683e-05	8.12399e-05	8.91037e-05	0.00100413	2.99806e-05	0.000152785	6.84595e-05	4.30721e-05	0.00636412
PMiGAP204	0.0012941	0.00258871	0.000752675	0.000104557	0.00271289	1.17533e-05	0.000850477	0.00292624	0.0254255	6.45186e-05	0.000102022	0.00108679	0.000304266	0.00161051	8.37533e-05	0.000104329	0.000215921	0.0138439	0.000522532	0.000306056	0.000162696	0.000105725	0.000156421	0.00361285	4.05064e-05	9.1563e-05	0.000127833	6.28196e-05	0.00924578	0.000582967	0.000283615	0.000570279	0.00016355	0.000157582	0.000100285	0.000234787	0.000897881	0.00164325	0.000135087	8.50707e-05	3.43767e-05	8.94157e-05	0.000121577	0.0011107	4.35987e-05	0.000158227	0.000171385	0.000135811	0.00599378
PMiGAP204	0.0012941	0.00258871	0.000752675	0.000104557	0.00271289	1.17533e-05	0.000850477	0.00292624	0.0254255	6.45186e-05	0.000102022	0.00108679	0.000304266	0.00161051	8.37533e-05	0.000104329	0.000215921	0.0138439	0.000522532	0.000306056	0.000162696	0.000105725	0.000156421	0.00361285	4.05064e-05	9.1563e-05	0.000127833	6.28196e-05	0.00924578	0.000582967	0.000283615	0.000570279	0.00016355	0.000157582	0.000100285	0.000234787	0.000897881	0.00164325	0.000135087	8.50707e-05	3.43767e-05	8.94157e-05	0.000121577	0.0011107	4.35987e-05	0.000158227	0.000171385	0.000135811	0.00599378
PMiGAP204	0.00158654	0.00290073	0.000846124	0.000179556	0.00363982	2.29462e-05	0.00104238	0.00401607	0.0309647	8.18346e-05	0.000142248	0.00137222	0.000328071	0.00200487	9.57503e-05	0.000124653	0.0001197	0.0132982	0.000433499	0.000458998	0.000129948	0.000102596	0.000138719	0.00371642	5.65859e-05	0.000139028	0.000217051	7.34386e-05	0.011623	0.000618914	0.00039352	0.0008323	0.000210711	0.000182535	0.000113302	0.000356833	0.000911486	0.00127256	0.00012451	7.07337e-05	4.45049e-05	0.000134361	0.000135185	0.0014541	5.56597e-05	0.000147087	0.000174647	0.000189358	0.0074232
PMiGAP205	0.0020696	0.000991743	0.000922475	0.000118475	0.00322876	3.39256e-05	0.00108548	0.00224939	0.0197584	0.000119347	0.000107018	0.00112097	0.00060394	0.00102343	0.000260487	0.000145282	0.000228554	0.0108765	0.000383317	0.000306277	3.64841e-05	4.11116e-05	0.000111065	0.0011115	9.12226e-05	0.000152454	0.000253058	0.000127143	0.00938785	0.000390971	0.000335764	0.000713313	0.000336266	0.000196772	0.000134934	0.000380026	0.00101752	0.002259	0.000160733	5.76925e-05	9.61406e-05	0.000165399	0.000145134	0.00172931	6.90469e-05	0.000216544	0.000716352	1.38799e-05	0.00392121
PMiGAP205	0.00162758	0.00102189	0.000662419	0.000114942	0.00352619	3.2513e-05	0.00115259	0.00281432	0.023616	0.000138072	0.000116205	0.00123834	0.000568562	0.00112202	0.000209907	0.000149526	0.000228083	0.0105512	0.00037542	0.000354542	3.82786e-06	2.68913e-05	9.5039e-05	0.00149161	7.02351e-05	0.00013467	0.000207462	0.000112393	0.0103111	0.000524863	0.000341674	0.000864222	0.000389737	0.000158027	0.000186032	0.000380484	0.000971586	0.0017416	0.000118654	7.30721e-05	0.000103419	0.000262685	0.00014177	0.00292186	0.000116611	0.0001824	0.000302316	8.46233e-05	0.00452644
PMiGAP205	0.00177987	0.00125998	0.000894486	0.000118464	0.00271609	1.91526e-05	0.00113598	0.00246733	0.0233742	0.000104408	7.87724e-05	0.00142346	0.00066472	0.00118587	0.00017326	0.00013485	0.000464178	0.0180541	0.000690974	0.000343417	1.94029e-05	3.04516e-05	0.000140548	0.00100071	5.15315e-05	7.68458e-05	0.000181062	0.000103585	0.0130354	0.000459404	0.000491585	0.000765855	0.00027783	0.000172341	0.000168754	0.000323636	0.000956548	0.00246811	0.000171746	0.000242439	7.2588e-05	5.31492e-05	0.000125669	0.00216039	8.66459e-05	0.000161463	0.000249085	0.000113561	0.00529208
PMiGAP205	0.00163733	0.000915506	0.000828509	0.000145208	0.00276233	2.41458e-05	0.00121769	0.00195336	0.033694	0.000100398	9.98381e-05	0.00121547	0.000594112	0.000957149	0.000224299	0.000149089	0.000225508	0.0119064	0.000420807	0.000312235	5.46583e-05	3.55028e-05	0.000115065	0.00100871	5.00183e-05	9.20526e-05	0.000204318	0.000100671	0.0101264	0.000487465	0.000391997	0.000678948	0.000227182	0.000157209	0.00016153	0.000361605	0.000779246	0.0014572	0.000107155	6.08049e-05	8.92787e-05	0.000113309	0.00012649	0.00234722	9.26849e-05	0.00017332	0.000958725	4.13427e-05	0.00351852
PMiGAP207	0.0028573	0.00361139	0.00129375	0.000479972	0.00263627	5.43372e-05	0.00224379	0.0048281	0.0603221	0.000808993	0.000158827	0.00233127	0.00120037	0.00247945	0.000170752	0.000328331	0.000129413	0.0402064	0.00166188	0.000641852	0.000315507	0.000107991	0.000140181	0.00153108	0.000123182	7.43096e-05	0.000140719	0.000110008	0.0139876	0.000625732	0.000444132	0.00112005	0.000181954	0.000224099	5.23191e-05	0.000218136	0.00422632	0.00218468	0.000214311	4.26096e-05	2.45062e-05	9.20321e-05	0.00010802	0.000924558	3.60895e-05	0.000191746	0.000487721	1.32786e-05	0.00312925
PMiGAP207	0.00281928	0.00305261	0.00105105	0.000359093	0.0023319	5.72162e-05	0.0015072	0.00345545	0.0535424	0.000473532	0.000194601	0.00179305	0.00137534	0.00234529	0.000237351	0.000227726	0.000167532	0.0231596	0.000907678	0.000721045	0.000258783	0.000120481	0.000239088	0.00141198	0.000130596	7.48664e-05	0.000125593	0.000131615	0.0138914	0.000523149	0.000487014	0.00076695	0.000223755	0.000241565	5.28159e-05	0.000217614	0.00208872	0.00208626	0.000190532	5.89703e-05	3.15014e-05	0.000161005	0.000123858	0.000829785	3.95037e-05	0.000119332	0.000508728	9.80444e-06	0.00274018
PMiGAP207	0.00270764	0.00359111	0.00114438	0.000409787	0.00270855	4.39595e-05	0.00216164	0.00483493	0.0496501	0.000557085	0.000177526	0.00174757	0.0011407	0.0024635	0.000191723	0.000264981	0.000189633	0.026822	0.00106735	0.000630431	0.000172542	0.000112802	0.000209856	0.00177386	0.000121216	7.63118e-05	0.000151026	0.000139636	0.0143248	0.000600989	0.000495471	0.00111151	0.000199398	0.000183499	6.66306e-05	0.000267044	0.00366638	0.00208105	0.000167225	5.58716e-05	3.07122e-05	6.64677e-05	0.000103631	0.000804846	4.97173e-05	0.000220301	0.000398116	6.22481e-05	0.00508756
PMiGAP207	0.00281257	0.002575	0.00134569	0.000519796	0.00285788	4.96537e-05	0.00206859	0.002587	0.076634	0.000713251	0.000232341	0.00239481	0.00136829	0.00265378	0.000268831	0.000255036	0.000183406	0.0395682	0.00172899	0.000683174	0.000265721	0.000166254	0.000242313	0.00123817	9.45425e-05	8.28598e-05	0.000160923	0.00011334	0.016085	0.000562383	0.000551053	0.00123682	0.000228876	0.000201656	7.40115e-05	0.000216184	0.00318717	0.00212744	0.00023438	7.3917e-05	3.18008e-05	6.15347e-05	0.000139158	0.00102395	3.55957e-05	0.000121066	0.000427518	2.57591e-05	0.00274453
PMiGAP210	0.00178819	0.00333874	0.00103441	0.000257934	0.00320514	2.50886e-05	0.00118785	0.00249965	0.019723	7.5904e-05	9.15062e-05	0.00238686	0.000819562	0.00214983	0.000223288	0.000158051	0.000423696	0.0171649	0.000645046	0.00103177	0.000234526	9.56562e-05	0.000194849	0.00125792	7.7684e-05	0.000214554	0.00022125	8.76907e-05	0.0126452	0.000573031	0.000411403	0.000938669	0.000144464	0.000289777	9.11486e-05	0.000249884	0.000811031	0.0010865	0.000114623	5.51463e-05	5.97082e-05	0	0.000162584	0.00124308	5.52941e-05	0.000125776	0.000134321	1.76142e-05	0.0030553
PMiGAP210	0.00174531	0.00273404	0.00113642	0.000204526	0.00356259	2.89094e-05	0.00125698	0.00234333	0.0222958	9.17053e-05	9.29853e-05	0.0019704	0.000882515	0.00225911	0.000214056	0.000187943	0.000531614	0.0123159	0.000422857	0.00118613	0.000229551	8.30133e-05	0.000158127	0.0012786	7.6749e-05	0.000146573	0.000223089	8.07293e-05	0.0114333	0.000627719	0.00037916	0.00127068	0.000185754	0.000261357	8.70507e-05	0.000280282	0.000860201	0.00107516	0.000105203	3.94994e-05	6.87253e-05	0	0.000155993	0.00123553	3.82845e-05	0.000121727	3.64154e-05	2.56196e-05	0.00364408
PMiGAP210	0.00217956	0.00246316	0.00139168	0.000265801	0.00379021	3.96123e-05	0.00173049	0.00288416	0.0299848	7.69003e-05	0.000137772	0.00275194	0.00112938	0.00248518	0.000241831	0.000192332	0.000611765	0.0184985	0.000669248	0.00141765	0.000311569	0.000107056	0.000193329	0.00181355	9.68605e-05	0.000194717	0.000297903	0.000104139	0.0147319	0.000806251	0.000490433	0.00163897	0.000200707	0.000291486	0.000100097	0.000413108	0.00107757	0.00161147	0.000134103	4.551e-05	7.35734e-05	1.07782e-05	0.000161958	0.00138949	5.77122e-05	0.000191131	3.68756e-05	5.37313e-05	0.00474992
PMiGAP210	0.00174725	0.00261319	0.00119332	0.000264304	0.00428293	2.31808e-05	0.00143803	0.00248234	0.0236862	0.00010991	0.00012326	0.00265507	0.000870527	0.00251892	0.000177467	0.000189242	0.000590008	0.0209858	0.000852158	0.0010451	0.000236105	7.64924e-05	0.000134336	0.00154548	7.36165e-05	0.000152922	0.00025028	0.000120416	0.0167434	0.000726195	0.000567101	0.00130902	0.000142796	0.000187851	0.000149817	0.000296851	0.000907292	0.00112806	9.9742e-05	5.63304e-05	5.78069e-05	0.000109293	0.000181725	0.00200316	8.37685e-05	0.000138709	0.000133994	3.96277e-05	0.00411001
PMiGAP211	0.00281935	0.00285971	0.00159246	0.000191157	0.00434541	3.53723e-05	0.00177547	0.00295023	0.0421073	0.000160379	0.000182161	0.00202882	0.00113548	0.00181378	0.000260651	0.000279681	0.000250511	0.0169324	0.000587838	0.0011618	9.71782e-06	5.59276e-05	0.000196655	0.00216629	5.85309e-05	0.000116812	0.000289586	8.90888e-05	0.016291	0.000645113	0.00060009	0.000815659	0.000296993	0.000247577	0.000296186	0.000557279	0.00135687	0.00285415	0.000232715	0.000105584	5.9069e-05	0.000145554	0.000162315	0.00381582	0.000149708	0.000211997	0.000290989	0.000102829	0.00589543
PMiGAP211	0.00277714	0.00323099	0.00184123	0.000251728	0.00453562	3.02847e-05	0.00188684	0.0031361	0.0468669	0.000140419	0.000226099	0.00240565	0.00120984	0.00159155	0.000295042	0.000268566	0.000453236	0.0176225	0.0006226	0.00112381	1.32808e-05	9.4485e-05	0.000213197	0.00217905	7.12233e-05	0.000108049	0.000272163	9.88193e-05	0.0167474	0.000639698	0.000619513	0.000783547	0.00026252	0.000229262	0.000290539	0.00052508	0.00126883	0.00280119	0.000241628	9.50916e-05	7.08541e-05	0.000149621	0.000157623	0.00415293	0.000160428	0.00020834	0.000308474	2.96733e-05	0.0056537
PMiGAP211	0.00246816	0.00270368	0.0017099	0.000221405	0.00387352	2.61564e-05	0.00144284	0.00259407	0.0361708	0.000124966	0.000144618	0.00231091	0.000944638	0.00177061	0.000211808	0.000202446	0.00026625	0.0172167	0.000705201	0.000828751	1.97079e-05	5.07724e-05	0.00020521	0.00206546	5.79006e-05	7.01839e-05	0.000242021	9.33559e-05	0.0165296	0.000668136	0.000578573	0.000868264	0.000202284	0.000180958	0.000272159	0.0005346	0.00111826	0.00252754	0.000231957	5.02666e-05	5.71037e-05	0.000138409	0.000103563	0.00341477	0.000146313	0.000210122	0.000237036	9.93789e-05	0.0057823
PMiGAP211	0.00281034	0.00270005	0.00171639	0.000231826	0.00359997	4.06692e-05	0.00136397	0.00272318	0.0359695	0.000156913	0.000142707	0.00213146	0.00120246	0.00184415	0.000179786	0.000228927	0.000704695	0.0187614	0.000673811	0.000929444	7.3296e-06	6.56937e-05	0.000219348	0.00208488	7.35442e-05	9.81793e-05	0.000280971	8.74779e-05	0.016435	0.000627823	0.000581113	0.000795029	0.000202204	0.00020146	0.000242572	0.000512092	0.00118109	0.0028893	0.000261271	7.12845e-05	4.91473e-05	7.24541e-06	0.000107534	0.00319494	0.000117575	0.000204735	0.000198571	8.21661e-05	0.0054813
PMiGAP212	0.00158801	0.000886627	0.000915463	0.000215285	0.00278893	2.8527e-05	0.000839281	0.00144326	0.011575	6.93267e-05	8.48407e-05	0.00119269	0.000160883	0.000682629	0.000100803	7.51681e-05	0.000272966	0.0100654	0.000370307	0.000211088	0.000106902	3.29476e-05	0.000211804	0.000297814	8.67789e-05	0.000114563	0.000178313	9.2466e-05	0.00790307	0.000560844	0.000261519	0.000476303	8.985e-05	7.44618e-05	0.000115251	0.00044331	0.000473875	0.000325034	5.01979e-05	8.789e-05	9.20315e-05	1.33555e-05	7.09104e-05	0.00157129	6.35452e-05	0.000299837	0.00028118	0	0.00126772
PMiGAP212	0.000719696	0.000370139	0.000308107	0.0001265	0.000958682	8.04396e-06	0.000295331	0.000962822	0.00710569	1.02904e-05	3.4556e-05	0.000676749	0.000129352	0.000475319	7.04083e-05	4.02826e-05	2.55192e-05	0.00561134	0.000205449	0.000105663	0.0001138	1.99752e-05	0.000154926	0.000120862	4.9123e-05	8.1181e-05	9.96102e-05	6.38775e-05	0.00496176	0.000180916	0.000147174	0.000371231	8.23759e-05	3.82766e-05	4.126e-05	0.000203158	0.000266616	0.000331901	2.89608e-05	4.93402e-05	0.000115275	2.75052e-05	4.89773e-05	0.000470706	1.90887e-05	0.000119163	2.31452e-05	0	0.000533434
PMiGAP212	0.00124641	0.000291922	0.000353724	0.000198442	0.00176872	1.68363e-05	0.000350087	0.00119743	0.00741997	5.01994e-05	7.5933e-05	0.00107142	0.00024313	0.000478433	0.000142012	6.66051e-05	0.000149223	0.01237	0.000439681	0.000192236	0.000134726	4.93e-05	0.000159922	0.000316163	5.7122e-05	7.13247e-05	0.000141036	9.30315e-05	0.00612017	0.000309498	0.000195836	0.000494563	0.000131178	8.9474e-05	0.000115304	0.000240615	0.000374073	0.000903942	7.84806e-05	4.48188e-05	0.000118469	1.92486e-05	4.86987e-05	0.00143435	5.55005e-05	0.000209963	0.000282012	2.96145e-06	0.00137942
PMiGAP212	0.00131949	0.000615099	0.000526763	0.000239406	0.00172186	3.25257e-05	0.000535048	0.00110091	0.00645505	6.90824e-05	7.43862e-05	0.00101906	9.09856e-05	0.000468552	0.000121954	7.42306e-05	0.000288257	0.0108785	0.000434134	0.000131017	0.000109544	3.37294e-05	0.0001624	0.00028414	7.48787e-05	0.000131766	0.000182678	8.96295e-05	0.0062325	0.000188862	0.000213305	0.00041979	0.000107604	5.96653e-05	8.26931e-05	0.000258378	0.000350367	0.000372152	4.35412e-05	3.79791e-05	9.36973e-05	2.71068e-05	5.60926e-05	0.000884776	3.47955e-05	0.000155569	2.7696e-05	2.5812e-06	0.000579775
PMiGAP213	0.00229417	0.00348472	0.000864028	0.000167271	0.00368696	4.9256e-05	0.00113521	0.00307787	0.0318356	0.000149218	0.000130796	0.000902478	0.00038848	0.00150393	9.97134e-05	0.000120664	9.3375e-05	0.0246582	0.000963676	0.000475338	7.85549e-05	5.25344e-05	0.000146544	0.0014236	0.000120898	9.59899e-05	0.000153945	0.000141514	0.00738584	0.000687184	0.000270953	0.000445534	0.000265711	0.000189809	8.48894e-05	0.000200042	0.0015123	0.00238771	0.000183798	6.06321e-05	4.01279e-05	0.000169551	0.000198111	0.00131246	5.0078e-05	0.000126362	0.000133683	5.15348e-05	0.00434188
PMiGAP213	0.00359264	0.00352832	0.00110001	0.000213211	0.00327422	6.35115e-05	0.00139554	0.00367827	0.0322305	0.000201858	9.83296e-05	0.00123887	0.000632435	0.00195841	9.45488e-05	0.000175337	0.000270011	0.0287253	0.00111497	0.000738032	8.83659e-05	7.08837e-05	0.000130555	0.00232656	0.000153124	0.000160841	0.000176387	0.000163428	0.00999823	0.000908743	0.000333577	0.000480519	0.00025666	0.000247311	0.000128932	0.000273257	0.00161471	0.00409673	0.00025193	4.0049e-05	4.66067e-05	0.000152536	0.000180119	0.00205901	5.78531e-05	0.000132743	0.000123236	7.33368e-05	0.00491985
PMiGAP213	0.00300266	0.00370274	0.00125232	0.000282276	0.00291934	5.49302e-05	0.00156578	0.00334917	0.0329861	0.000188427	0.000114577	0.00161617	0.000610634	0.00229548	0.000104272	0.000188604	0.000183556	0.0339822	0.00145046	0.00061207	0.00015082	0.000105205	0.000157261	0.00232083	0.000110679	0.000132823	0.000202196	0.000104633	0.00999636	0.000753156	0.000335511	0.0005053	0.00023553	0.0001944	0.000165083	0.000246577	0.00177611	0.00393332	0.000250464	5.23406e-05	3.98436e-05	0.000126585	0.000134695	0.00194025	8.7701e-05	0.000124538	0.000211095	4.78914e-05	0.00523309
PMiGAP213	0.00254308	0.00341925	0.00107171	0.000253372	0.00335556	5.53783e-05	0.00140167	0.00249244	0.0386011	0.000177419	0.000136194	0.00140701	0.000694392	0.00207047	0.00011036	0.000123525	0.000366183	0.0282354	0.00127422	0.000602861	0.00012875	7.94763e-05	0.000105886	0.00117667	0.000132913	0.000117621	0.000173453	0.000111719	0.0103692	0.000810178	0.000364982	0.000387643	0.000291249	0.000165509	0.000130824	0.000245602	0.00145715	0.00266289	0.000189748	4.09554e-05	4.4018e-05	8.8905e-05	0.000150327	0.00172291	6.36689e-05	0.000123601	0.000127725	2.3545e-05	0.0038969
PMiGAP214	0.00319905	0.00113287	0.000547177	0.000177431	0.00282758	6.53251e-05	0.000484636	0.00153254	0.014215	9.90345e-05	5.34596e-05	0.00141408	0.000430622	0.00123277	8.12573e-05	9.65407e-05	0.000301114	0.00859268	0.000321923	0.00020919	0.000107307	1.10362e-05	7.17231e-05	0.00154159	6.19365e-05	7.01363e-05	0.000172221	0.000277654	0.0123075	0.000328703	0.000401958	0.00156241	0.000276534	7.29356e-05	9.05318e-05	0.000196704	0.000690822	0.00111116	6.81246e-05	2.21464e-05	3.42682e-05	0.00015632	6.26967e-05	0.00144723	3.682e-05	0.000122811	0.000141341	5.35557e-06	0.0018575
PMiGAP214	0.00309432	0.00400854	0.00141933	0.000225619	0.00397022	8.16465e-05	0.00180608	0.00297639	0.0430931	0.000219173	0.00014066	0.00135405	0.000996769	0.00150539	0.000251682	0.000171402	0.000216968	0.0142019	0.000465972	0.000413816	0.000207443	7.3798e-05	0.000165171	0.00131105	0.000158193	0.000136364	0.000201134	0.00016813	0.0104025	0.000426924	0.000332214	0.000654408	0.000395941	0.000268183	0.000135263	0.000393217	0.00181651	0.00105282	9.43285e-05	4.84011e-05	5.38557e-05	0.000199484	0.000102602	0.00198583	6.72225e-05	0.000147438	0.000132099	7.28453e-05	0.00559216
PMiGAP214	0.00245425	0.00261408	0.00141774	0.000262797	0.00374185	2.73942e-05	0.00134917	0.00254347	0.0398047	8.28627e-05	0.000120624	0.00234901	0.00151457	0.00254682	0.000120559	0.000171133	0.00035992	0.0134864	0.000446117	0.000340349	0.000108963	3.42121e-05	0.000102769	0.00222595	5.68953e-05	0.000143474	0.000227493	9.06221e-05	0.0181131	0.000584661	0.000701866	0.00121711	0.000555015	0.00012744	0.000145782	0.000394516	0.000728902	0.00214936	0.000167485	2.17354e-05	5.6954e-05	4.24456e-05	8.4281e-05	0.00186451	6.91618e-05	0.000145631	8.238e-05	4.32358e-05	0.00225254
PMiGAP214	0.00182002	0.00206178	0.00121983	0.000200222	0.00332848	2.70558e-05	0.00095166	0.00274716	0.0225573	0.000101439	9.6904e-05	0.00182627	0.000638568	0.00200597	0.000113577	0.000170685	0.000413729	0.0124428	0.000427443	0.000380982	0.000108403	3.21514e-05	0.000142745	0.00300978	8.34277e-05	0.000134693	0.000192875	9.6074e-05	0.0130866	0.00058138	0.000481446	0.00263058	0.00094764	0.00014544	0.000115753	0.000430792	0.000841416	0.00245031	0.000197264	5.43108e-05	5.21066e-05	0.000650459	0.000126238	0.00125535	4.73822e-05	0.000219643	0.000268576	4.07628e-05	0.00409608
PMiGAP215	0.00336027	0.00124004	0.00144519	0.000257806	0.00366242	7.38738e-05	0.00131596	0.00257507	0.0216582	0.000177113	0.000108287	0.00113682	0.00124637	0.00191955	0.00025891	0.000184623	0.000155471	0.011249	0.000370969	0.000440146	0.000124333	8.53293e-05	0.00018478	0.00173847	0.000192605	0.000132379	0.000259055	0.000196823	0.00916099	0.000671838	0.000348874	0.000688467	0.000454401	0.000130075	0.00024289	0.000317834	0.000996735	0.000714173	0.000137333	3.9606e-05	0.00031508	0.000376177	0.000111414	0.00292688	9.97325e-05	0.000174389	0.00106183	6.78894e-05	0.00545008
PMiGAP215	0.00279607	0.00121364	0.00148389	0.000196786	0.00286795	5.17343e-05	0.00112823	0.00283868	0.014581	0.000202011	0.000107242	0.000815393	0.00120151	0.00182084	0.000221924	0.000214876	0.00019638	0.00844241	0.000295398	0.000466712	0.00017278	0.000110023	0.000299631	0.0018152	0.000137065	0.000126232	0.00022329	0.000141697	0.00637109	0.000752898	0.000266736	0.00069585	0.000499569	0.000152393	0.000105091	0.000303445	0.00146208	0.000875256	0.000115168	4.80132e-05	0.000336243	0.000263084	0.000104279	0.0016197	6.05414e-05	0.00019809	0.000825841	0.000104145	0.00555825
PMiGAP215	0.00300695	0.00143426	0.00160819	0.00033103	0.00325275	6.13229e-05	0.00136461	0.00259219	0.0188823	0.000176566	0.000115883	0.00101353	0.00171078	0.00181143	0.000215664	0.000228868	0.000835551	0.00925304	0.000319237	0.000463439	0.000324686	0.000133228	0.0001624	0.00148736	0.000121135	9.36048e-05	0.000219404	0.000148872	0.00761004	0.000724643	0.000280746	0.000739748	0.000247597	0.000117028	0.000150207	0.000283966	0.00109577	0.000666729	0.000109545	3.15339e-05	0.000256031	0.000106575	8.54209e-05	0.00214827	8.81748e-05	0.000172165	0.000627074	5.17068e-05	0.00555347
PMiGAP215	0.00263416	0.000697334	0.00137364	0.000170622	0.00276223	8.25717e-05	0.000886907	0.0020783	0.011055	0.000102783	6.78752e-05	0.000520775	0.000841734	0.00107813	0.000226417	0.000150178	0.000655141	0.00762872	0.000258044	0.000385106	0.00014608	6.80069e-05	0.000216909	0.0013148	0.000160332	0.000129375	0.000205962	0.00017983	0.00570041	0.000995232	0.000207642	0.000630245	0.000466913	0.0001182	0.000130128	0.000258781	0.000810655	0.00263911	0.000214455	3.84573e-05	0.000226558	4.34394e-05	8.67132e-05	0.00184592	7.56173e-05	0.00013512	0.000304992	2.58247e-05	0.00423049
PMiGAP217	0.0018504	0.00408657	0.00107967	0.000172983	0.00297237	2.67393e-05	0.00149004	0.00501617	0.0266279	0.000101197	0.00010032	0.00182291	0.000569196	0.00130452	0.000203425	0.000162829	2.40339e-05	0.0182742	0.000685607	0.000573133	2.22769e-05	2.68227e-05	0.000154797	0.00163225	5.76607e-05	0.000131925	0.000257746	9.46789e-05	0.014465	0.000608335	0.000524041	0.000672397	0.000105195	0.000218711	7.23343e-05	0.000284225	0.000841678	0.000486166	7.70877e-05	0.000116616	6.36297e-05	0.000112062	0.00016482	0.000940363	2.80249e-05	0.000144253	0.000199084	4.72668e-05	0.00428958
PMiGAP217	0.0023051	0.00247553	0.00166194	0.000194483	0.0031513	3.82955e-05	0.00202517	0.00273565	0.041881	0.000104969	0.000105698	0.00184181	0.00118594	0.00103568	0.000266557	0.000162664	0.000529472	0.014718	0.000531966	0.000689798	8.59654e-05	3.95145e-05	8.98554e-05	0.00193273	7.38633e-05	0.000114902	0.000272791	0.000120339	0.0144166	0.000852293	0.000549778	0.000816092	0.000243898	0.000256781	0.000111905	0.000295159	0.00103748	0.000503254	6.37017e-05	4.98962e-05	8.98006e-05	8.88603e-06	0.000186861	0.00145454	5.56818e-05	0.000159538	4.00998e-05	0.000114114	0.00525742
PMiGAP217	0.00255575	0.00196136	0.00138672	0.000135754	0.00358502	4.17609e-05	0.00172763	0.00307153	0.0216663	0.000357056	8.13594e-05	0.00168484	0.00100961	0.0010043	0.000249325	0.000167989	0.00077391	0.014493	0.000544434	0.000707434	1.90373e-05	3.85145e-05	0.000126718	0.00170472	7.19348e-05	0.000129158	0.000280568	0.000148158	0.0162878	0.000662193	0.000559321	0.000858648	0.000410933	0.000229847	9.57901e-05	0.000359537	0.00221991	0.000430664	4.29591e-05	7.4059e-05	0.000103305	9.45505e-05	0.000167199	0.00112555	4.97231e-05	0.000216879	0.000168244	0.000109772	0.00577411
PMiGAP217	0.00254575	0.00216357	0.00171714	0.000150748	0.00339108	2.75362e-05	0.00139646	0.00323008	0.016923	0.000171881	9.64783e-05	0.00183895	0.00103834	0.00156108	0.000286279	0.000168924	0.000238603	0.0166588	0.000630555	0.00072053	3.00112e-05	2.4097e-05	0.000218671	0.00179833	7.18329e-05	0.000165784	0.000267802	0.0001268	0.0155691	0.00085132	0.000549975	0.000745304	0.000333666	0.000181483	9.196e-05	0.000342714	0.00102681	0.000617167	8.5882e-05	8.49544e-05	9.61309e-05	0.000122017	0.000140303	0.00123354	5.45411e-05	0.000177332	0.000245961	6.11899e-05	0.0048254
PMiGAP218	0.00284675	0.00740512	0.00123623	0.000213571	0.00369045	4.21423e-05	0.00163893	0.00591669	0.0509688	0.000127042	0.000139149	0.00208872	0.000395671	0.00295625	0.000103096	0.00017219	0.000196099	0.0261693	0.00100389	0.000609382	4.70041e-05	5.05183e-05	0.000180408	0.00254273	0.000100246	0.000121501	0.00013995	0.000137849	0.0153478	0.000558219	0.000479759	0.000487902	0.000104005	0.000145552	5.63244e-05	0.000227849	0.00130584	0.000682544	0.00016293	0.000154168	3.36737e-05	3.1657e-05	0.000155053	0.000526367	2.65287e-05	0.000288664	4.01839e-05	0.000110187	0.0060428
PMiGAP218	0.00277331	0.00537833	0.00105647	0.000301137	0.00263727	5.76663e-05	0.00150011	0.00581897	0.0407368	0.000120702	0.000142615	0.00237908	0.000415061	0.00220315	0.000140217	0.000211059	0.000464909	0.0365248	0.00158166	0.000697942	5.75658e-05	5.01912e-05	0.000201244	0.00194379	0.000104448	8.32522e-05	0.000177598	0.000122178	0.0180375	0.000656043	0.000665564	0.000588185	7.8709e-05	0.000182384	4.8688e-05	0.000171899	0.00129779	0.000966131	0.000150881	0.000144836	3.37544e-05	3.89186e-05	0.000152768	0.000650636	1.93886e-05	0.000153315	6.80527e-05	6.46274e-05	0.0054693
PMiGAP218	0.00246754	0.00632496	0.00121272	0.000330444	0.00238006	4.211e-05	0.00139129	0.00857113	0.0400208	0.00011172	0.000141094	0.00236786	0.000413732	0.00211703	8.80233e-05	0.000225908	0.000159911	0.0348083	0.0015014	0.000631651	3.13253e-05	5.43122e-05	0.000223622	0.00183183	9.5238e-05	5.15047e-05	0.000157333	0.000110696	0.0185384	0.000666526	0.000673552	0.000428879	9.54323e-05	0.000180759	3.66719e-05	0.000190832	0.00131129	0.000550756	0.000129126	0.000190405	2.77647e-05	4.29474e-05	0.000168263	0.000530489	2.26653e-05	0.000136221	7.32186e-05	9.49339e-05	0.00559772
PMiGAP218	0.00216997	0.00809891	0.000880207	0.000234654	0.00315914	4.28182e-05	0.00168758	0.00558938	0.0614463	8.76852e-05	0.000161018	0.00151534	0.00048561	0.0019342	0.000155843	0.000160551	0.000597364	0.0272065	0.00105491	0.000536174	5.43909e-05	4.78259e-05	0.000128496	0.00152914	9.01028e-05	5.95451e-05	0.0001396	0.000122847	0.0119048	0.000540906	0.000371253	0.000371151	9.83898e-05	0.000187138	5.35223e-05	0.000182187	0.00105391	0.000896026	0.00014712	0.000107613	6.41127e-05	3.8691e-05	0.00018128	0.00079536	4.55684e-05	0.000111675	3.59582e-05	2.87393e-05	0.00407391
PMiGAP219	0.00258423	0.00380325	0.00114	0.000207144	0.00393748	6.0482e-05	0.00186596	0.00248802	0.0627639	7.20408e-05	0.000136487	0.00109189	0.000856981	0.0036351	0.000219526	0.000195856	0.000750117	0.0261664	0.000930599	0.000491468	2.06165e-05	2.55701e-05	0.000175344	0.00306231	0.000115944	0.000105919	0.000212599	0.000183881	0.0105047	0.00127276	0.000309798	0.000568986	0.000223658	8.23967e-05	0.000179579	0.000257038	0.00100079	0.000191392	0.000137989	9.00305e-05	7.39163e-05	8.26633e-05	9.14951e-05	0.00185283	8.18047e-05	0.00017621	4.79874e-05	8.95023e-05	0.00424403
PMiGAP219	0.00277273	0.00371982	0.000992857	0.000167429	0.00443653	4.42758e-05	0.00162306	0.00265864	0.0544388	0.000158414	0.00015101	0.00113325	0.00101381	0.00273938	0.000232774	0.00016374	0.000191189	0.01659	0.000584923	0.00041522	2.88733e-05	3.15223e-05	0.000164563	0.00283525	0.000106836	6.75232e-05	0.000227077	0.000157809	0.0110235	0.00110466	0.000361601	0.000708478	0.000207333	0.000108463	0.000156999	0.000298946	0.00110711	0.000366056	0.000108503	0.00010436	7.36307e-05	4.8519e-05	0.000111092	0.00207402	7.65905e-05	0.000152728	4.99027e-05	5.71603e-05	0.00514509
PMiGAP219	0.00348148	0.00374468	0.00119744	0.000202657	0.00438874	9.11502e-05	0.00196615	0.00315131	0.0443095	0.000172989	0.000162939	0.00125597	0.000872674	0.00319943	0.000215132	0.000207113	0.000191839	0.02073	0.000795543	0.000494628	1.65974e-05	3.58045e-05	0.000184083	0.00365154	0.000170428	9.17188e-05	0.000299241	0.000219432	0.0115071	0.00186262	0.000381495	0.000888057	0.000363758	0.00011298	0.000156031	0.000410364	0.00130293	0.000352373	0.000107662	9.5415e-05	0.000125833	0.000150312	0.000124202	0.00208349	7.90635e-05	0.000223573	0.000107917	0.000150901	0.00638203
PMiGAP219	0.00288432	0.00264829	0.000808559	0.000204637	0.00361924	5.3022e-05	0.00156403	0.00248959	0.0431798	0.000164292	0.000122991	0.000776452	0.00131287	0.00290482	0.000265416	0.00019366	0.000283529	0.0130773	0.000450871	0.000462392	2.62372e-05	3.03252e-05	0.000176362	0.00316716	9.50824e-05	7.05974e-05	0.000303119	0.000171726	0.00835526	0.00103756	0.000282786	0.000865294	0.000290033	9.5477e-05	0.000104333	0.00042159	0.00103279	0.000337694	0.000117477	0.000110984	8.45577e-05	8.37567e-05	0.000113594	0.00151986	6.81571e-05	0.000164205	0.000116973	0.000124081	0.00600311
PMiGAP220	0.00238826	0.00552491	0.000878412	0.000569073	0.00417591	2.17177e-05	0.00263176	0.00452291	0.0902845	0.000266106	0.000121057	0.00215181	0.00133231	0.00401548	0.000194741	0.000200645	0.000571895	0.0656073	0.00306514	0.000656616	0.000230244	8.3614e-05	0.000147109	0.00426921	2.61672e-05	5.58898e-05	0.000253131	5.58803e-05	0.0159685	0.000683745	0.000459064	0.00246545	0.000201929	0.000156631	0.000103409	0.000282962	0.00249287	0.000245341	0.000134929	0.000289381	3.96454e-05	2.38705e-05	0.000171358	0.00129433	6.03681e-05	0.000161117	4.65054e-05	4.92847e-05	0.00534216
PMiGAP220	0.00182528	0.00661452	0.000730443	0.000498582	0.00333435	7.80435e-06	0.00194355	0.00459361	0.0852435	0.000239443	0.00012045	0.00221885	0.000697355	0.00251376	0.000131689	0.00018562	0.000110866	0.0781494	0.00374638	0.000560443	0.0002467	8.6689e-05	0.000160269	0.00243764	1.72437e-05	6.59662e-05	0.000236135	3.9592e-05	0.0156034	0.000578439	0.000515638	0.00225184	0.000166184	0.000142173	0.000110928	0.000209155	0.00215679	0.000925886	0.000168848	0.000269528	5.10189e-05	9.18119e-05	0.000133904	0.00132617	5.60384e-05	0.000105928	6.81099e-05	4.37105e-05	0.00407154
PMiGAP220	0.00242326	0.00466432	0.000810795	0.000511859	0.00603266	2.02906e-05	0.00215753	0.00583053	0.106101	0.000180827	0.000156633	0.00168871	0.00145894	0.00424203	0.000245048	0.000235445	0.000154247	0.0319282	0.00125227	0.00116006	0.000260268	0.00011026	0.000107115	0.00434428	6.15252e-05	9.56179e-05	0.000235546	5.36687e-05	0.0112019	0.000760419	0.000407251	0.00291874	0.000339931	0.000153815	0.000139487	0.000303615	0.00175349	0.000351929	0.000169066	0.000383206	5.46583e-05	0.00017683	0.000178148	0.00209622	8.88463e-05	0.000211364	6.14809e-05	0.000130489	0.00575304
PMiGAP220	0.00206815	0.00408654	0.000838062	0.000668253	0.0030573	1.32239e-05	0.00183899	0.00358096	0.0588377	0.000857666	0.000103791	0.00325737	0.000648369	0.00228351	0.000147288	0.00039224	0.000224796	0.125047	0.00655679	0.000646019	0.000292631	0.000119845	0.000117521	0.00442851	2.5919e-05	6.60609e-05	0.000268503	4.48259e-05	0.0215107	0.000546997	0.000776008	0.00192515	0.000198682	0.000151198	8.03765e-05	0.000249675	0.00479141	0.000699257	0.0002418	0.000292288	3.43117e-05	8.42919e-05	0.000169357	0.00102605	3.7537e-05	0.000124422	2.79317e-05	1.68472e-05	0.00359191
PMiGAP221	0.00205778	0.00172387	0.00152145	0.000171611	0.00390085	2.872e-05	0.00108397	0.00219011	0.0181768	0.000101637	0.000118114	0.00132125	0.000628134	0.0011434	0.000263943	0.000126882	0.000203872	0.0131498	0.000443947	0.000425018	4.34043e-05	4.00485e-05	0.000172092	0.00052469	4.47788e-05	9.89864e-05	0.000227826	9.64042e-05	0.00923568	0.00055109	0.000283103	0.000487992	0.000103349	0.000137196	0.000143364	0.000486341	0.000709037	0.0006154	6.63817e-05	8.01938e-05	5.94594e-05	3.83065e-05	9.64256e-05	0.00219199	0.000110339	0.000498342	0.000288146	5.75192e-06	0.00341634
PMiGAP221	0.00212126	0.00116067	0.0012967	0.000187847	0.00340928	2.51413e-05	0.000917226	0.00206083	0.0145113	0.000136685	0.000107552	0.00103529	0.000442967	0.00103307	0.000222606	0.000119511	0.000270133	0.0130614	0.000473483	0.000901052	3.36484e-05	4.82716e-05	0.000183386	0.000544386	6.79326e-05	9.65227e-05	0.000233202	8.34403e-05	0.00711769	0.000432302	0.000248311	0.000553552	0.000142214	0.000147504	0.000111891	0.000418513	0.000784011	0.000421194	6.99818e-05	8.71947e-05	4.7854e-05	6.36841e-06	0.000101657	0.00141704	6.6715e-05	0.000372349	0.000245924	3.47197e-06	0.00321768
PMiGAP221	0.00215042	0.00172139	0.0016529	0.000156712	0.00262728	2.42368e-05	0.00125494	0.00184438	0.00985733	0.000185015	0.000165948	0.00133345	0.000690566	0.000790825	0.00030114	0.000128482	0.000359789	0.0143384	0.000457369	0.000491778	3.08902e-05	6.19002e-05	0.000187858	0.000643493	5.78396e-05	6.44434e-05	0.000297754	9.47064e-05	0.00995607	0.00079422	0.00036481	0.000692641	0.000135745	0.000169967	0.000248141	0.000344428	0.00105123	0.00057508	6.09501e-05	6.21954e-05	8.76485e-05	7.58046e-05	7.11092e-05	0.00331446	0.000129624	0.000224878	0.000270383	3.91602e-05	0.00429033
PMiGAP221	0.00336825	0.00116003	0.00314223	0.000218936	0.00296473	2.33644e-05	0.00117772	0.00230918	0.024856	0.000137998	0.000141541	0.00159963	0.00176834	0.00113936	0.000187713	0.000166557	0.000387285	0.0201336	0.000739812	0.00173188	1.61126e-05	3.87279e-05	0.000140544	0.00062139	6.2926e-05	0.000104429	0.000361141	0.0001116	0.0111283	0.000541122	0.000368669	0.000621919	0.000180782	0.000173617	0.000152068	0.00038008	0.00109992	0.000739687	0.000110953	0.000101777	7.07612e-05	6.50152e-06	0.000127452	0.00219998	0.000105609	0.000263351	7.90877e-05	1.34004e-05	0.00281997
PMiGAP222	0.00363266	0.00343934	0.00160663	0.000206676	0.00515369	9.72107e-05	0.00183642	0.00382146	0.050793	0.000334519	0.000167197	0.00198655	0.00185826	0.00338536	0.000163869	0.000256954	0.000192888	0.0133005	0.000442924	0.00116331	1.256e-05	4.50663e-05	0.000245205	0.00414474	0.000265424	0.000204119	0.000293455	0.000262679	0.0141708	0.000966667	0.000480089	0.00185045	0.000246737	0.000126082	0.000148932	0.000511353	0.00197785	0.000268315	0.000161216	0.000146393	8.03906e-05	0.000223308	0.000120794	0.00198534	8.91587e-05	0.000271173	0.000137177	0.000368888	0.0109811
PMiGAP222	0.00196449	0.00141602	0.00068632	0.000128114	0.00304233	9.63605e-05	0.000838004	0.0266558	0.03056	0.000134549	8.06679e-05	0.000866276	0.00137781	0.00169256	0.000180435	0.000123594	0.000790647	0.00679864	0.000246777	0.000372505	5.03442e-05	1.60938e-05	0.000200766	0.00186748	0.00013218	0.000258143	0.000109192	0.000395225	0.00821299	0.000412231	0.000211422	0.000687792	0.000197237	6.47012e-05	6.29413e-05	0.000213266	0.000968887	0.000362787	0.000177757	9.34302e-05	3.58214e-05	0.000264832	0.000148635	0.00103914	4.62487e-05	0.000153677	1.10179e-05	7.38472e-06	0.00458099
PMiGAP222	0.00281241	0.00268724	0.00135445	0.000133278	0.00352173	6.10704e-05	0.00165564	0.00290835	0.0313667	0.000237156	0.00015315	0.00144014	0.00179414	0.00183429	0.000171144	0.00020404	0.000606692	0.0083554	0.000280956	0.00130373	1.90519e-05	4.56131e-05	0.000220656	0.00302792	0.000161548	7.93445e-05	0.000312674	0.000205274	0.0109471	0.000965897	0.000370437	0.0017966	0.000174281	0.000112405	0.000134774	0.000538019	0.00139579	0.000376759	0.000111722	0.000115803	8.71124e-05	0.00019588	9.64073e-05	0.00159325	5.40685e-05	0.000245044	0.000221272	0.000298361	0.0102445
PMiGAP222	0.00361041	0.00308843	0.00158256	0.000208911	0.0048213	8.96106e-05	0.00184972	0.00413734	0.0456404	0.000247356	0.000136319	0.00169057	0.00170617	0.00309632	0.000162311	0.000246349	0.00103357	0.0142862	0.000517257	0.00110958	6.73331e-06	5.52792e-05	0.000306098	0.00330653	0.000243105	0.000183695	0.000258757	0.000249084	0.0125657	0.000890763	0.00040589	0.00162936	0.000276896	0.000143115	0.000165118	0.000493169	0.00172149	0.000556734	0.00021407	0.000125322	7.93192e-05	1.82334e-05	9.9246e-05	0.00198682	7.90644e-05	0.000284329	0.000126266	0.000234621	0.00903737
PMiGAP223	0.00210464	0.00106187	0.000891436	0.000229565	0.0030569	3.36327e-05	0.00118647	0.00211904	0.0108645	0.000154375	0.000101377	0.00114126	0.000626203	0.000913018	0.000246359	0.000138334	0.000251763	0.00928232	0.000351736	0.000614111	0.000163335	7.93719e-05	0.000118274	0.00186567	8.87085e-05	0.000181966	0.000261538	0.00011372	0.0090084	0.000457795	0.000311695	0.000832572	0.00055478	0.000295061	0.000138489	0.000383189	0.00145526	0.0015939	0.000128151	6.99833e-05	0.000129521	0.000251245	0.000160597	0.0017971	6.38716e-05	0.000192845	0.000353877	4.96751e-05	0.00482459
PMiGAP223	0.0015805	0.00105789	0.000828805	0.000178633	0.00272905	2.9831e-05	0.00108823	0.00227984	0.00947938	0.000148097	0.000103858	0.00115811	0.000388858	0.000911944	0.000204176	0.000116056	0.000166099	0.00860344	0.000280089	0.00055931	9.39953e-05	4.65286e-05	0.000115059	0.00165993	8.41972e-05	0.000159918	0.0002462	9.52085e-05	0.00878015	0.000371812	0.000367589	0.000776141	0.000474744	0.000262173	9.47075e-05	0.000338919	0.000992703	0.00178956	0.000141036	9.29929e-05	8.33349e-05	0.000256571	0.00015842	0.00153932	6.88479e-05	0.000150158	0.000504742	6.83306e-05	0.00436062
PMiGAP223	0.0016351	0.00141737	0.00071255	0.000137622	0.00266064	3.01305e-05	0.00100911	0.00204033	0.0118444	0.000312369	8.76621e-05	0.00100902	0.000485777	0.000799218	0.000159767	0.000104103	0.000219605	0.00708485	0.00024663	0.00056751	8.14313e-05	3.84304e-05	9.08423e-05	0.00162002	6.76708e-05	0.00013211	0.000199325	8.97077e-05	0.00852514	0.000367556	0.000324616	0.000522481	0.000510135	0.000187161	0.000106363	0.000271928	0.00282689	0.00122845	8.98014e-05	4.9086e-05	8.16966e-05	0.000140759	9.97815e-05	0.00147947	6.6087e-05	0.000144619	0.000245227	6.46919e-05	0.00430343
PMiGAP223	0.0018135	0.00146172	0.00104426	0.000267071	0.00342759	4.05511e-05	0.00129347	0.00264123	0.0146156	0.000121782	0.000105331	0.00131711	0.000456069	0.00100773	0.000203932	0.000164685	0.000299877	0.00923057	0.000326815	0.000774834	0.000114465	5.40713e-05	0.000181019	0.00190114	9.45487e-05	0.000177448	0.000210941	0.000129408	0.00983917	0.000484873	0.000431863	0.000850487	0.000488079	0.000268035	0.000189751	0.000388719	0.0011824	0.00139665	9.96534e-05	9.62762e-05	0.000121806	0.000200548	0.000150553	0.00244265	9.73884e-05	0.000166411	9.18222e-05	5.7918e-05	0.00534976
PMiGAP226	0.00292722	0.000745572	0.00108582	0.000224026	0.00360942	0.000119	0.00128834	0.00219649	0.0294919	0.000181545	0.000211747	0.00203955	0.000762586	0.0013159	0.000180506	0.000195273	0.000424522	0.0150238	0.000544072	0.000799134	9.60603e-05	6.42043e-05	0.000140335	0.00191392	0.000263032	0.000147251	0.000387568	0.000289965	0.0156914	0.000667938	0.000604259	0.00121619	0.000458589	0.000176615	0.000243778	0.000515544	0.00108319	0.000909678	9.22868e-05	5.59257e-05	9.19488e-05	0.000179308	0.000130905	0.00320181	0.000126922	0.000232567	0.000396121	0.000260306	0.00846744
PMiGAP226	0.00277895	0.000983134	0.000831677	0.000148544	0.00266389	7.73769e-05	0.00114235	0.00174596	0.0346291	0.000151999	0.000149198	0.00129962	0.000579443	0.00112697	0.000221412	0.000132621	0.000225672	0.00929803	0.000352767	0.000503874	7.62856e-05	5.78695e-05	0.000126643	0.00122604	0.000176368	0.000106407	0.000302383	0.000213582	0.00904092	0.000546352	0.000312837	0.000705427	0.000327168	0.000111054	0.000108651	0.00041507	0.00108493	0.000561431	5.61795e-05	4.54983e-05	6.44328e-05	0.000116712	0.000122386	0.00155238	5.49975e-05	0.000171607	0.000350987	0.000114276	0.00548835
PMiGAP226	0.00279834	0.000951005	0.000790069	0.000205525	0.00384118	6.48194e-05	0.00170849	0.00208113	0.0648288	0.000196956	0.00024965	0.00173143	0.000922592	0.0013969	0.000216186	0.000211189	0.000645114	0.0120701	0.000407225	0.000750693	5.91102e-05	4.40556e-05	0.000112505	0.00162712	0.000207654	0.000108691	0.000411447	0.000243692	0.0124379	0.000793725	0.000401683	0.00130223	0.000268868	0.000183778	0.000220444	0.00050082	0.0015004	0.000547825	8.31441e-05	5.51572e-05	8.02768e-05	3.41758e-05	0.000156475	0.00273482	0.00010898	0.000256189	0.00034217	0.000286806	0.00982643
PMiGAP226	0.00260057	0.000660601	0.000947396	0.000172037	0.00388666	7.97738e-05	0.0010846	0.00214665	0.0521121	0.000179408	0.000153506	0.00200085	0.000652444	0.00131384	0.000165541	0.000189876	0.00023696	0.0140715	0.000525493	0.000519183	2.84869e-05	3.69624e-05	0.000148526	0.00185412	0.000199226	0.000141592	0.000305628	0.000215908	0.0150124	0.000632902	0.000518934	0.000767552	0.000325404	0.000188926	0.000192267	0.000391546	0.00117407	0.000949786	9.9696e-05	8.37067e-05	6.50518e-05	0.00015068	0.000189632	0.00294795	9.9436e-05	0.00018754	0.000229007	0.000101597	0.0060162
PMiGAP227	0.00264876	0.00136097	0.000936179	0.0001477	0.00237493	8.57159e-05	0.000999778	0.00275975	0.0193528	7.00546e-05	3.73197e-05	0.000775572	0.000727929	0.000823619	0.000210068	0.000126142	0.000419462	0.00713291	0.000228609	0.000541944	5.39806e-05	4.95885e-05	0.00023494	0.000830102	0.000174246	0.000169866	0.0001969	0.000163133	0.00621844	0.000388697	0.000215851	0.000461412	0.000832486	0.000134626	5.77055e-05	0.000272697	0.00069824	0.000925119	9.95195e-05	5.76598e-05	4.45909e-05	3.85327e-06	9.68323e-05	0.00064574	1.68287e-05	0.0001204	1.63028e-05	1.65988e-05	0.00179033
PMiGAP227	0.00292737	0.00219076	0.00159625	0.000297439	0.00380955	7.02193e-05	0.00162873	0.00300813	0.0267516	0.000167817	8.41116e-05	0.00182731	0.000881785	0.00221671	0.000189688	0.000225019	0.000161734	0.0213379	0.000822312	0.000535164	0.000131654	7.22442e-05	0.000335815	0.00206032	0.000143085	0.000156084	0.000283343	0.000139247	0.0118712	0.000621416	0.000397637	0.000636728	0.000534427	0.000260527	9.2652e-05	0.000428384	0.00100851	0.00097047	0.000106636	9.10116e-05	3.49324e-05	0.00031138	0.000119906	0.00114908	3.71164e-05	0.000318887	0.000146456	1.60141e-05	0.00309063
PMiGAP227	0.00385337	0.00178375	0.00149041	0.00022104	0.00420385	0.000109587	0.00184262	0.00286014	0.0269254	0.000185604	9.80592e-05	0.00172211	0.00159116	0.00178871	0.000279089	0.000163077	0.000251069	0.0113779	0.000325698	0.000712383	7.98817e-05	7.86424e-05	0.000187219	0.00122896	0.000229097	0.000169499	0.000273204	0.000245833	0.0133189	0.000577669	0.000394674	0.000691004	0.0011468	0.000240037	0.000216133	0.000435787	0.000949855	0.00108718	0.000109356	8.22781e-05	5.51329e-05	4.88404e-05	0.000123637	0.0032135	0.000115083	0.00020835	9.89365e-05	2.20301e-05	0.0033148
PMiGAP227	0.0038036	0.0029216	0.00156226	0.000253623	0.00425075	0.000108675	0.00202896	0.0031824	0.033646	0.000169607	0.00010977	0.00155762	0.0011376	0.00257609	0.000191717	0.000196392	0.000455469	0.0117729	0.000398843	0.000815106	8.09211e-05	7.27692e-05	0.00024238	0.00151112	0.000238897	0.000226085	0.000279105	0.000206644	0.0116119	0.000561891	0.000403408	0.000901874	0.0010793	0.000336201	0.000164579	0.000385413	0.000977579	0.00312413	0.00023074	8.25266e-05	7.36826e-05	0.000295251	0.000142316	0.00246006	8.28975e-05	0.000162744	9.95392e-05	2.49349e-05	0.00326925
PMiGAP229	0.00135191	0.00148671	0.000574763	0.000334615	0.00305031	2.45058e-05	0.00090247	0.00223329	0.0123765	0.00013471	7.49388e-05	0.00144585	0.000444901	0.00138491	0.000199676	0.000177292	0.00046227	0.0180135	0.000688053	0.000371383	0.000181222	4.29152e-05	0.000282417	0.00188179	5.95431e-05	0.000113546	0.000196538	8.21076e-05	0.011693	0.0027182	0.000399103	0.000590516	0.000129221	0.000134314	0.000101175	0.000310705	0.00172032	0.000366753	4.77816e-05	4.54598e-05	6.32589e-05	2.69099e-05	8.46026e-05	0.00125885	5.42345e-05	0.000344207	1.82313e-05	5.22963e-05	0.00469874
PMiGAP229	0.00231435	0.00312024	0.00117367	0.000742463	0.00478177	3.04939e-05	0.00217674	0.00265175	0.0335767	0.000267121	0.000192332	0.00217555	0.001111	0.00234695	0.000294101	0.000333407	0.000265633	0.0181172	0.000709222	0.000600971	0.000463232	9.67197e-05	0.000181563	0.00209781	5.71111e-05	8.04775e-05	0.000367816	0.000107113	0.0169007	0.00521418	0.000598559	0.00133563	0.000173722	0.000197822	0.000192838	0.000399103	0.00265921	0.000990849	0.000120011	7.34674e-05	9.75167e-05	0.000104624	0.00018051	0.00297041	0.000117151	0.00026807	0.000121318	0.000184477	0.00775378
PMiGAP229	0.00198314	0.00346618	0.00111425	0.00069895	0.00631	3.08884e-05	0.00190221	0.00331866	0.0373313	0.000270335	0.000179915	0.00239024	0.000913247	0.00207888	0.000254419	0.000296924	0.000360357	0.0197377	0.000754766	0.00052499	0.000336636	8.02538e-05	0.000177084	0.00231714	8.08134e-05	0.000147707	0.000244441	0.000102397	0.016249	0.00470301	0.000558346	0.000965125	0.000199991	0.000142159	0.000244292	0.000301266	0.0022776	0.000866653	0.000104464	5.9244e-05	9.56305e-05	0.000203036	0.000185265	0.00317606	0.0001265	0.000220786	0.000101927	0.000152901	0.00749057
PMiGAP229	0.00245576	0.0037587	0.000939429	0.00066214	0.00553313	3.52689e-05	0.00235216	0.00492964	0.0501718	0.00033968	0.000120594	0.00219307	0.000893806	0.00504153	0.000182672	0.000430421	0.000145503	0.056655	0.00259102	0.000569579	0.000238744	9.86774e-05	9.2974e-05	0.00697482	5.66096e-05	0.000108183	0.000321613	0.000132667	0.0164395	0.00611417	0.000553139	0.00113926	0.000145597	0.000171242	0.000154605	0.000285852	0.00413186	0.00072634	6.98433e-05	4.61488e-05	5.6507e-05	0.000119266	0.0001404	0.00224363	8.12881e-05	0.00035213	0.000132591	0.000241396	0.00905704
PMiGAP230	0.00258935	0.00435333	0.000957202	0.000164545	0.00448762	2.67728e-05	0.00100363	0.00297139	0.0319007	0.00024028	0.000138557	0.000733269	0.00154591	0.00157008	0.000182904	0.000126464	0.000117489	0.0072191	0.000228521	0.000460974	2.71388e-05	2.93978e-05	0.000232738	0.00208325	4.16951e-05	6.46262e-05	0.000202434	8.77756e-05	0.0043899	0.000643664	0.000175553	0.000775542	0.00010082	0.000239229	0.000159264	0.0004513	0.00198356	0.000374105	5.05882e-05	9.01008e-05	3.24324e-05	0.000200355	0.0001319	0.0016547	6.48954e-05	0.000319348	0.000277804	8.37318e-05	0.00647314
PMiGAP230	0.00265281	0.00393396	0.00103861	0.000151413	0.00499336	1.39796e-05	0.00115394	0.00321067	0.0353272	0.000259995	0.000130442	0.000631424	0.00161023	0.00165511	0.00024964	0.000142824	0.000128113	0.0062225	0.000213337	0.000632869	1.73013e-05	6.21303e-05	0.000251757	0.00205737	2.84811e-05	6.71911e-05	0.000186369	8.44798e-05	0.00329626	0.000635553	0.00011417	0.000690997	7.63615e-05	0.000327351	9.64582e-05	0.00061743	0.0023802	0.00056463	7.25236e-05	7.08571e-05	4.67224e-05	0.000180798	0.000132828	0.00123866	3.47344e-05	0.00060243	0.000301145	0.0001486	0.00718309
PMiGAP230	0.00236307	0.00383313	0.0010393	0.00015824	0.00416276	1.52166e-05	0.000829176	0.00285584	0.0254499	0.000185507	9.24414e-05	0.000553033	0.00111825	0.00142502	0.000195311	0.000135748	0.00033465	0.00578483	0.000212544	0.000496656	2.24767e-05	3.90761e-05	0.000293488	0.00183428	4.83271e-05	6.24001e-05	0.000193964	7.95631e-05	0.0037655	0.000522811	0.000125628	0.000642521	0.000121616	0.000219396	7.53644e-05	0.000432402	0.00157261	0.00091069	8.77335e-05	7.95408e-05	3.03232e-05	7.22892e-05	0.000105934	0.00121401	5.01112e-05	0.000422782	0.000279622	5.09682e-05	0.00570446
PMiGAP230	0.00298969	0.00394224	0.00117131	0.000129612	0.00431622	2.67265e-05	0.00110494	0.00324996	0.0289734	0.000281201	0.000160727	0.000796496	0.00194784	0.00168748	0.000251312	0.000163266	0.000293927	0.00719067	0.000267833	0.000563756	3.56454e-05	5.80126e-05	0.000247638	0.00223208	4.4883e-05	5.21712e-05	0.000205697	8.81584e-05	0.00469985	0.000751459	0.000161253	0.000844571	0.000136861	0.000277598	0.000135703	0.000474636	0.00238761	0.000597929	5.74471e-05	3.86501e-05	4.39756e-05	0.000142704	0.000109761	0.00156715	6.80028e-05	0.000380864	0.000393515	0.000188492	0.00792906
PMiGAP231	0.00125773	0.000414649	0.000274918	0.000147875	0.00166618	2.18881e-05	0.000378471	0.00121426	0.0119689	6.45634e-05	7.7919e-05	0.000529718	0.000199284	0.00238132	9.00043e-05	6.8509e-05	0.000217945	0.00939849	0.000364334	0.00015689	2.16321e-05	1.48425e-05	0.000185451	0.000274564	4.76356e-05	7.20024e-05	9.50677e-05	6.97024e-05	0.00289505	0.000378677	0.000132911	0.000289283	0.000109311	4.45175e-05	4.02133e-05	0.000255092	0.000375148	0.000815981	9.36502e-05	9.14316e-05	5.32194e-05	3.17885e-05	4.93231e-05	0.000421079	2.38217e-05	0.000200213	0.000276877	2.01158e-06	0.00114962
PMiGAP231	0.00114361	0.000175499	0.000366429	8.91577e-05	0.00155533	1.28331e-05	0.000170694	0.00127682	0.0133076	5.28811e-05	5.59242e-05	0.000377002	0.000167766	0.00137743	5.47174e-05	6.02953e-05	0.000230523	0.0104984	0.000390627	0.00011074	7.41435e-06	2.44202e-05	0.000127282	0.000238479	2.53349e-05	4.06303e-05	0.000114367	7.40244e-05	0.00352729	0.00047361	0.00011345	0.000290777	0.000123866	5.35337e-05	2.43196e-05	0.000220459	0.00037858	0.000461167	6.11044e-05	7.04733e-05	5.98699e-05	1.14442e-06	6.40381e-05	0.000353347	1.04772e-05	0.000151046	0.000110876	5.25486e-06	0.00113898
PMiGAP231	0.00162021	0.000607704	0.000286001	0.000112526	0.00162461	1.91621e-05	0.000542534	0.0018058	0.0101402	5.4952e-05	8.49795e-05	0.000612047	0.000183217	0.000524606	0.000114257	7.98192e-05	0.000233059	0.01317	0.000440428	0.000184645	1.14976e-05	1.4821e-05	0.00013258	0.000285099	4.36408e-05	0.000110238	0.000152896	0.000119445	0.00374756	0.000410126	0.000129071	0.000502032	0.000205421	5.50251e-05	6.36722e-05	0.00107677	0.000490251	0.000475394	5.28273e-05	8.98895e-05	0.000101493	3.35956e-05	6.57126e-05	0.000649108	3.19103e-05	0.000177695	0.000303384	0	0.00212255
PMiGAP231	0.00182833	0.000398629	0.000262589	0.000145058	0.00164921	1.53936e-05	0.000393616	0.00194699	0.0157308	8.64473e-05	8.85233e-05	0.000727176	0.000211579	0.000752	9.10218e-05	9.13497e-05	2.74109e-05	0.013126	0.000451821	0.000113791	2.18175e-05	3.11236e-05	0.000126917	0.000189065	5.58136e-05	0.000105176	0.000137703	9.84347e-05	0.00539237	0.000274596	0.000190076	0.000280548	0.000186831	0.000104342	4.03063e-05	0.000301731	0.000376636	0.000705971	8.91577e-05	9.56213e-05	7.47123e-05	8.64459e-05	8.22607e-05	0.000372101	1.71179e-05	0.000147027	0.00027577	0	0.000823633
PMiGAP232	0.00217775	0.00222566	0.000865461	0.000385673	0.00302346	6.68843e-05	0.0013351	0.00253644	0.0265435	0.000150006	8.02308e-05	0.00141402	0.000763181	0.00167716	0.000180964	0.000169839	0.00016245	0.0178405	0.000661956	0.000344958	0.000176131	5.34958e-05	0.000184466	0.0014034	0.000181182	0.000141195	0.00022007	0.000155237	0.0113293	0.00139169	0.000370839	0.000518162	0.000455032	0.000144963	0.000164873	0.000266599	0.000994523	0.00256377	0.000209944	5.42221e-05	5.39968e-05	0.000271652	0.000113526	0.00197156	6.91949e-05	0.000147084	0.000174172	4.94718e-05	0.00420224
PMiGAP232	0.0025393	0.00251925	0.00101338	0.000351647	0.00329851	7.52589e-05	0.00154277	0.00258875	0.0176726	0.000171772	0.000101399	0.00208687	0.000765489	0.00168871	0.000220272	0.000210238	0.000143083	0.021294	0.000805569	0.000426202	0.000248698	7.15508e-05	0.000163183	0.00145191	0.00015172	0.000124258	0.00026469	0.000179704	0.0182149	0.00160373	0.000602966	0.000789351	0.000455693	0.000155234	0.000156716	0.000261935	0.00102188	0.000577069	8.36511e-05	6.82429e-05	8.87328e-05	0.000228016	0.000101201	0.00239071	9.27577e-05	0.000154861	0.000202827	7.64558e-05	0.0046201
PMiGAP232	0.00214429	0.00165324	0.000757878	0.000449323	0.00330094	7.23353e-05	0.00133159	0.00224942	0.0156781	0.000119263	9.44691e-05	0.00138027	0.00050398	0.00109388	0.000258205	0.000207316	0.00019645	0.012343	0.000503908	0.00044214	0.000481926	9.5055e-05	0.000132293	0.00111574	0.000167232	0.000136774	0.000245474	0.000163144	0.0109541	0.00129652	0.000363523	0.000952757	0.000468867	0.000147182	0.000151678	0.000272762	0.000793101	0.000909599	7.50333e-05	6.27365e-05	7.98657e-05	0.000191641	0.000120752	0.00212635	7.73235e-05	0.000145725	0.00013603	4.51268e-05	0.0045526
PMiGAP232	0.00287135	0.00177973	0.00134738	0.000514318	0.00455344	9.77474e-05	0.00187921	0.00270169	0.0210738	0.000176213	0.000110879	0.002104	0.00078452	0.00202179	0.000249408	0.000287499	0.000241657	0.0224903	0.000924875	0.000650995	0.000514568	0.00011342	0.000153843	0.00169257	0.000246484	0.00017993	0.000334989	0.00023992	0.0177017	0.00146811	0.000638818	0.00132154	0.000453169	0.00020703	0.00027229	0.000371276	0.00110743	0.00133051	0.000117951	6.58126e-05	0.00010961	0.000236699	0.000125756	0.00373046	0.000126899	0.000256333	0.000219026	8.70382e-05	0.00730397
PMiGAP233	0.00310903	0.00425832	0.00154551	0.00033104	0.00412582	9.57074e-05	0.00168784	0.00457649	0.0647678	0.000266802	0.000196978	0.00104331	0.000575304	0.00221597	0.000207915	0.000191847	0.000301759	0.00954335	0.000293354	0.0004514	0.000204264	0.000118939	0.000208861	0.00214092	0.000184392	0.000115182	0.000216393	0.000201373	0.00591561	0.000477826	0.000245386	0.000751775	0.000495978	0.000125888	0.000146869	0.000489784	0.00210122	0.00342048	0.000256573	5.5213e-05	6.91114e-05	0.000203418	0.00012258	0.00219879	9.35757e-05	0.000193472	0.00016631	0.000121859	0.00572551
PMiGAP233	0.00401935	0.00398079	0.00192857	0.000387542	0.00579659	0.000127059	0.00177188	0.00462845	0.0614951	0.000296859	0.000212454	0.000831108	0.000805748	0.00264119	0.000302555	0.000257391	0.000323659	0.00839322	0.000309028	0.000550072	0.000242201	0.000155713	0.000241336	0.00216287	0.000298344	0.00018284	0.000205877	0.000285152	0.00479501	0.00052148	0.000153835	0.000839263	0.000523998	0.00013314	0.00020131	0.000513148	0.0020657	0.00214058	0.000172318	5.41617e-05	9.45388e-05	0.000301573	0.000134876	0.00274302	9.97923e-05	0.000253686	0.000139467	6.01419e-05	0.00553498
PMiGAP233	0.00164346	0.00192201	0.000599105	0.000256833	0.00314134	9.27952e-05	0.000686863	0.0240567	0.0386107	0.000114409	9.07446e-05	0.000748796	0.000278771	0.00180245	0.000170681	0.000132135	0.000573183	0.00685914	0.000261271	0.000180723	0.000268915	5.21135e-05	0.000126268	0.00134969	0.000108613	0.000379652	0.000119462	0.000389674	0.00376951	0.000283898	0.000133962	0.00034227	0.000187947	5.86631e-05	6.06057e-05	0.000176086	0.00110005	0.000630357	0.00012787	3.89598e-05	1.53523e-05	0.000375352	0.000229235	0.000758375	5.44427e-05	9.58226e-05	4.5529e-05	5.29981e-06	0.00169703
PMiGAP233	0.00352474	0.00499555	0.00183673	0.000369976	0.0061252	8.63075e-05	0.00166025	0.00545443	0.069698	0.00020493	0.000209067	0.00110409	0.000754999	0.00261181	0.000192532	0.000198503	0.000429237	0.00752361	0.000291838	0.000488227	0.000165035	0.000114273	0.000143116	0.00197845	0.000197493	0.000121732	0.000174839	0.000231108	0.00612533	0.00127185	0.000203921	0.000563388	0.000387306	0.000129842	0.000166265	0.000467228	0.00193788	0.00239861	0.000186234	5.72755e-05	4.66938e-05	0.000204582	0.000135546	0.00242291	9.61253e-05	0.000185687	0.000135081	7.49218e-05	0.00416926
PMiGAP235	0.00175278	0.00105124	0.000647634	0.000127351	0.00249125	3.41346e-05	0.000804771	0.00229014	0.00737027	0.000123858	6.79919e-05	0.000760956	0.000397493	0.000748634	0.000192653	0.000132166	0.000158029	0.00511653	0.000170543	0.000458124	4.31936e-05	4.09889e-05	0.000220686	0.00112906	6.02813e-05	0.000153896	0.000176844	7.34628e-05	0.00508221	0.000294346	0.000174914	0.000909705	0.000288722	9.81848e-05	2.23488e-05	0.000186801	0.000777668	0.00095051	7.7651e-05	3.90289e-05	4.90237e-05	0.000171487	7.22125e-05	0.000302859	1.28224e-05	9.24179e-05	0.000254583	2.97036e-05	0.00387312
PMiGAP235	0.00189068	0.00257854	0.000687226	0.000222719	0.00294846	2.91734e-05	0.0012539	0.00389508	0.0241116	0.000120401	9.55318e-05	0.000964718	0.000458831	0.00108304	0.000181722	0.000158467	0.000219151	0.00605582	0.000212549	0.000781568	3.86783e-05	5.82751e-05	0.000378953	0.00143925	5.16307e-05	0.000139752	0.00024092	8.17448e-05	0.0064126	0.00042661	0.000202324	0.00099503	0.000259063	0.00015418	3.868e-05	0.00019132	0.000817174	0.00082827	7.8126e-05	6.53485e-05	4.81963e-05	9.84381e-05	0.000140256	0.000530233	2.22475e-05	9.7349e-05	0.000113558	3.20447e-05	0.00486364
PMiGAP235	0.0022882	0.00384642	0.000851673	0.000344595	0.00419191	2.89734e-05	0.00221251	0.0034265	0.042976	0.000157734	0.00016459	0.00164204	0.00105989	0.00160557	0.000190789	0.000241559	0.000333055	0.0161676	0.000545602	0.000748347	3.52177e-05	4.09515e-05	0.000218115	0.00212057	4.65271e-05	6.01046e-05	0.000279021	9.02804e-05	0.00784195	0.000769948	0.000265566	0.00130615	0.000150475	0.000132504	4.85142e-05	0.000300456	0.0013853	0.000555428	8.65987e-05	0.000164086	7.52333e-05	9.52979e-05	0.000130081	0.000823855	3.44806e-05	0.000225827	0.000135706	0.000177351	0.00708997
PMiGAP235	0.0021831	0.00472705	0.000819602	0.000218258	0.00341612	3.52295e-05	0.00162507	0.00355891	0.0331389	0.000121533	0.000122855	0.00123464	0.000827542	0.0015783	0.000223657	0.000190465	0.000278624	0.00698162	0.000245046	0.000645335	4.50266e-05	6.67906e-05	0.00024961	0.00150418	5.09877e-05	6.84314e-05	0.000283881	9.55956e-05	0.00694523	0.000515241	0.000219957	0.00140103	0.000204337	0.000156834	3.91471e-05	0.000203377	0.000972691	0.00068259	8.97239e-05	5.50268e-05	6.31854e-05	0.000104013	0.00013589	0.000683979	3.87627e-05	0.000116125	0.000129742	5.59238e-05	0.00562609
PMiGAP236	0.00340894	0.00196451	0.00171215	0.000231891	0.00411224	0.000117468	0.00136989	0.00290284	0.0255944	0.000197643	7.75638e-05	0.00150655	0.00102306	0.00257711	0.000178787	0.000119091	0.000389487	0.0110208	0.000366019	0.000273128	0.000167476	4.16356e-05	0.000115141	0.00287788	0.000222695	0.000188952	0.000191672	0.000247187	0.0120416	0.00188049	0.000406815	0.00477683	0.00110422	0.000153939	0.000126029	0.000461711	0.00104442	0.0071042	0.000496067	5.06756e-05	4.85298e-05	0.000407629	9.2604e-05	0.00180858	6.89251e-05	0.000220995	0.000294807	7.38611e-05	0.00489345
PMiGAP236	0.00258799	0.00206775	0.00129741	0.000240492	0.00320113	7.04304e-05	0.00125263	0.003157	0.0223637	0.000183175	7.40815e-05	0.00131211	0.00067576	0.00180904	0.000170246	0.000155247	0.000536896	0.010602	0.000397043	0.000309964	0.000129051	4.93644e-05	0.000169283	0.00189814	0.000162879	0.000122041	0.000215467	0.000183259	0.0105679	0.00088431	0.000373044	0.00269175	0.000675132	0.000233206	8.50051e-05	0.000331249	0.0010421	0.00251895	0.000200033	4.45773e-05	6.26426e-05	0.000223179	0.000125189	0.00122698	4.16574e-05	0.000174678	0.000153714	9.47041e-05	0.00482137
PMiGAP236	0.00206735	0.00113474	0.000850165	0.000126062	0.00225175	6.73322e-05	0.000751729	0.00233437	0.0108982	0.000103621	2.8409e-05	0.000798278	0.000336593	0.000996294	0.000131082	7.11047e-05	0.000291548	0.00936938	0.000310886	0.000158851	7.37485e-05	2.08736e-05	0.000236144	0.00125212	0.000165242	0.000136713	0.000113112	0.000132475	0.00789632	0.000378044	0.000289986	0.00244211	0.00105794	0.00012341	5.11892e-05	0.000172003	0.000619881	0.00442978	0.000259005	8.25953e-05	2.47787e-05	0.000195666	7.98014e-05	0.000676691	2.16782e-05	0.000133293	0.000322538	8.59102e-06	0.00312896
PMiGAP236	0.00295525	0.00211613	0.00120023	0.000256548	0.00342411	9.25237e-05	0.0011197	0.00353089	0.0170014	0.00017539	6.16726e-05	0.0015016	0.000718429	0.00176162	0.000206158	0.000122582	0.000207135	0.0123018	0.000414492	0.000375256	0.000110829	6.07813e-05	0.000239604	0.0017528	0.000218759	0.000140811	0.000210412	0.000211421	0.0123348	0.000605882	0.00042801	0.00188754	0.00110143	0.000213477	9.00779e-05	0.000331333	0.00107652	0.00288987	0.000230671	5.58566e-05	6.98162e-05	0.000491669	0.000101036	0.00132082	6.18173e-05	0.000174223	0.000199555	4.97529e-05	0.00455564
PMiGAP244	0.00289295	0.0025566	0.00126046	0.000136228	0.00342794	7.28859e-05	0.00152817	0.00327966	0.025266	0.000180017	0.000113542	0.00161744	0.000850297	0.0027052	0.000212729	0.000145675	0.000255043	0.0144892	0.000500297	0.000452017	4.39928e-05	4.04085e-05	0.000238823	0.00281979	0.000156472	0.000170995	0.000181408	0.000131176	0.011976	0.000568282	0.000424699	0.000815247	0.00027037	9.83109e-05	8.23307e-05	0.000353485	0.00118655	0.000688772	9.87588e-05	4.81989e-05	0.00010784	0.000106745	9.65059e-05	0.000899894	3.15695e-05	0.000224273	0.000209859	3.91921e-05	0.00459681
PMiGAP244	0.00262373	0.00291129	0.00150523	0.000149425	0.00274369	4.21675e-05	0.00134461	0.00355443	0.032703	4.44091e-05	0.000127186	0.00112093	0.000922108	0.00271909	0.000214535	0.000190353	0.000757064	0.0121831	0.000401273	0.000698253	2.26689e-05	6.333e-05	0.000198577	0.00289026	0.00011484	0.000131678	0.000163231	0.000125141	0.0100348	0.000500992	0.000330802	0.000953122	0.000306106	0.000107763	0.000102485	0.000268847	0.00125992	0.0024651	0.000180265	7.06557e-05	0.000118096	1.92094e-05	9.14901e-05	0.00147774	5.46576e-05	0.0001303	1.98841e-05	5.0615e-05	0.0038406
PMiGAP244	0.00258273	0.00230414	0.00104503	0.000181027	0.00272709	6.15579e-05	0.00138248	0.00254394	0.0247878	0.000173871	0.000113179	0.00153592	0.000757888	0.00150703	0.000277073	0.000128371	0.00017267	0.0116678	0.000462825	0.000510537	9.34991e-05	5.64271e-05	0.000135637	0.00192898	0.000151066	0.000124062	0.000194446	0.000149575	0.0128562	0.000494607	0.000429765	0.000650505	0.000268727	7.0405e-05	8.24374e-05	0.000227954	0.000931968	0.00128411	0.000115771	4.70411e-05	9.83183e-05	9.69563e-05	7.01326e-05	0.00128252	4.67927e-05	0.000123232	0.000513687	3.452e-05	0.0030289
PMiGAP244	0.00401646	0.00292912	0.00188764	0.000134993	0.00332636	8.51825e-05	0.00164264	0.00496573	0.0168122	0.000211769	0.000111961	0.001237	0.00119595	0.00239067	0.000229336	0.000153391	0.000434679	0.0140374	0.000499101	0.000696975	6.00203e-05	6.75391e-05	0.000181738	0.00323832	0.000217865	9.55421e-05	0.000214746	0.000235845	0.0117097	0.00133076	0.000439965	0.00126947	0.000288613	0.000154498	6.83719e-05	0.000414611	0.00126999	0.00190394	0.000143834	4.26832e-05	0.000103417	0.000128376	9.48596e-05	0.00120507	4.37306e-05	0.000160922	0.000715591	8.72943e-05	0.00566447
PMiGAP245	0.00213755	0.00403693	0.000976684	0.000337418	0.00397726	1.225e-05	0.00140759	0.0030675	0.0580952	0.000192718	0.000159215	0.00193527	0.00129897	0.00228011	0.000186364	0.000181416	0.000171055	0.0223427	0.000812799	0.000688701	0.000158177	8.41165e-05	0.000323212	0.00199343	3.90852e-05	5.17798e-05	0.000273028	6.68666e-05	0.0113449	0.000880829	0.000322067	0.00102517	0.000149024	0.000171102	5.1418e-05	0.000338829	0.00150335	0.000462101	9.423e-05	8.99188e-05	0.000135933	0.000100552	0.000118129	0.000712215	4.06157e-05	0.000201255	8.72493e-05	9.13855e-05	0.0064221
PMiGAP245	0.0024787	0.00323222	0.00102558	0.000252489	0.00483017	1.58076e-05	0.00133725	0.00297692	0.0499916	0.000205597	0.000219913	0.00148581	0.00182092	0.0028559	0.000213805	0.000172929	0.000131265	0.0122202	0.000409738	0.000762877	0.000169026	9.97724e-05	0.000308542	0.00204793	5.43686e-05	5.13565e-05	0.000374566	0.000101227	0.010138	0.00085798	0.000310187	0.00118458	0.000176469	0.000289815	6.45949e-05	0.000499797	0.0015663	0.000580713	6.49572e-05	9.74626e-05	0.000196576	0.000111284	0.000168754	0.000996452	3.73446e-05	0.000232867	0.000235689	0.000242046	0.00834643
PMiGAP245	0.00228019	0.00347275	0.00109763	0.000252046	0.00359139	2.12081e-05	0.00112751	0.00297966	0.0442431	0.00019767	0.000180577	0.0016747	0.00142943	0.0022387	0.000241156	0.00017575	0.000132849	0.0136119	0.000408113	0.000835373	0.00022587	0.000102161	0.000399046	0.00154651	4.52122e-05	5.2718e-05	0.000347467	8.01063e-05	0.00981791	0.00067192	0.000306603	0.00137299	0.000112455	0.000226902	4.48844e-05	0.000420322	0.0016577	0.000350208	5.77569e-05	6.58652e-05	0.00015325	0.000104447	0.000144053	0.000588319	2.34507e-05	0.000172982	0.000198884	0.00017322	0.00798831
PMiGAP245	0.00243727	0.00358136	0.000962678	0.000306639	0.00360285	2.35237e-05	0.00128323	0.00286238	0.0471769	0.000152122	0.000169827	0.00139206	0.00136063	0.00201746	0.000208867	0.000183807	0.000188666	0.0129883	0.000473893	0.0010567	0.000181056	8.74378e-05	0.000276353	0.00197699	4.18114e-05	5.6834e-05	0.000318545	8.81581e-05	0.00818642	0.000669752	0.000246833	0.00119234	0.000180187	0.000205752	8.19512e-05	0.000402895	0.00126125	0.000824941	7.28391e-05	7.08205e-05	0.000229318	0.000103619	0.000133187	0.00108224	3.81537e-05	0.000195544	0.000149258	0.00011907	0.00732345
PMiGAP246	0.00273979	0.00252366	0.00119623	0.000140051	0.00440467	6.34544e-05	0.00130886	0.00209504	0.0241318	0.000292021	0.000125083	0.00195786	0.00124127	0.00413103	0.000193916	0.000144631	0.000279475	0.0168154	0.000617655	0.000388406	9.82363e-06	2.94148e-05	0.000182546	0.00257988	0.000146315	0.000117418	0.000223438	0.000164854	0.0150084	0.000591583	0.000519878	0.000643195	0.000501581	0.000121627	8.68096e-05	0.000280088	0.00192496	0.00264145	0.000201328	5.1927e-05	6.34378e-05	0.000103178	0.000153821	0.000925256	4.39262e-05	0.000129319	0.000264253	8.15851e-06	0.00404461
PMiGAP246	0.00299395	0.0033717	0.00152938	0.000166022	0.00674049	7.98402e-05	0.00169198	0.00291518	0.040002	0.000457446	0.000158011	0.00284964	0.00161929	0.00514135	0.000194691	0.00020678	0.000235317	0.0275218	0.00111901	0.000647328	2.38428e-05	4.13352e-05	0.000152928	0.00301666	0.000152247	0.000124191	0.000177638	0.000178507	0.0200273	0.000651291	0.000793536	0.000618931	0.000549526	9.73847e-05	8.68639e-05	0.000280308	0.00312836	0.000575137	0.000112379	0.000110485	4.77057e-05	0.000284556	0.000169061	0.00103861	5.06673e-05	0.000173336	8.35659e-05	6.70425e-05	0.00459321
PMiGAP246	0.00259025	0.00250483	0.00116643	0.000169048	0.00386627	6.07461e-05	0.00138608	0.00195051	0.0207629	0.00023779	0.000132729	0.00234094	0.00102594	0.00376153	0.000175281	0.000125552	0.000369108	0.0184651	0.000682552	0.000444871	9.22069e-06	4.67753e-05	0.000155947	0.00232332	0.000136008	0.000107599	0.000194099	0.000158221	0.0177919	0.000605427	0.00068199	0.000541186	0.000261995	0.000134346	9.54981e-05	0.000250726	0.00170838	0.00250127	0.000204762	6.17521e-05	5.67885e-05	0.00010789	0.000123282	0.00133372	4.56787e-05	0.00012881	0.000272669	4.76612e-05	0.00375126
PMiGAP246	0.00257362	0.00308678	0.0013602	0.000245715	0.00485748	4.739e-05	0.00159306	0.00274496	0.038369	0.000278279	0.000121146	0.00229966	0.00132424	0.00467367	0.000121938	0.000180427	0.000101003	0.0224453	0.000800281	0.000493764	1.53188e-05	5.34168e-05	0.00021431	0.00346044	9.55945e-05	9.20508e-05	0.000190621	0.000112995	0.0175533	0.00071909	0.000663546	0.000597651	0.000333034	0.000126874	8.34759e-05	0.000248631	0.00222272	0.00201315	0.000201222	0.000154392	5.65102e-05	0.000204684	0.000110481	0.0013215	5.58683e-05	0.00015696	0.000153512	2.26673e-05	0.00428293
PMiGAP247	0.00277895	0.00200053	0.00175361	0.000135285	0.00238821	8.43007e-05	0.00136981	0.00373257	0.0232905	0.00018771	6.19242e-05	0.00164432	0.000530442	0.00138858	0.000137268	0.000174966	0.000205386	0.0130011	0.000410902	0.000570204	2.76214e-05	6.02701e-05	0.000312703	0.00164917	0.000190338	0.000157823	0.000160335	0.000184872	0.0141922	0.000518028	0.000528513	0.000763964	0.000516394	0.000127615	0.000118475	0.000275508	0.000932072	0.000981715	9.91244e-05	5.9773e-05	3.71058e-05	0.000205943	9.2372e-05	0.00163858	5.08498e-05	0.000132748	0.000139698	2.19694e-05	0.00324839
PMiGAP247	0.00275329	0.00272329	0.00163575	0.000124747	0.00302956	6.15321e-05	0.00150223	0.0036643	0.031084	0.000181773	0.000103227	0.00116776	0.00129382	0.00198443	0.000116997	0.000165511	0.000115569	0.0130318	0.000394556	0.000462014	8.53999e-06	4.93889e-05	0.000294325	0.00221314	0.000168386	0.000136049	0.000176848	0.000156936	0.0100378	0.000639433	0.000389685	0.000763277	0.000442901	0.000119529	0.000124016	0.000320453	0.00112152	0.000810488	0.000126736	9.59765e-05	3.82957e-05	0.000187832	9.62581e-05	0.00173974	7.30152e-05	0.000142666	0.00020404	8.10753e-05	0.00439824
PMiGAP247	0.00239428	0.00340043	0.00193312	0.000116455	0.00263253	4.84909e-05	0.00145211	0.00452355	0.0273519	0.000158999	7.06628e-05	0.00123285	0.00111726	0.0019974	0.00011854	0.000157178	0.000154543	0.0108347	0.000368225	0.000473428	1.34871e-05	5.31892e-05	0.000298721	0.00212356	0.000145847	0.000133873	0.000181786	0.000156739	0.010663	0.000456344	0.000370224	0.000839763	0.000503523	0.000159537	9.63321e-05	0.000257361	0.00115598	0.000682245	0.000102449	9.6271e-05	3.18418e-05	0.000199249	7.56628e-05	0.00116032	4.3112e-05	0.000143848	8.34083e-05	6.47595e-05	0.0043738
PMiGAP247	0.0033953	0.00311615	0.00251649	0.000199861	0.00344494	8.91295e-05	0.00187616	0.0045485	0.0356037	0.000217224	9.31134e-05	0.00191458	0.000967175	0.0024151	0.00012701	0.00028418	0.000247448	0.016371	0.00061305	0.000846351	2.28605e-05	7.67806e-05	0.000353527	0.00252921	0.000195438	0.000147818	0.000222012	0.000208682	0.0155521	0.000601195	0.000592819	0.00116677	0.00050363	0.000159441	0.000126663	0.000387527	0.00134679	0.000688879	0.000101411	0.000113546	5.4019e-05	0.000228988	8.74357e-05	0.00160597	6.96107e-05	0.000172999	0.000135041	5.09626e-05	0.00480687
PMiGAP249	0.0044274	0.00528754	0.00140616	0.000227217	0.00620849	8.1372e-05	0.00241955	0.00651608	0.0335571	0.000122605	0.000128549	0.000927045	0.00176445	0.00555627	0.000212325	0.000216402	0.00126147	0.0176639	0.000645191	0.0005638	7.83289e-05	3.32342e-05	9.35182e-05	0.00744689	0.000200502	0.000155479	0.000274699	0.000240274	0.00858812	0.000910892	0.000283327	0.00115863	0.000400579	0.000242195	0.000148678	0.000459025	0.00214876	0.00156174	0.000153286	6.26187e-05	7.28757e-05	1.45425e-05	0.000175431	0.00225445	7.51474e-05	0.000334013	5.44188e-05	0.000189414	0.0102052
PMiGAP249	0.00297978	0.00119733	0.00101754	0.000198288	0.00372988	7.13639e-05	0.0017601	0.00227937	0.0224609	0.000127515	0.000171117	0.00130175	0.00156104	0.00160684	0.000240547	0.00016486	0.000507204	0.0119157	0.000410676	0.000529607	0.000120395	5.03817e-05	0.000133438	0.00181003	0.000145344	7.86194e-05	0.000256082	0.000172624	0.0111145	0.000557388	0.000339985	0.000799268	0.00034264	0.000113522	9.9821e-05	0.000365804	0.00092751	0.000484495	5.99714e-05	1.96844e-05	7.77904e-05	0.000107414	0.000113301	0.00171669	6.93272e-05	0.000189902	0.000118988	0.000137386	0.00525235
PMiGAP249	0.00288267	0.00253609	0.00134513	0.000150403	0.0032052	6.82901e-05	0.00146317	0.00328795	0.0271831	9.65906e-05	8.85681e-05	0.000791103	0.0010194	0.00212469	0.000154963	0.000115937	0.000569783	0.0112687	0.000405378	0.000364643	4.18135e-05	3.92717e-05	0.000291095	0.00204824	0.000181767	0.000121077	0.000116585	0.000156748	0.00757599	0.000477608	0.000222564	0.00050011	0.000367098	0.000146612	9.0118e-05	0.000257667	0.000921076	0.000606685	0.00010172	8.02237e-05	3.88466e-05	8.983e-05	8.33022e-05	0.00123806	4.5507e-05	0.000152557	0.000103838	4.10301e-05	0.0038862
PMiGAP249	0.00355194	0.00182943	0.00127684	0.000112032	0.00330547	0.000109262	0.00136712	0.00280724	0.0234919	0.000138215	8.20184e-05	0.000668572	0.00120571	0.00188519	0.000257618	0.000116654	0.000946688	0.010529	0.000359587	0.00032826	2.18142e-05	4.17727e-05	0.000145832	0.00109175	0.000261046	0.00013388	0.000191139	0.000270234	0.00645534	0.000384319	0.000239999	0.000380535	0.000478129	0.000109799	8.0471e-05	0.000375259	0.000873274	0.00158439	0.000137079	3.22779e-05	5.31295e-05	0.000317934	8.80167e-05	0.000982945	3.37896e-05	0.000170509	0.00030665	4.09949e-05	0.00362973
PMiGAP252	0.00134077	0.000721429	0.000317639	0.0001693	0.00194228	2.72814e-05	0.000490509	0.00195293	0.0131217	0.000195411	8.42472e-05	0.000724613	0.000334756	0.000971543	0.000149855	0.000121524	0.000456383	0.00650856	0.000220047	0.000284662	0.00010091	6.25447e-05	0.000145448	0.00081092	7.03684e-05	0.000151092	0.000123441	7.81615e-05	0.00711736	0.000399193	0.000275096	0.000423702	0.000494082	0.000177495	6.48812e-05	0.000202111	0.00189422	0.0013099	0.000122789	3.5177e-05	6.22331e-05	7.23173e-05	5.77145e-05	0.000915354	3.49402e-05	0.000113062	0.000110171	1.5162e-05	0.00293771
PMiGAP252	0.00139314	0.000951879	0.000338369	0.000169332	0.00202659	2.85526e-05	0.000641809	0.00206937	0.0118037	0.000136672	8.12209e-05	0.000946659	0.000389479	0.000931908	0.000187175	0.000139317	0.000302344	0.00729316	0.000216755	0.000311358	9.81511e-05	4.70382e-05	0.000136977	0.00105182	7.61079e-05	0.000149283	0.000132472	9.48809e-05	0.00836119	0.000404923	0.000281974	0.000425026	0.000488092	0.00024777	6.35846e-05	0.000217985	0.00121034	0.00145751	0.000131828	3.20638e-05	8.68256e-05	0.000119911	9.46211e-05	0.000811992	2.16506e-05	0.00013352	0.000155929	4.46038e-06	0.00316449
PMiGAP252	0.000924154	0.00014971	0.000148159	8.43042e-05	0.00135517	2.53e-05	0.000212126	0.00105489	0.00586428	6.27045e-05	3.55076e-05	0.000519639	0.000241356	0.000407706	0.000124781	6.95628e-05	0.000210883	0.00511027	0.000175122	0.000163601	4.75479e-05	2.863e-05	0.000119749	0.000477059	5.13224e-05	0.000117205	6.4825e-05	7.43201e-05	0.005757	0.000235966	0.000194086	0.000266625	0.000342	0.000141087	2.44436e-05	0.000160321	0.000464982	0.00110003	7.90641e-05	2.821e-05	4.5282e-05	0.000196809	5.73451e-05	0.000390356	1.47412e-05	8.8476e-05	7.15012e-05	2.05718e-06	0.00188967
PMiGAP252	0.00151412	0.00119894	0.000340263	0.000129309	0.00239177	2.43223e-05	0.000683953	0.00207947	0.0175164	0.000112366	0.00012531	0.000951529	0.00040505	0.00107114	0.000147578	0.000110188	0.000158444	0.00866864	0.000274453	0.000316625	6.23022e-05	4.51259e-05	0.000181223	0.000982186	6.61331e-05	0.000136787	0.000107793	9.47668e-05	0.00849593	0.000412522	0.00028318	0.000430081	0.000445754	0.000205263	8.09876e-05	0.000244451	0.00104422	0.00104698	9.06394e-05	4.07839e-05	6.90985e-05	0.00029448	8.35016e-05	0.000885308	3.04586e-05	0.000133282	0.000146186	1.73244e-05	0.00331031
PMiGAP257	0.00271039	0.00356453	0.00333972	0.000120505	0.00339842	0.000140893	0.00130696	0.00346771	0.0462744	0.000109502	0.000100929	0.00132787	0.000873116	0.00294003	0.000164827	0.00013934	0.000570828	0.00962544	0.000343651	0.000532978	7.76668e-06	2.96838e-05	0.000136613	0.00261313	0.0001415	8.14077e-05	0.00021384	0.000177664	0.0117593	0.00515881	0.000383777	0.000869012	0.000431467	0.000142515	6.88064e-05	0.000456581	0.00134215	0.00205665	0.00017084	6.0195e-05	6.74294e-05	0	0.000111812	0.000978223	4.62676e-05	0.000150403	9.49072e-05	4.22101e-05	0.00453493
PMiGAP257	0.00319597	0.00298807	0.00251356	0.000151319	0.00371896	0.000113493	0.00149988	0.00355513	0.0378108	0.000131973	0.000108807	0.00129873	0.00113331	0.00331512	0.000240687	0.000168006	0.000706403	0.00984456	0.000316848	0.000539403	5.28517e-06	5.18023e-05	0.000113044	0.00260594	0.000170723	0.000100992	0.000293776	0.000167274	0.0107076	0.00381408	0.000359996	0.00100794	0.000463017	0.000154832	4.47556e-05	0.000481137	0.00138004	0.0027432	0.00020163	4.2816e-05	8.60164e-05	0	0.000114977	0.000603528	2.93277e-05	0.00016648	2.78508e-05	0.000108822	0.00519251
PMiGAP257	0.00258018	0.00246319	0.00155854	0.000105598	0.00343329	8.08186e-05	0.00147598	0.00267551	0.0514178	0.000163067	0.000110623	0.00130705	0.00125377	0.00345711	0.000212819	0.000125242	0.000224791	0.00809078	0.000290895	0.000515977	8.72008e-06	3.37214e-05	0.000129759	0.00226743	0.00013072	9.23204e-05	0.000222921	0.000155638	0.0116537	0.00151409	0.000398512	0.000915633	0.00035717	0.000153639	5.61493e-05	0.000411377	0.00125361	0.0014366	0.000111759	5.06878e-05	5.08948e-05	0.000135936	0.000112856	0.000919982	5.04853e-05	0.000178065	0.000272474	6.14223e-05	0.00561793
PMiGAP257	0.00255449	0.0025437	0.00150104	0.000126912	0.00308643	6.59448e-05	0.00163652	0.00276168	0.03979	0.000109399	0.000129869	0.00184922	0.00111327	0.00268385	0.000184237	0.000160625	0.000312702	0.0124348	0.00038274	0.000597645	9.56451e-06	3.92738e-05	0.000181066	0.00267765	0.000152302	0.000101131	0.000326533	0.000194751	0.0151625	0.000687719	0.000502354	0.000848708	0.000570888	0.00023002	9.74275e-05	0.000440358	0.00130144	0.00284001	0.000214857	5.32853e-05	9.23373e-05	6.02067e-05	0.000116536	0.00122262	4.56455e-05	0.00015543	4.97227e-05	4.00173e-05	0.00474787
PMiGAP258	0.00366729	0.00151265	0.000867509	0.000268837	0.00304712	7.58303e-05	0.00136126	0.00228321	0.0355871	0.000292668	0.000119016	0.000998192	0.00207856	0.00196526	0.000239078	0.000163393	0.000238754	0.0140706	0.000494616	0.000330739	0.000241682	8.72687e-05	0.000157556	0.00138504	0.000159442	0.000170466	0.000251802	0.000185517	0.00764992	0.000523731	0.000263089	0.000685009	0.00018582	0.000189486	6.99814e-05	0.000291292	0.00198404	0.00105949	8.60044e-05	4.55967e-05	0.000158431	6.04333e-05	0.000130571	0.00103099	3.87775e-05	0.000195145	0.000258824	6.80118e-05	0.00647468
PMiGAP258	0.00252246	0.00185963	0.00112959	0.000269838	0.00321775	5.9565e-05	0.00132672	0.00231748	0.0337039	0.000166667	9.29273e-05	0.00115908	0.000795399	0.00177486	0.000196686	0.000130852	0.000155857	0.0137237	0.000456458	0.000281708	0.000216796	8.59934e-05	0.000161858	0.00146195	0.000164993	9.91053e-05	0.0001923	0.00014438	0.00895301	0.000685785	0.000308063	0.000639149	0.000146625	0.000158863	8.79369e-05	0.000235068	0.00130116	0.00137338	0.000123516	5.62061e-05	0.000142969	8.67519e-05	0.000102234	0.00124477	3.93084e-05	0.000172633	0.000181348	0.000118179	0.00590152
PMiGAP258	0.00341564	0.00299854	0.000842329	0.00023273	0.00424404	4.19082e-05	0.00162253	0.00617734	0.040267	0.000204494	7.5194e-05	0.000599159	0.00121506	0.00509225	0.000132266	0.000142869	0.000150904	0.0362016	0.00158768	0.000221471	8.06153e-05	3.81933e-05	9.36184e-05	0.00950331	8.78338e-05	9.59527e-05	0.000179541	0.000134994	0.00624772	0.000699063	0.000217309	0.000687268	8.43559e-05	9.82688e-05	4.67096e-05	0.000248127	0.00356915	0.0011991	0.000100204	4.39847e-05	9.08383e-05	0.000135266	7.00891e-05	0.000613522	9.42584e-06	0.000447962	0.000121044	0.000278256	0.0104529
PMiGAP258	0.00289188	0.00197861	0.00124544	0.000243887	0.00307715	7.27633e-05	0.00116365	0.00334006	0.0383194	0.000197158	9.2372e-05	0.00118525	0.00143901	0.00234892	0.000144902	0.000126894	0.000117057	0.0133026	0.000386351	0.000316274	0.000139531	6.62403e-05	0.00017758	0.00150944	0.000134969	0.000114146	0.000166661	0.000135915	0.00906072	0.000523267	0.000330614	0.000553711	0.000128059	0.000158639	0.000146388	0.000193418	0.00131235	0.00123526	0.000110873	4.46285e-05	0.000102426	0.000222764	0.00012736	0.00212672	8.72366e-05	0.000173514	0.000207486	0.000106618	0.00538477
PMiGAP261	0.00216419	0.0027299	0.00118609	0.000178803	0.00375186	2.31675e-05	0.00141089	0.00242583	0.0435341	0.000106766	9.2958e-05	0.00142195	0.00115645	0.000938468	0.000208997	0.000142304	0.000550321	0.0103585	0.000396476	0.000638883	8.32697e-05	4.11275e-05	0.000139474	0.00114465	5.91683e-05	0.000116581	0.000269488	8.85314e-05	0.0125211	0.000497455	0.000439439	0.000628917	0.00040276	0.000197586	0.000103655	0.000281451	0.00097034	0.00248653	0.000154176	5.40629e-05	5.72993e-05	0.000101839	0.000131084	0.0014729	6.67395e-05	0.000165069	0.000458672	7.76943e-05	0.00396729
PMiGAP261	0.00163239	0.00206498	0.000920306	0.000177618	0.00283613	2.3266e-05	0.00112942	0.00223905	0.0212074	8.01412e-05	8.82597e-05	0.0012374	0.000544405	0.00125797	0.000139597	0.000128459	0.000165944	0.00935978	0.000289014	0.000580723	4.84683e-05	3.67645e-05	9.20837e-05	0.00193761	5.69351e-05	0.000110266	0.000176084	0.000113065	0.0107442	0.000473671	0.000355717	0.000675237	0.000421176	0.000170368	0.000132227	0.000301649	0.000678441	0.00108993	8.99239e-05	4.75447e-05	6.12077e-05	0.000183105	0.000130196	0.00188473	7.97674e-05	0.00015631	0.000389508	3.13557e-05	0.00342642
PMiGAP261	0.00182687	0.00179216	0.00111628	0.000206405	0.00287845	2.10307e-05	0.00124274	0.00197856	0.0247662	7.25807e-05	8.65052e-05	0.00111	0.000684863	0.00104459	0.000155764	0.000139589	0.000543737	0.0085663	0.000313758	0.000535715	0.000136886	3.33647e-05	0.000149868	0.00175361	6.98498e-05	0.00011116	0.000232999	8.30315e-05	0.00818281	0.000439982	0.000268834	0.000657019	0.000521546	0.000164956	0.000120174	0.000320824	0.000734221	0.00170464	0.000132237	5.25301e-05	6.19363e-05	5.64832e-05	0.000115396	0.0015646	6.07448e-05	0.000133327	0.000203696	3.88204e-05	0.00359584
PMiGAP261	0.00182014	0.00139198	0.000694182	0.00014808	0.00217602	1.88569e-05	0.00059627	0.00241118	0.0186696	8.62802e-05	4.67503e-05	0.000746251	0.000280441	0.000732186	0.000160005	9.62747e-05	0.000410466	0.00778507	0.000272261	0.000319573	0.000114149	2.60294e-05	0.00023798	0.000748107	5.9746e-05	0.000145408	0.000118408	6.66474e-05	0.00620396	0.000182027	0.000243487	0.000375701	0.000681752	0.000139051	3.35284e-05	0.000176539	0.00056892	0.00147829	0.000109955	3.39109e-05	3.15821e-05	5.20908e-05	0.000101641	0.000294365	1.84455e-05	7.24688e-05	0.000171156	2.46763e-06	0.00176798
PMiGAP262	0.0030586	0.00173663	0.00147466	0.000150248	0.00366778	9.49633e-05	0.00165409	0.0027743	0.0146989	0.000182192	5.99074e-05	0.00100566	0.000801393	0.000979779	0.000400579	0.000157374	0.00027975	0.00815784	0.000324348	0.000750007	9.36653e-05	5.91352e-05	0.000320857	0.00124271	0.000224466	0.00025042	0.000325349	0.000214672	0.00841545	0.000533575	0.000299704	0.000841001	0.00035659	0.000445075	5.70723e-05	0.000278079	0.000859934	0.000882264	0.000114963	0.000102525	0.000169954	0.000182274	0.000179415	0.000954968	3.69177e-05	0.000133254	0.000229348	5.08236e-05	0.00508101
PMiGAP262	0.00270056	0.00158091	0.00110131	0.000150103	0.0025701	8.77352e-05	0.00133571	0.0028098	0.0138986	0.000159748	5.94706e-05	0.000742455	0.000535281	0.00087153	0.000249639	0.000124543	0.000514747	0.00742809	0.000254474	0.000587531	7.30634e-05	3.40597e-05	0.000398753	0.00105597	0.000190074	0.000214605	0.000240626	0.000182869	0.0054783	0.000431914	0.000217927	0.000631025	0.000221898	0.000365784	5.48321e-05	0.000175611	0.000704957	0.00113013	0.000130603	0.000100988	0.000117286	1.07489e-05	0.000128829	0.000654261	2.69106e-05	0.000111157	0.000112212	4.13045e-05	0.00399296
PMiGAP262	0.00308988	0.00185763	0.00126519	0.000126599	0.00297723	8.3506e-05	0.00141067	0.00329679	0.0188284	0.000172264	5.8388e-05	0.000822053	0.00057934	0.00111852	0.000220177	0.000136749	0.000215324	0.0103014	0.000367903	0.00056009	7.58691e-05	5.32679e-05	0.00049781	0.00112252	0.000210436	0.000250229	0.000241544	0.000191463	0.00691174	0.000434773	0.00023479	0.000634669	0.000219769	0.000367125	3.69233e-05	0.000225968	0.000837621	0.00118344	0.00013428	0.000145662	7.55362e-05	0.00012758	0.000141839	0.000521571	2.67117e-05	0.000134378	0.000166953	2.65815e-05	0.00393184
PMiGAP262	0.00342002	0.00291498	0.00162673	0.000246292	0.00416377	0.000104069	0.0022053	0.00468914	0.0282426	0.000193915	8.72827e-05	0.00100712	0.000898687	0.00172124	0.000319372	0.000201648	0.000117174	0.0140119	0.000473854	0.000940707	8.10161e-05	6.27972e-05	0.00048149	0.00241185	0.000246129	0.000195915	0.000346908	0.000259335	0.00832846	0.000747577	0.000296363	0.000911542	0.00018415	0.000630452	8.51487e-05	0.000281283	0.00105603	0.00100387	0.000114692	0.000143824	0.000266451	0.000224212	0.000210136	0.00133927	5.28315e-05	0.000209405	0.000214888	8.49709e-05	0.00537205
PMiGAP263	0.00273387	0.00390478	0.00214599	0.000474009	0.00524552	4.38183e-05	0.00212443	0.00501036	0.0465841	0.000223097	0.000166979	0.00254174	0.00129355	0.00212098	0.000179865	0.000319724	0.000187228	0.0158851	0.000544329	0.000768198	0.000161782	8.42516e-05	0.00015088	0.00268168	8.61661e-05	0.000162743	0.000357495	0.000150074	0.0175388	0.000759268	0.000658394	0.000846242	0.000284113	0.000299131	0.000243579	0.000355472	0.00144514	0.00214645	0.000165271	7.31931e-05	8.84851e-05	0.000277167	0.000134881	0.00339061	0.000109035	0.000156194	0.000319481	2.55521e-05	0.0059388
PMiGAP263	0.00267644	0.0044192	0.00184876	0.000539995	0.0057978	3.77305e-05	0.00225272	0.0049867	0.0600778	0.000179948	0.000215047	0.00225336	0.00106424	0.00255277	0.00021542	0.000316779	0.00041578	0.0117035	0.000377799	0.000840757	0.000179509	8.78135e-05	0.000130075	0.00297414	0.000110023	0.000141694	0.000267864	0.000173226	0.0163286	0.000979306	0.000531302	0.000845554	0.00025674	0.000237804	0.000242656	0.000358821	0.00155289	0.00101164	8.4933e-05	6.32248e-05	7.07582e-05	8.86401e-05	0.000156673	0.00384545	0.000132666	0.000189634	4.41377e-05	7.58566e-05	0.00733258
PMiGAP263	0.00294194	0.00680085	0.00247917	0.000409296	0.00476425	3.83523e-05	0.00217404	0.00517312	0.0504206	0.000151203	0.000240727	0.00218049	0.000999449	0.00223051	0.000187083	0.000235931	0.000253135	0.0122276	0.000430559	0.000752112	0.000275856	9.83939e-05	0.000127239	0.00215341	8.13764e-05	0.000158247	0.000245364	0.000142822	0.0146471	0.000731771	0.000492644	0.00062617	0.00021948	0.000280288	0.000208168	0.000266756	0.00120643	0.00108718	0.000110984	6.03272e-05	7.25759e-05	0.000103987	0.000162608	0.00302496	9.8621e-05	0.000141469	0.000186566	8.07242e-05	0.0047107
PMiGAP263	0.00274402	0.00552346	0.00245905	0.000476967	0.00450131	3.6625e-05	0.00222168	0.00492958	0.0498195	0.00018725	0.000223548	0.002341	0.00118159	0.00194885	0.000217963	0.000238188	0.000292788	0.0145719	0.000501332	0.000727564	0.000255936	9.57351e-05	0.000154864	0.00252425	9.41531e-05	0.000181428	0.000248148	0.000131259	0.015266	0.000832423	0.000478425	0.000595314	0.000187742	0.000365145	0.000258909	0.00027512	0.00129623	0.000788014	9.57299e-05	5.98255e-05	5.12859e-05	0.000275547	0.000253797	0.00321164	0.000118645	0.000166945	0.000189114	9.96776e-05	0.00512566
PMiGAP264	0.00211155	0.00195926	0.00105712	0.000471035	0.00326745	2.26696e-05	0.00170412	0.00208903	0.0223298	0.000326204	0.000115482	0.00240731	0.000432847	0.00184076	0.000275086	0.000165217	0.000122113	0.0117062	0.000359837	0.000381383	0.00084798	0.000307512	0.000181091	0.00131629	4.78021e-05	0.000115731	0.000229423	7.46338e-05	0.0108453	0.000564842	0.000367446	0.000733692	0.000343688	0.000154464	0.0001385	0.000193074	0.0020277	0.00915643	0.000568181	4.22118e-05	8.06504e-05	0.000167064	0.000112969	0.00186343	7.11784e-05	0.000112957	0.000966334	5.36412e-05	0.00410014
PMiGAP264	0.00303756	0.00175726	0.00132202	0.000726345	0.00465283	3.7744e-05	0.00214286	0.00248617	0.0220438	0.000461888	0.000161677	0.00246349	0.000662282	0.00307988	0.000312727	0.000257381	0.000321821	0.0109218	0.000349086	0.000562421	0.000533255	0.000250453	0.000172198	0.00269091	8.7562e-05	0.000146026	0.000346139	0.000116864	0.00931758	0.000971395	0.00032411	0.000961069	0.000305277	0.000151476	0.000255648	0.000385802	0.00325776	0.00718356	0.000435574	6.57643e-05	0.000108136	0.000130777	0.000120028	0.00359282	0.000133661	0.00021091	0.0011064	5.73229e-05	0.00666611
PMiGAP264	0.00229709	0.00157591	0.00128307	0.000418107	0.003583	2.14802e-05	0.00146259	0.0019332	0.0126674	0.000369558	0.000150512	0.00213068	0.000793534	0.00241025	0.000286374	0.0001874	0.000304441	0.0104151	0.000337769	0.000554636	0.000751396	0.000300653	0.000149383	0.00194147	6.82305e-05	0.000135556	0.000241641	9.83739e-05	0.0098114	0.000589022	0.000341503	0.00117211	0.00047274	0.000119677	0.000166046	0.000257793	0.00256463	0.00618882	0.00043003	4.10603e-05	7.95073e-05	5.85184e-05	7.57684e-05	0.00241553	9.16247e-05	0.000152248	0.000381005	0.000113664	0.00619708
PMiGAP264	0.00287288	0.000885609	0.00131364	0.000548501	0.00404526	3.34396e-05	0.00171232	0.00209154	0.013527	0.000690805	0.000159175	0.00261172	0.000757034	0.00241295	0.000390712	0.000199579	0.000427674	0.00999243	0.000351604	0.000474192	0.00117629	0.000488496	0.000277447	0.0017408	7.4142e-05	0.000164794	0.000243478	0.000110711	0.00828093	0.000630975	0.000304535	0.00110917	0.000450816	0.000199632	0.000142302	0.000283843	0.00380253	0.00479818	0.000330056	6.20648e-05	8.4616e-05	5.65466e-05	0.000101984	0.00203756	8.09734e-05	0.000191636	0.000753457	0.000107767	0.00605978
PMiGAP266	0.00433144	0.00379328	0.00142915	0.000209558	0.00588558	9.10577e-05	0.0020781	0.00542132	0.0187843	0.000402872	0.00014315	0.00122561	0.000998871	0.00236744	0.000131185	0.000241421	0.000196294	0.0135809	0.000442537	0.000585451	8.67055e-06	3.51146e-05	0.000259699	0.00895283	0.000266303	0.000170842	0.000328925	0.000289224	0.0108662	0.000721031	0.000405476	0.00118578	0.000259636	0.000136247	0.000101786	0.000450212	0.00283782	0.000636901	0.00010854	0.000110399	0.000145017	0.000208539	0.000115523	0.00116744	4.0399e-05	0.000453158	0.000210463	0.000213567	0.0070203
PMiGAP266	0.00317871	0.00177555	0.000856754	0.000139516	0.00518362	9.61947e-05	0.00141275	0.00329177	0.0150231	0.000291115	0.000164766	0.0011396	0.000673006	0.00132549	0.000175934	0.000230738	0.000294818	0.00781409	0.000266065	0.000635276	1.14366e-05	5.90255e-05	0.000134698	0.00745722	0.000289576	0.000145379	0.00020625	0.000293893	0.00920227	0.000774997	0.000298229	0.00114025	0.000265343	0.000117679	0.000126288	0.000354573	0.00220126	0.00044943	4.71005e-05	3.80591e-05	0.000116085	0.00012777	0.000104588	0.00174743	7.6301e-05	0.000212307	9.576e-05	8.695e-05	0.00616552
PMiGAP266	0.00239184	0.00119713	0.000804547	9.2314e-05	0.0028274	5.5066e-05	0.000872022	0.00182267	0.0123164	0.000239697	8.84855e-05	0.000994404	0.000749643	0.00114788	0.000161455	0.000123961	0.000248524	0.0112012	0.00044669	0.00035863	4.60132e-06	2.34221e-05	0.000120311	0.00199276	0.000161911	0.000119869	0.000174453	0.000174987	0.0103229	0.000334148	0.00034376	0.000534324	0.000275958	0.000120349	5.07303e-05	0.000226889	0.00204784	0.00133516	0.00010565	5.86723e-05	5.00894e-05	0.000103653	8.05544e-05	0.000728371	1.98243e-05	0.000120113	0.000230954	5.61376e-05	0.00408495
PMiGAP266	0.00322358	0.00341341	0.00096846	0.000189386	0.00533706	9.73518e-05	0.00171042	0.00422947	0.0208908	0.000280903	0.000149694	0.00157356	0.000703339	0.00169807	0.000139271	0.000240916	0.000887311	0.0135487	0.000453663	0.000503083	1.26786e-05	5.9467e-05	0.000212103	0.00855844	0.000203104	0.000134327	0.000225569	0.000234393	0.0121461	0.000792038	0.000389416	0.000990729	0.000248099	0.000146381	0.000135631	0.000334679	0.00230278	0.00175864	0.000150555	4.92741e-05	8.46501e-05	8.53314e-05	0.00013735	0.00172223	5.45228e-05	0.000186231	0.00012695	0.000148698	0.00636264
PMiGAP269	0.0020962	0.00228166	0.00132896	0.00024091	0.00347844	3.85777e-05	0.0012758	0.00237545	0.019747	0.000145644	0.000119844	0.00163909	0.000803026	0.00139979	0.000211146	0.000174897	0.000480696	0.0147651	0.000535769	0.000730839	0.000143889	7.10622e-05	0.000156409	0.00217598	9.60127e-05	0.000186138	0.000259273	0.000104724	0.0120951	0.00049563	0.000444912	0.00068791	0.000435216	0.000275857	8.43015e-05	0.000269036	0.0010053	0.00139892	0.000125231	8.16011e-05	0.000115742	8.27848e-05	0.000123829	0.00116924	4.79146e-05	0.000145033	0.000277385	5.20456e-05	0.00438588
PMiGAP269	0.00279095	0.000998563	0.0015689	0.000265942	0.0042446	5.51766e-05	0.0012788	0.00260059	0.0145636	0.000126224	0.000115266	0.00186364	0.000815075	0.00130351	0.000207198	0.00018095	0.000643131	0.0159388	0.000629133	0.000838514	0.000106916	7.65828e-05	0.000168077	0.00214903	0.000132533	0.000251321	0.000339628	0.000158514	0.0136375	0.000482923	0.000470666	0.000807054	0.000355758	0.000402216	9.25833e-05	0.000311028	0.000915301	0.00193908	0.000175618	6.87089e-05	0.000117113	2.10176e-05	0.000130418	0.00127746	4.12374e-05	0.000146998	0.00024445	7.25419e-05	0.00516809
PMiGAP269	0.00241067	0.00202198	0.00122198	0.000323155	0.00392344	5.10708e-05	0.00148461	0.0024543	0.0190644	0.000167476	0.000137683	0.00213289	0.000868977	0.00174285	0.000248595	0.000178789	0.000183286	0.0158871	0.000579522	0.00105216	0.000110037	6.68664e-05	0.000132707	0.00181493	8.66742e-05	0.000186111	0.000343426	0.000123373	0.0148446	0.000558999	0.00061654	0.00064281	0.000477368	0.000282704	0.000101542	0.000247223	0.000842083	0.0017682	0.000144688	5.80162e-05	0.000162757	0.000270807	0.000171053	0.00140069	4.54253e-05	0.000128317	0.000623542	7.23495e-05	0.00417923
PMiGAP269	0.00194032	0.00175129	0.00160812	0.000198288	0.00304786	3.58263e-05	0.00138117	0.00240725	0.0129014	0.000137985	0.000116843	0.00158025	0.000697229	0.000830472	0.000196164	0.000155436	0.000206058	0.0115095	0.000387954	0.000765174	9.10004e-05	7.74049e-05	0.000183436	0.00186221	8.9456e-05	0.000180945	0.000325966	0.000113452	0.0119987	0.000539175	0.00047057	0.000699325	0.000361653	0.000296203	9.81949e-05	0.00028472	0.000821835	0.00161182	0.000126479	7.70595e-05	0.000192723	7.53775e-05	0.000159091	0.00132125	5.29124e-05	0.000148448	0.000307448	7.80633e-05	0.00538255
PMiGAP271	0.0028876	0.00124457	0.000601292	0.000120627	0.003195	2.66456e-05	0.00137264	0.00318515	0.0304802	0.000124762	0.000161439	0.00113947	0.00203807	0.00132886	0.000334146	0.000143413	0.000112897	0.00871622	0.000265036	0.000560312	1.41171e-05	5.34662e-05	0.000183414	0.00125224	7.94553e-05	0.000112951	0.000290775	0.000133437	0.00834123	0.000478137	0.000276557	0.000704628	0.000160528	0.000185388	0.000108223	0.000362728	0.000905658	0.0011709	0.000105095	0.000109451	0.000193151	0.000128621	0.000150912	0.00145578	7.57839e-05	0.000170211	0.000583154	1.60024e-05	0.00279342
PMiGAP271	0.00281028	0.00159338	0.000904999	0.000133348	0.00335289	2.14632e-05	0.00147256	0.0034448	0.0599108	0.000113594	0.000173341	0.000935361	0.00176519	0.00167687	0.000275238	0.000197586	0.00021698	0.00724666	0.00025579	0.000555054	3.97702e-06	5.67404e-05	0.000171476	0.00156604	5.80804e-05	8.16598e-05	0.00027113	9.45507e-05	0.00684429	0.000440152	0.000236182	0.000704433	0.000186912	0.000204603	8.06913e-05	0.000303727	0.000863333	0.000958297	9.57911e-05	0.000116738	0.000148194	4.70923e-05	0.000188802	0.00126592	4.33719e-05	0.000147134	0.000337324	2.6045e-05	0.00291725
PMiGAP271	0.00325943	0.00128541	0.000733444	0.000147086	0.00395948	4.79696e-05	0.0016979	0.00303515	0.0445135	0.000158521	0.000171373	0.00132823	0.00182547	0.00170381	0.000277975	0.000210003	0.000727783	0.00873245	0.00032544	0.000765568	1.19433e-05	6.04183e-05	0.000184773	0.00163751	6.97883e-05	0.000147954	0.000347951	0.00014503	0.0100767	0.000527792	0.000329039	0.000870726	0.00018191	0.000310325	0.000154352	0.000385213	0.00120558	0.00111032	0.000100574	0.000146105	0.000180099	0.000101721	0.000186594	0.00209052	9.59945e-05	0.000221153	0.000462505	7.91057e-06	0.00299748
PMiGAP271	0.00331184	0.00145201	0.000983312	0.000197296	0.00387677	2.5963e-05	0.00153886	0.00379921	0.054856	0.000147342	0.000210114	0.00126666	0.00329455	0.00266278	0.00030713	0.000228102	0.000582965	0.007979	0.000281666	0.00068075	5.38823e-06	6.5841e-05	0.00021853	0.00201744	6.54291e-05	0.000102367	0.000297914	0.000138402	0.00739096	0.000582058	0.000277519	0.000771324	0.000168944	0.0002187	9.82844e-05	0.00039153	0.00107215	0.000723413	0.000132097	0.000149131	0.00016158	6.74483e-05	0.000191462	0.00136096	5.59025e-05	0.00018972	0.000492031	3.26382e-06	0.00315609
PMiGAP272	0.00178433	0.00275521	0.000983676	0.000263285	0.00312511	2.83963e-05	0.00155591	0.00445052	0.0350367	0.000275081	5.49731e-05	0.00234976	0.000409861	0.00164239	0.000103459	0.000141026	0.000550536	0.0354851	0.00156684	0.000429652	0.000212247	6.82899e-05	0.000142853	0.00112764	6.1597e-05	9.99019e-05	0.00017151	7.68609e-05	0.0170149	0.000477497	0.000589382	0.0008367	0.000251323	0.000162494	5.09802e-05	0.000309151	0.00270989	0.00160372	0.000145537	6.85963e-05	4.14602e-05	7.47063e-05	8.64671e-05	0.000830823	2.63566e-05	0.000347103	0.00017547	6.79091e-05	0.00510145
PMiGAP272	0.00194169	0.0018066	0.000987066	0.00022713	0.0023429	3.43821e-05	0.00115076	0.00268646	0.0162956	0.000137696	6.1887e-05	0.00125758	0.000521893	0.00136586	0.000194255	0.000130433	0.000466733	0.0110681	0.000372209	0.000331437	0.000240686	6.38196e-05	0.000214098	0.0010132	7.89282e-05	0.000145438	0.000221352	7.24186e-05	0.009546	0.000369315	0.000306676	0.000689402	0.00047855	0.000178555	8.38455e-05	0.000288463	0.0009262	0.00259308	0.000198741	5.74868e-05	5.2089e-05	6.44173e-05	0.000117565	0.00117221	4.69345e-05	0.000133784	0.000421534	3.03215e-05	0.00339394
PMiGAP272	0.0023066	0.00225856	0.00120325	0.000255458	0.00331553	3.31857e-05	0.0014366	0.00328937	0.0224337	0.00014081	8.81e-05	0.00153428	0.000632352	0.00164302	0.000241809	0.000147942	0.000214932	0.0120852	0.000458658	0.000443233	0.00027599	6.82239e-05	0.000238721	0.00115335	7.14847e-05	0.000147554	0.000213126	8.46876e-05	0.0117772	0.000458555	0.000415757	0.000825103	0.000565426	0.000232534	0.000107129	0.000314255	0.000999763	0.00301886	0.000181901	5.30125e-05	5.74746e-05	0.000230473	0.00012915	0.00172204	8.50438e-05	0.000135232	0.000414858	8.7087e-06	0.00432614
PMiGAP272	0.00250086	0.00289811	0.00147291	0.000206923	0.00339206	2.69228e-05	0.00148745	0.00374769	0.0304954	0.000158262	9.12089e-05	0.00173162	0.000873357	0.00247575	0.000242055	0.00018787	0.000351596	0.0124584	0.000417407	0.000503944	0.000239184	9.91249e-05	0.000237229	0.00188119	8.33756e-05	0.000155658	0.000303612	9.86396e-05	0.0127209	0.000602491	0.000418473	0.00117624	0.000598252	0.000199029	9.92969e-05	0.000414996	0.00124432	0.0034269	0.000268023	6.44122e-05	0.000119347	0.000126867	0.000162384	0.00133472	4.51732e-05	0.000155824	0.00027427	6.77651e-05	0.00502893
PMiGAP273	0.00379225	0.00287879	0.000955053	0.000298229	0.00457182	3.99252e-05	0.00165136	0.00311243	0.0479987	0.00452425	0.000194787	0.00120521	0.000978168	0.00174532	0.000183179	0.000293529	0.000177268	0.0216268	0.000754791	0.00129639	0.000185824	0.000112756	0.000294725	0.00274367	7.95048e-05	0.000146571	0.000548205	0.000131132	0.00486516	0.000823463	0.000158959	0.000780062	0.000105457	0.000389827	8.03984e-05	0.00045625	0.0285241	0.00201574	0.000173979	0.000117591	0.000130448	0.000177335	0.000166887	0.00115339	2.55346e-05	0.000242147	0.000211019	1.18434e-05	0.00343153
PMiGAP273	0.00326433	0.00199049	0.00111746	0.00039206	0.00476741	2.91842e-05	0.0015601	0.00354106	0.0339676	0.00316015	0.00022768	0.00109775	0.0010474	0.00203539	0.000220193	0.00030383	0.000321567	0.0185718	0.000640048	0.00133739	0.000262499	0.000158051	0.000233729	0.00253203	6.38756e-05	9.38306e-05	0.00057913	0.000139625	0.00454423	0.00113994	0.000146492	0.0010693	0.00011772	0.000338159	9.7646e-05	0.000539065	0.0188551	0.00072179	7.18849e-05	9.80633e-05	0.000201868	0.000130117	0.000196666	0.00132229	4.11635e-05	0.000395811	0.000241595	1.3784e-05	0.00435471
PMiGAP273	0.00338863	0.00202235	0.000996737	0.000280498	0.00376537	3.45484e-05	0.00134737	0.00237314	0.0264907	0.00347606	0.000158474	0.00109766	0.00136375	0.00168764	0.000217855	0.00027053	0.000693354	0.0174015	0.000640873	0.00116464	0.000180492	0.000162671	0.000279823	0.00252761	6.36858e-05	0.00011636	0.000489411	0.000125417	0.00383866	0.000807681	0.000160941	0.000831912	0.000110623	0.000358456	6.4205e-05	0.00044363	0.022056	0.000966398	0.000122054	0.00011366	0.000107635	3.00694e-05	0.000129215	0.00101099	3.87604e-05	0.000278845	9.15194e-05	1.19125e-05	0.00344255
PMiGAP273	0.00333363	0.00274464	0.00125715	0.000392422	0.00396925	3.90833e-05	0.00168876	0.00295849	0.0486212	0.00321698	0.000160856	0.0016331	0.00127579	0.00204111	0.000211975	0.000372742	0.000235174	0.0239123	0.000924195	0.00128989	0.000124588	0.000141781	0.000211115	0.00247163	6.68738e-05	0.000123827	0.000550935	0.000123813	0.00707172	0.000846756	0.000232602	0.000889938	0.000111292	0.000320529	6.85283e-05	0.00045698	0.021354	0.000756201	0.000124163	0.000162459	0.000123747	6.10231e-05	0.000165436	0.00102605	4.16442e-05	0.000296302	9.17891e-05	2.21837e-05	0.00383804
PMiGAP275	0.00215353	0.00327899	0.00120978	0.000245999	0.00379995	2.17077e-05	0.00137983	0.00396232	0.0592978	0.000239237	0.00026782	0.00119831	0.00100215	0.00294616	0.000164015	0.000293164	0.000202066	0.0116015	0.000415108	0.000826236	3.528e-05	3.41097e-05	0.000297164	0.00259716	5.01655e-05	6.78069e-05	0.000182249	0.000102552	0.00734015	0.00069851	0.00024063	0.000897195	0.000132814	0.00027187	9.86021e-05	0.000370847	0.00204795	0.000578318	7.38656e-05	7.3989e-05	0.000287291	9.30238e-05	0.000131382	0.00107933	4.34353e-05	0.000198745	6.39076e-05	0.000131168	0.00665753
PMiGAP275	0.00206228	0.00237922	0.000989106	0.00021771	0.00361924	3.47896e-05	0.00127553	0.00382339	0.0655567	0.000239785	0.000290769	0.000966006	0.000953472	0.00230991	0.000195215	0.000246886	0.000163154	0.0108963	0.000343246	0.000710839	4.5505e-05	3.44165e-05	0.000297016	0.00198362	5.39846e-05	6.71397e-05	0.000189251	8.22613e-05	0.0056619	0.000614617	0.000160566	0.000852293	0.000121981	0.000237457	6.35959e-05	0.000362194	0.00178178	0.000372775	4.31261e-05	7.35617e-05	0.000322374	0.000130131	0.000113087	0.00094717	4.28778e-05	0.000192624	0.00011883	0.000116602	0.00544047
PMiGAP275	0.00176428	0.00222359	0.000972019	0.000181539	0.00331231	2.20859e-05	0.00116401	0.00377928	0.0562554	0.00013167	0.00022244	0.000737851	0.000740702	0.00231944	0.000100471	0.000165102	0.000306919	0.00935225	0.000319021	0.000605908	4.94196e-05	5.22429e-05	0.000255935	0.00232887	4.38711e-05	5.99573e-05	0.000182101	9.36353e-05	0.00493862	0.000894538	0.000197003	0.000948686	0.000173931	0.000267217	0.000112977	0.000378285	0.00115599	0.000884437	7.70251e-05	7.59808e-05	0.000372766	0.000149699	0.0001125	0.00130337	6.17568e-05	0.000186372	0.000197018	0.000108267	0.00574364
PMiGAP275	0.00170543	0.00289867	0.00110347	0.000181501	0.00320181	2.14127e-05	0.00108321	0.00336769	0.0668196	0.000222279	0.000262532	0.00189118	0.000576893	0.00301275	0.000109111	0.000181206	0.000477139	0.0155896	0.000545757	0.000556981	1.6101e-05	3.4169e-05	0.000354929	0.00176747	3.45576e-05	5.32735e-05	0.000169975	6.59567e-05	0.0117898	0.0006289	0.000333039	0.000674788	0.000115184	0.000283542	6.62085e-05	0.000268717	0.00200781	0.000424692	4.52158e-05	5.09705e-05	0.00014864	0.00010606	0.000163601	0.000770618	3.00208e-05	0.000159647	3.80565e-05	4.59368e-05	0.00552362
PMiGAP276	0.00276334	0.00382982	0.0012586	0.000287132	0.0045175	2.01205e-05	0.00150336	0.0043834	0.0456549	0.000193384	0.000301743	0.00262773	0.000815693	0.00352576	0.000136252	0.000214117	0.000146755	0.0156131	0.000513633	0.000781915	8.90946e-05	7.42524e-05	0.000268045	0.00304777	5.39486e-05	7.35757e-05	0.000286476	8.72951e-05	0.01742	0.000732473	0.000653461	0.00118885	6.73304e-05	0.000206562	7.73512e-05	0.00044964	0.00135069	0.00073051	8.65109e-05	0.000108558	0.000290956	8.2003e-05	0.000161037	0.000803977	4.25622e-05	0.000202113	0.000106281	0.000168697	0.00812306
PMiGAP276	0.0025307	0.00497246	0.00139384	0.00034533	0.00388993	2.49254e-05	0.00172872	0.00441948	0.052658	0.000188709	0.00031403	0.00270343	0.00078735	0.00280307	0.000187757	0.000259248	0.000170404	0.0162923	0.000586405	0.00103831	6.32717e-05	8.22961e-05	0.000334017	0.00247998	4.34586e-05	4.97838e-05	0.000359289	7.87857e-05	0.0171929	0.000789147	0.000631999	0.00118975	6.51399e-05	0.000376127	8.64973e-05	0.000417433	0.00139953	0.000983103	0.000109162	8.02631e-05	0.000196349	3.71224e-05	0.000215759	0.0009893	4.74626e-05	0.000228637	8.54982e-05	0.000220948	0.00816729
PMiGAP276	0.00239007	0.00401747	0.00131795	0.00024274	0.00337153	1.8876e-05	0.0013859	0.00417965	0.0459414	0.000147071	0.000268635	0.00189453	0.000825304	0.00339739	0.000138832	0.000224313	0.000359918	0.0104399	0.000351446	0.000760101	6.63647e-05	7.52907e-05	0.000317718	0.00260219	3.30878e-05	4.28724e-05	0.00024714	8.80096e-05	0.0136677	0.000832568	0.000466414	0.00118198	4.50496e-05	0.000224427	6.65204e-05	0.000453608	0.0013162	0.000613971	7.75328e-05	7.90983e-05	0.000180617	8.00194e-05	0.000162575	0.000919552	4.81332e-05	0.000199715	6.91121e-05	0.000199277	0.00762032
PMiGAP276	0.00233836	0.00398987	0.00131658	0.000233382	0.00340197	2.44465e-05	0.00125183	0.00374706	0.0471228	0.00013502	0.000283709	0.00172361	0.000720909	0.00327702	0.000144929	0.000181854	0.000603483	0.0113147	0.000357085	0.000603521	3.681e-05	7.26377e-05	0.000307552	0.00209994	4.5118e-05	6.27726e-05	0.000219898	8.17818e-05	0.0122753	0.000859932	0.000442294	0.00102706	6.03845e-05	0.000246737	8.05917e-05	0.000453906	0.00131231	0.00108163	0.000121353	8.77652e-05	0.000119006	6.30707e-05	0.000153089	0.000970442	4.06295e-05	0.000229089	1.39621e-05	0.000149559	0.00702201
PMiGAP279	0.00207698	0.00112799	0.000912379	0.000197746	0.00248259	6.18825e-05	0.00093365	0.00158209	0.0227997	0.000146192	0.000164575	0.00096271	0.000503447	0.00133372	0.000120746	9.54874e-05	0.00022919	0.00791748	0.00028237	0.000251478	8.85432e-05	5.85406e-05	0.000163142	0.00120683	0.00016192	0.000136588	0.000133017	0.000174645	0.00766444	0.000453559	0.000243166	0.000682266	0.000578776	0.000103615	0.000149444	0.000316762	0.000753997	0.00175267	0.000139926	8.45582e-05	9.59128e-05	0.000250903	9.78727e-05	0.00207047	9.50311e-05	0.000136854	0.000274587	7.25469e-05	0.00458899
PMiGAP279	0.00197565	0.000657177	0.000548025	0.000145383	0.00260535	5.54578e-05	0.000798481	0.00164227	0.0145448	0.00011873	8.26045e-05	0.000906368	0.000606097	0.000764067	0.000180436	7.38096e-05	3.013e-05	0.00709384	0.000255319	0.00023108	0.000101761	3.3102e-05	7.01464e-05	0.000894251	0.000155979	0.00012179	0.000140995	0.000180256	0.00837277	0.000344398	0.000307855	0.000545735	0.000379751	0.000101629	9.36823e-05	0.000236968	0.000635723	0.0013217	0.000109449	5.24024e-05	8.23291e-05	0.000278797	8.21997e-05	0.00141065	5.0284e-05	0.000117689	0.0003133	2.87204e-05	0.0036759
PMiGAP279	0.00278603	0.00152011	0.00151957	0.00019408	0.00352939	6.76163e-05	0.00157322	0.00252864	0.0210786	0.000137984	8.07681e-05	0.00172596	0.000664811	0.00149808	0.000164845	0.000182648	0.000218726	0.0170499	0.000600741	0.000474532	8.04289e-05	5.38411e-05	0.000222005	0.00184874	0.000226247	0.000139774	0.000229114	0.000234835	0.0142518	0.000616123	0.000473774	0.000873159	0.000355398	0.000160658	0.000192364	0.00034181	0.000982227	0.00203017	0.000166034	0.000140195	0.00015604	0.000179576	0.000107068	0.00229171	9.50435e-05	0.000189805	0.000379253	0.000136467	0.0067546
PMiGAP279	0.00218364	0.00123648	0.000922199	0.000160202	0.00223276	6.41673e-05	0.000931149	0.00182696	0.0199113	0.000130264	5.33959e-05	0.00114342	0.000331828	0.00107647	0.000133557	9.85295e-05	0.000528324	0.00787727	0.000263286	0.000347711	6.07071e-05	4.78663e-05	0.000181804	0.00126419	0.00016281	0.000118648	0.000182138	0.000158839	0.00886597	0.000403242	0.000337632	0.000568307	0.000394593	0.000207573	0.000127145	0.000274096	0.000765197	0.000940197	8.87698e-05	6.43929e-05	9.11775e-05	0.000186763	0.000109835	0.00164906	7.50244e-05	0.00012609	0.000137488	7.57439e-05	0.00415391
PMiGAP280	0.00109883	0.00135705	0.00086	0.000198031	0.00169938	1.35645e-05	0.000481343	0.00230621	0.011205	4.09526e-05	6.39462e-05	0.000467128	0.000300315	0.000582163	0.000135255	9.1365e-05	0.000160652	0.00537216	0.000158636	0.000293915	6.08723e-05	8.99098e-05	0.000250194	0.000712543	5.12405e-05	9.96372e-05	0.000157839	6.36392e-05	0.00397436	0.000290233	0.000144185	0.000356047	0.000197201	0.000170494	6.46678e-05	0.00019604	0.000440708	0.00195569	0.000136707	5.6265e-05	0.000102037	0.000146189	0.000110652	0.000797825	2.34039e-05	0.000128167	0.000103201	6.31744e-07	0.00222056
PMiGAP280	0.000984157	0.00144217	0.000765258	0.000166469	0.00160842	1.41021e-05	0.000390649	0.00193179	0.0115086	4.66914e-05	5.48091e-05	0.000486035	0.000165961	0.000655309	0.000128327	8.81706e-05	0.000224763	0.00541139	0.000174234	0.000192582	5.49658e-05	6.49281e-05	0.000318226	0.000725643	4.5602e-05	9.87866e-05	0.000140391	4.6961e-05	0.00296381	0.000263179	0.000107034	0.000308337	0.000152556	0.000143774	2.42139e-05	0.000148303	0.000442347	0.00111529	9.75556e-05	3.47255e-05	9.90752e-05	1.69486e-05	8.28306e-05	0.000270742	1.13728e-05	0.000111966	7.05975e-05	2.45111e-06	0.00183999
PMiGAP280	0.00107464	0.00211739	0.00073714	0.000203537	0.00181199	1.92309e-05	0.000384529	0.00233126	0.0123547	5.7258e-05	5.58139e-05	0.000500331	0.000215864	0.00088083	0.000106711	7.96231e-05	0.000175081	0.00582686	0.000186485	0.000283909	5.78822e-05	6.37368e-05	0.000230633	0.00082067	4.33515e-05	9.82321e-05	0.000146465	5.83131e-05	0.00443262	0.000275477	0.00014464	0.00034509	0.000164911	0.000144678	3.55088e-05	0.000144139	0.000561867	0.000615856	6.38483e-05	4.06778e-05	0.000118725	9.90233e-05	0.000102393	0.000479399	1.76203e-05	0.000116376	5.46024e-05	4.90052e-06	0.00263844
PMiGAP280	0.00170826	0.00295682	0.00190895	0.000397025	0.00243337	2.11856e-05	0.00087655	0.002653	0.0225907	6.98102e-05	8.97666e-05	0.00114473	0.000313798	0.00157512	0.000139566	0.000154365	0.000249856	0.0135198	0.000539357	0.000381342	9.49856e-05	0.000162418	0.000415387	0.00131767	4.6259e-05	7.68692e-05	0.000179032	6.87337e-05	0.00696893	0.000454651	0.000244579	0.000532262	0.000129777	0.000169613	8.02595e-05	0.000183837	0.00085021	0.00266546	0.000180691	5.45493e-05	0.000125793	9.50129e-05	0.000117302	0.000980089	4.06574e-05	0.000165899	8.49849e-05	1.36794e-05	0.00383672
PMiGAP281	0.00259897	0.00387465	0.00348795	0.000333587	0.00413907	2.55089e-05	0.00124127	0.00279192	0.0573339	0.000515119	0.000207565	0.0015228	0.00193619	0.00636727	0.000270788	0.000232671	0.000188173	0.0105574	0.000346482	0.0010206	0.000517795	0.000138758	0.000232711	0.00427698	3.55798e-05	8.15752e-05	0.000318761	9.19721e-05	0.00848955	0.000651677	0.000294453	0.00123349	0.000134336	9.39755e-05	5.73214e-05	0.000364365	0.00333669	0.000868447	0.00014016	0.000109257	9.95865e-05	8.09722e-05	9.3653e-05	0.000801136	3.84696e-05	0.000139266	5.87982e-05	0.00010384	0.00525368
PMiGAP281	0.00254644	0.00401062	0.00299587	0.000287899	0.00480121	1.56705e-05	0.00134789	0.00298156	0.0738165	0.000570324	0.000223089	0.00128292	0.0018864	0.0061432	0.000239147	0.00026718	0.000643963	0.00774202	0.000238413	0.000854985	0.000438564	0.000130058	0.000155765	0.00450985	5.37304e-05	7.87027e-05	0.00026689	0.000106977	0.00798404	0.000871485	0.000257848	0.00153754	0.000119313	0.000108995	7.71034e-05	0.000354455	0.00363318	0.000430835	8.99416e-05	0.000114518	0.000128185	5.94001e-05	0.000113258	0.00104439	3.72792e-05	0.000130056	3.86754e-05	0.000183611	0.00732966
PMiGAP281	0.00273756	0.00467409	0.00379317	0.000352259	0.00502659	1.37326e-05	0.00108288	0.00310039	0.0649146	0.000354687	0.000170649	0.00125469	0.00145807	0.00384306	0.000272801	0.000242811	0.000241379	0.00758788	0.000248245	0.00090106	0.000600662	0.000107742	0.000143376	0.00357922	5.45491e-05	7.72764e-05	0.000269574	0.000108423	0.00755782	0.000595961	0.000237035	0.00122224	0.000138237	0.000121061	8.14026e-05	0.000297028	0.00276668	0.000763089	0.000104738	0.000103464	0.000135096	1.21382e-05	0.000129599	0.00110539	4.57659e-05	0.000132162	8.30061e-06	5.157e-05	0.00572027
PMiGAP281	0.00275433	0.00325607	0.00289685	0.000276622	0.00466529	3.25097e-05	0.00146417	0.00333359	0.0494274	0.000463148	0.000206388	0.00121724	0.00163236	0.00385858	0.000297667	0.000242582	0.00057718	0.00794991	0.000276986	0.000827849	0.000351401	0.000106597	0.000209381	0.0038326	4.95911e-05	0.000101084	0.000337114	9.69067e-05	0.00819497	0.000805062	0.00027747	0.00148662	0.000205667	0.000130586	9.50179e-05	0.000411456	0.00316045	0.000605208	9.30697e-05	0.000104803	0.000119276	0.000107447	0.000146086	0.00117166	3.97229e-05	0.000144776	6.14288e-05	0.000126378	0.00673634
PMiGAP283	0.00209502	0.00248523	0.00119773	0.000275051	0.00413375	3.0112e-05	0.00148531	0.00309732	0.0444148	0.000113393	0.000118103	0.00195184	0.000544909	0.00249164	0.000223473	0.000223542	0.000462036	0.0123289	0.000448034	0.000645143	0.000114276	5.46857e-05	9.87738e-05	0.00297747	4.7064e-05	0.000124019	0.000218809	0.000107175	0.0173212	0.000967088	0.0005877	0.000970685	0.000363238	0.000139607	0.000186287	0.000292562	0.0014306	0.00116896	9.62578e-05	9.44437e-05	0.000122302	8.93206e-05	9.22691e-05	0.00260014	9.12623e-05	0.000171679	0.000114641	5.34683e-05	0.00479998
PMiGAP283	0.00212587	0.00331775	0.00125743	0.000260361	0.00407923	3.58036e-05	0.00165865	0.00337907	0.0449281	0.000239358	0.00011061	0.00228	0.00034563	0.00238776	0.000212152	0.000249789	0.000174027	0.0187816	0.000675778	0.000637145	0.000112454	6.65738e-05	0.000140733	0.00324002	7.06593e-05	0.000109115	0.000277414	0.000118556	0.0167221	0.000836885	0.000607282	0.00107563	0.000331831	0.000255619	0.000154825	0.000301933	0.0020684	0.00213762	0.000171169	0.000101886	0.000108701	0.000256084	0.000167871	0.00222065	8.99467e-05	0.00014723	0.000620174	4.38798e-05	0.00533887
PMiGAP283	0.00207935	0.00278499	0.00114913	0.000319434	0.00466025	2.13597e-05	0.00151998	0.00339993	0.0653148	9.05437e-05	0.00013384	0.00244675	0.000536821	0.00299136	0.00019998	0.000219758	0.00027767	0.0113527	0.000377049	0.000604667	0.000155821	7.43948e-05	0.000124959	0.00313769	6.73306e-05	0.000150781	0.000207457	0.000104751	0.0194869	0.00102227	0.000746957	0.00124595	0.000321191	0.000159202	0.000233691	0.000293778	0.00107759	0.00135015	0.000113836	0.000136229	0.000100558	0.000196481	0.000150868	0.00340915	0.000139801	0.000197595	0.000381601	5.1505e-05	0.00499376
PMiGAP283	0.00186497	0.00207013	0.000763028	0.000292201	0.00304326	2.79062e-05	0.00108221	0.00271848	0.037251	8.46715e-05	7.44064e-05	0.00169818	0.000436307	0.00200958	0.000209639	0.000189711	0.000170182	0.00905991	0.00033246	0.00045327	0.0001453	5.01201e-05	0.000155056	0.00238612	4.94816e-05	9.6008e-05	0.000182051	9.09793e-05	0.0133895	0.000625285	0.000474865	0.000917184	0.000357268	0.00015537	0.000127567	0.000246386	0.000953585	0.00106207	9.63573e-05	0.000122874	8.51996e-05	0.00016765	0.000113172	0.00161526	6.61796e-05	0.000191475	0.000582737	8.03011e-05	0.00412802
PMiGAP285	0.00348649	0.00264773	0.00124193	0.000227566	0.00457824	1.49414e-05	0.00264457	0.00505413	0.0671126	0.000650854	0.000263363	0.00164422	0.00194135	0.00394083	0.000281443	0.000265191	0.000201975	0.0242058	0.000915843	0.000593711	1.13745e-05	4.64323e-05	0.000235456	0.00211517	6.57603e-05	0.000140871	0.000299624	9.46353e-05	0.0116158	0.000831848	0.000404938	0.000971841	0.000180837	0.00015403	0.000110092	0.000448512	0.00477473	0.000641962	0.000127078	6.2083e-05	6.48344e-05	6.89729e-05	0.00019327	0.0015707	5.76107e-05	0.000195025	6.39456e-05	0.000143002	0.00724687
PMiGAP285	0.0055061	0.00393973	0.00160021	0.00028586	0.00500236	1.60542e-05	0.00279829	0.00887681	0.0616764	0.000713864	0.000193106	0.0015637	0.00249332	0.00589267	0.000146798	0.000319064	0.000551902	0.0297491	0.00118738	0.000747079	7.22342e-06	4.69117e-05	0.000260294	0.00523815	5.63083e-05	0.000105687	0.000277291	0.000149671	0.0120113	0.000777975	0.000406317	0.000957494	0.000125008	0.000149754	7.1484e-05	0.000487173	0.00741954	0.000467196	0.000168027	0.000117143	3.49446e-05	3.18737e-05	0.00013826	0.00104891	3.53577e-05	0.000405904	0.000110964	0.000301111	0.0119849
PMiGAP285	0.0026947	0.00221374	0.00128858	0.000222405	0.00362454	2.06458e-05	0.00191357	0.00328389	0.0528259	0.000873496	0.000176118	0.00189714	0.00217942	0.00327518	0.000161807	0.000220044	0.000457428	0.0268141	0.00106525	0.00040519	5.96062e-06	5.21502e-05	0.000176433	0.00191426	4.58315e-05	0.000100892	0.000187607	8.28428e-05	0.0139394	0.000670445	0.00047484	0.000712205	0.000107693	0.000129217	5.06949e-05	0.000313082	0.00693307	0.000308847	9.06855e-05	7.96238e-05	2.59958e-05	4.03521e-05	0.000167274	0.000724045	2.62912e-05	0.000171489	4.75473e-05	8.1452e-05	0.00556012
PMiGAP285	0.00390415	0.00223804	0.00159901	0.000251647	0.00504711	2.9813e-05	0.00330779	0.0035869	0.0578334	0.00110918	0.000293477	0.00222728	0.00277571	0.00426773	0.000318347	0.000331142	0.000563551	0.0276422	0.00106182	0.000637516	2.13497e-05	5.91019e-05	0.000141676	0.0019177	8.98177e-05	0.000117456	0.000348862	0.000134617	0.0156684	0.000928603	0.000547782	0.00165322	0.00016786	0.000161344	0.000109827	0.000512227	0.00772214	0.000544876	0.000120117	5.52183e-05	5.51856e-05	0.000110501	0.000225999	0.00163175	7.54364e-05	0.000218658	0.000115025	0.000174211	0.00733087
PMiGAP288	0.00239027	0.00361877	0.00110421	0.000172717	0.00518222	2.25545e-05	0.00160106	0.00268601	0.0969135	0.000140534	0.000102681	0.000970556	0.00175565	0.00410629	0.000182274	0.000190833	0.000184945	0.0126338	0.000447456	0.000554767	1.47656e-05	3.82022e-05	0.000196273	0.00425904	6.70975e-05	0.00015536	0.000221765	9.17687e-05	0.00728316	0.000627683	0.000239375	0.000540612	0.00019597	0.000115326	0.000118683	0.000370743	0.00143379	0.00199976	0.000155884	8.29216e-05	3.81566e-05	0.000106067	0.000123473	0.00142012	3.97333e-05	0.000289828	0.0001124	9.71042e-05	0.00521783
PMiGAP288	0.00247698	0.00226424	0.00101666	0.000195815	0.00487875	2.36347e-05	0.00159425	0.00220158	0.112095	6.95991e-05	0.000117226	0.00108882	0.00187983	0.00394323	0.000224732	0.000171884	0.000914563	0.0135005	0.000436654	0.000595578	2.9279e-05	4.86814e-05	0.000179486	0.00450667	6.83439e-05	0.000124774	0.000339557	9.27847e-05	0.00791534	0.000698344	0.000285386	0.000546816	0.00018815	0.000226139	0.000135547	0.000416462	0.00146392	0.00201667	0.00014066	6.2194e-05	4.1961e-05	1.80544e-05	0.000207919	0.00200069	7.42401e-05	0.000338453	4.99665e-05	0.000105673	0.00557761
PMiGAP288	0.0023227	0.00208796	0.000763779	0.000187914	0.00476142	2.10944e-05	0.00155942	0.00191349	0.108942	0.000153606	0.000112786	0.00116326	0.00138672	0.0033935	0.000164305	0.000160127	0.000164404	0.0112911	0.000388884	0.000601208	7.10372e-06	3.7101e-05	0.00013641	0.00391341	5.51901e-05	0.000112847	0.000350462	8.83281e-05	0.00967169	0.000635299	0.000279245	0.000492791	0.000170139	0.0001853	0.000131073	0.00030218	0.00131724	0.00153362	0.000112854	6.08408e-05	3.20687e-05	9.45344e-05	0.000135594	0.00151245	5.32734e-05	0.000351607	0.000164366	4.76009e-05	0.0051073
PMiGAP288	0.0022913	0.0014907	0.000754388	0.000153012	0.00511219	2.85063e-05	0.00123144	0.00215263	0.100255	7.637e-05	0.000112841	0.000957264	0.0018512	0.00256002	0.000196246	0.00014462	0.000379508	0.010645	0.00035808	0.000544471	1.44826e-05	4.87616e-05	0.000160043	0.0038573	5.89581e-05	0.000102206	0.000321823	8.94074e-05	0.00829907	0.000677493	0.000250151	0.000512715	0.000199729	0.000183092	0.000109469	0.000351157	0.00125211	0.0013125	0.000121904	3.50006e-05	4.72297e-05	8.44957e-05	0.000194352	0.00153679	4.12356e-05	0.000282725	0.000176847	9.82816e-05	0.005397
PMiGAP290	0.0017846	0.0032715	0.00114372	0.000151042	0.00339824	2.24901e-05	0.001269	0.00287455	0.0431288	8.83299e-05	0.000118614	0.00172276	0.000419988	0.00253497	0.000128393	0.00015962	0.000247849	0.0143719	0.000506207	0.00052458	7.51243e-05	5.43061e-05	0.000190753	0.00254225	7.10101e-05	0.00016285	0.000171883	8.99712e-05	0.012372	0.000528549	0.000417674	0.000519884	0.000217205	0.000202016	9.62887e-05	0.000352205	0.000845985	0.000764852	0.000105026	0.000113074	4.35421e-05	0.000105338	0.00013451	0.00131639	5.11368e-05	0.000106066	0.000147704	7.9897e-05	0.00511552
PMiGAP290	0.00190591	0.00260439	0.00120277	0.000112921	0.00369594	2.21417e-05	0.00122661	0.00350519	0.024486	5.08411e-05	8.89974e-05	0.00146359	0.000471653	0.00200848	0.000118614	0.000164448	0.000494303	0.0156444	0.000568332	0.000456911	3.75096e-05	2.83639e-05	0.00017156	0.00307471	7.61447e-05	0.000171911	0.000162097	0.000101429	0.0130484	0.000573818	0.000425322	0.000718022	0.000308658	0.000236363	8.67102e-05	0.000325467	0.000917421	0.00102118	0.000108113	9.05885e-05	4.65498e-05	5.63476e-05	0.000104147	0.0011678	5.00305e-05	0.000177175	5.75555e-05	0.000193	0.00792474
PMiGAP290	0.00162733	0.00262535	0.00113875	0.000156776	0.0043055	2.35437e-05	0.0015171	0.0029849	0.0389781	9.78949e-05	0.000100387	0.00145302	0.000449926	0.00250874	0.000138576	0.000166705	0.000193862	0.0119462	0.000379272	0.000646838	5.64844e-05	3.50551e-05	0.000190872	0.0026847	6.94774e-05	0.000128846	0.000197945	9.35739e-05	0.0117955	0.000578596	0.000392475	0.000673562	0.000217155	0.000281221	0.000103622	0.000368785	0.000858268	0.000947049	0.000106802	0.000103926	4.30074e-05	0.000145924	0.000127621	0.00150233	5.59963e-05	0.000145225	0.000272111	0.000176951	0.00665282
PMiGAP290	0.00189554	0.00269655	0.00125443	0.000148409	0.00412687	2.98579e-05	0.00160538	0.00290451	0.0391731	8.62452e-05	0.00010817	0.00139453	0.000500547	0.00232053	0.000158752	0.000167783	0.000175789	0.011491	0.000393169	0.000658211	7.96701e-05	2.55042e-05	0.000217434	0.00267516	6.80224e-05	0.00015516	0.000179925	0.000109177	0.0114313	0.000554046	0.000407803	0.000688824	0.000221655	0.000246504	0.000123446	0.000304902	0.000891107	0.00100649	0.000132579	0.000131328	6.22901e-05	8.35435e-05	0.000150511	0.00167935	5.55546e-05	0.0001647	0.00025203	0.000151086	0.00685551
PMiGAP291	0.00159351	0.00335479	0.00138978	0.00033422	0.00298094	2.50189e-05	0.00185718	0.00348131	0.0331416	0.000130085	7.9862e-05	0.00279742	0.000309146	0.0015423	0.000109021	0.00016798	0.000429977	0.01236	0.000398525	0.000785135	0.000125046	7.28398e-05	0.000234654	0.00196896	4.90125e-05	5.94254e-05	0.000187125	0.000102188	0.0180062	0.00083712	0.000700053	0.00171957	1.78753e-05	7.76522e-05	0.000122007	0.000242003	0.000651845	0.00117709	0.000117152	0.000272505	9.52787e-05	1.02066e-05	8.92963e-05	0.00171073	5.76027e-05	0.000120293	0.000115917	7.84534e-05	0.00510793
PMiGAP291	0.00170594	0.00426948	0.0016721	0.000372399	0.0029603	2.04885e-05	0.00200063	0.00304876	0.0379874	0.000135105	0.000110367	0.00374057	0.000370845	0.00241181	0.000125861	0.00017559	0.000253009	0.0137749	0.000493629	0.00073712	0.000166012	6.97118e-05	0.000549945	0.00232515	3.02584e-05	5.17009e-05	0.000199178	9.28865e-05	0.0225386	0.000943797	0.000838899	0.00124431	1.58448e-05	0.000146288	9.2226e-05	0.000219449	0.000722355	0.00124831	0.000155332	0.000280899	9.88285e-05	6.28147e-05	0.000129076	0.0012022	4.41439e-05	9.95174e-05	6.63884e-05	2.93083e-05	0.00532124
PMiGAP291	0.00119722	0.0039032	0.00169905	0.000204447	0.00278769	2.48691e-05	0.0014834	0.00366991	0.038603	0.00012302	8.18066e-05	0.00197181	0.000197572	0.000918279	9.50625e-05	0.000145586	0.000202228	0.0058524	0.000209774	0.000669586	9.26001e-05	5.75206e-05	0.000255996	0.00192364	5.28083e-05	5.08055e-05	0.000172682	9.48227e-05	0.0129528	0.000596359	0.000437787	0.00155938	2.81552e-05	0.000137495	8.75516e-05	0.00026679	0.000608581	0.000917717	8.22419e-05	0.000207818	9.58804e-05	5.37026e-06	0.000137032	0.0012768	6.32888e-05	0.000101267	0.000162368	0.000130184	0.00541512
PMiGAP291	0.00185099	0.0032944	0.00127707	0.000325834	0.00325623	1.8786e-05	0.00211922	0.00247557	0.0312329	9.11443e-05	0.000135901	0.0019855	0.000627397	0.00191032	0.000116893	0.000175027	0.000520841	0.00860489	0.000270374	0.000743873	0.000174698	8.32287e-05	0.00016256	0.00221671	4.34766e-05	6.63553e-05	0.00018609	8.62204e-05	0.0126989	0.00079038	0.000428037	0.00145937	4.5379e-05	5.69073e-05	0.000152856	0.000307156	0.000673415	0.00115666	0.00015645	0.000287989	0.000146382	2.47636e-05	7.53421e-05	0.00199611	7.95419e-05	0.000135313	3.25019e-05	7.73085e-05	0.00593552
PMiGAP296	0.0033362	0.00523791	0.00204939	0.000713653	0.00405472	5.13181e-05	0.00180326	0.00458039	0.0296811	0.000176792	0.000196988	0.00124351	0.00132968	0.0027214	0.000146336	0.000229687	0.000137387	0.00977059	0.000331154	0.000757597	0.000249629	0.000107306	0.000273412	0.00184617	0.000128305	9.96762e-05	0.000265148	0.000135719	0.00753869	0.000768498	0.000281958	0.000497191	0.00014576	0.000108291	7.15137e-05	0.000350736	0.0011599	0.00171153	0.000157798	0.000105133	9.49977e-05	0.000155685	0.00010059	0.000998515	3.61896e-05	0.000173501	0.000170709	5.84313e-05	0.00384885
PMiGAP296	0.00332758	0.00620972	0.0018478	0.000691679	0.00424444	7.0073e-05	0.00212625	0.00517822	0.032967	0.00019237	0.000212089	0.00161851	0.00118483	0.00292021	0.000192387	0.000312367	0.0004591	0.0109845	0.000371175	0.000929096	0.000257668	0.00013309	0.000296952	0.00165434	0.000163017	0.000107196	0.000325145	0.000194198	0.0132053	0.000835869	0.000487658	0.000729276	0.000187146	0.000155144	4.6445e-05	0.000382913	0.00138673	0.00161383	0.000174515	0.000151183	0.000120194	5.56599e-05	0.000109301	0.00095311	4.2408e-05	0.000183247	0.000121138	8.04093e-05	0.00515639
PMiGAP296	0.00258426	0.00478784	0.00139425	0.000611253	0.00304794	3.87853e-05	0.00168204	0.00453438	0.031763	0.000139242	0.000172565	0.00158496	0.000729147	0.00275317	0.00012482	0.000287532	0.000386522	0.0159349	0.000596502	0.000794376	0.00016853	8.764e-05	0.000472211	0.00189817	0.000118705	8.32879e-05	0.000208588	0.000121243	0.0113686	0.000747084	0.000363507	0.000574668	0.000152895	0.000128052	3.9748e-05	0.0003222	0.00126834	0.00172911	0.000208743	0.000177195	7.57687e-05	2.94479e-05	8.46703e-05	0.000686256	2.5027e-05	0.000191836	5.57559e-05	1.65229e-05	0.00464941
PMiGAP296	0.00254473	0.00446722	0.0013252	0.000569591	0.00284779	5.02464e-05	0.00164758	0.00411047	0.0254434	0.000159525	0.000200078	0.00129994	0.00072328	0.00194312	0.000145282	0.000280666	0.000318812	0.0109244	0.00037797	0.000689158	0.000272268	0.000111322	0.000363328	0.0014794	0.000137488	0.000108399	0.0002128	0.000134638	0.00877496	0.000551109	0.000302702	0.000506281	0.000162462	0.000135253	5.28539e-05	0.000299353	0.00101357	0.00213862	0.000205391	0.000105857	0.000116989	0.000122992	9.7055e-05	0.000792942	3.28449e-05	0.000150261	0.000200527	3.50663e-05	0.00398009
PMiGAP298	0.00256131	0.00125326	0.00102544	0.000145062	0.00356065	3.47745e-05	0.00187695	0.00311271	0.022458	0.000124307	0.000205031	0.00155582	0.000725093	0.00169354	0.000179551	0.00017744	0.000246022	0.0151562	0.000567566	0.000532746	1.4293e-05	4.76343e-05	0.00024276	0.00134276	7.93309e-05	0.000128427	0.000317475	0.000107899	0.0118754	0.000630933	0.000419298	0.00110191	0.000242126	0.000248618	0.000124166	0.000601543	0.00110591	0.0020877	0.000171715	4.82275e-05	0.000165054	0.000109256	0.000144957	0.00145124	6.60314e-05	0.000241221	0.000470585	2.00577e-05	0.00379962
PMiGAP298	0.0017698	0.000906129	0.000647199	0.00011266	0.00237594	3.41334e-05	0.00108551	0.00246656	0.013882	9.59997e-05	0.000136105	0.000970932	0.000440245	0.00127041	0.000174428	0.000163874	0.00040229	0.00922602	0.000323788	0.000382913	1.28762e-05	4.66562e-05	0.000185984	0.00101058	6.31919e-05	7.89028e-05	0.000277455	8.83099e-05	0.00744372	0.000409036	0.000269045	0.000910671	0.000293297	0.00018338	5.19097e-05	0.000496717	0.000744623	0.00161375	0.000127875	5.35144e-05	0.00011679	0.000147811	0.000121072	0.000641872	3.05833e-05	0.000179436	0.000523672	2.19107e-05	0.00281196
PMiGAP298	0.00229418	0.00135041	0.000922084	8.86131e-05	0.0031085	2.69879e-05	0.0013065	0.00312824	0.0174142	0.000108685	0.000153174	0.00119804	0.000515133	0.00205542	0.000163414	0.000187786	0.000252508	0.0109077	0.000406941	0.000417477	2.10997e-05	5.51477e-05	0.000249699	0.00120748	6.7005e-05	0.000110183	0.000303196	0.000117687	0.00921518	0.000444009	0.000350637	0.00087553	0.000325048	0.000204489	7.20843e-05	0.000577236	0.000808529	0.00213433	0.000165327	6.413e-05	9.08677e-05	0.000110103	0.000112811	0.00108271	4.77428e-05	0.000198916	0.000323286	4.06325e-05	0.00376179
[truncated: 101 more rows]
[truncated: 292 more columns]
