# Supplementary material for: Metabolite Diversity and Metabolic Genome-Wide Marker Association Studies (Mgwas) for Health Benefiting Nutritional Traits in Pearl Millet Grains
Source: Cells. 2021 Nov 8;10(11):3076. doi: 10.3390/cells10113076 (PMC8621611; doi:10.3390/cells10113076)
Supplement: Supplementary file 1 [file cells-10-03076-s001.zip › Suppl_table_S5.xlsx]

## Sheet: Sheet1
Supplementary table S4 Significantly associated SNP markers with health benefiting nutritional traits using 76K SNPs in pearl millet analysed through MLM based statistical model on a collection of 197 individuals of pearl millet.
Trait	SNP	Chrom	Position	P.value	-log10	maf	Rsquare	effect
n610.15161	2_210427657	2	210427657	2.19645e-07	6.65828	0.205584	0.240972	0.022671
n609.14825	2_210427657	2	210427657	2.32529e-07	6.63352	0.205584	0.238721	0.0277453
n99.04523	2_17285011	2	17285011	1.45663e-06	5.83665	0.106599	0.209271	0.0164467
n99.04523	2_17285011	2	17285011	1.45663e-06	5.83665	0.106599	0.209271	0.0164467
n179.03542	7_99409606	7	99409606	1.49031e-06	5.82672	0.149746	0.136865	0.00609726
n179.03542	7_99409606	7	99409606	1.49031e-06	5.82672	0.149746	0.136865	0.00609726
n179.03542	7_99409606	7	99409606	1.49031e-06	5.82672	0.149746	0.136865	0.00609726
n333.09702	3_147662107	3	147662107	1.83736e-06	5.73581	0.106599	0.140129	-0.00453092
n227.20178	5_96423845	5	96423845	2.14063e-06	5.66946	0.0989848	0.126265	-0.0152922
n227.20178	5_96423845	5	96423845	2.14063e-06	5.66946	0.0989848	0.126265	-0.0152922
n99.04523	2_17285041	2	17285041	2.48634e-06	5.60444	0.114213	0.203928	-0.0155125
n99.04523	2_17285041	2	17285041	2.48634e-06	5.60444	0.114213	0.203928	-0.0155125
n647.12158	2_210427657	2	210427657	2.5864e-06	5.5873	0.205584	0.174127	-0.025409
n99.04523	1_65757880	1	65757880	2.66704e-06	5.57397	0.256345	0.203229	0.0122444
n611.40912	6_17101195	6	17101195	2.75761e-06	5.55947	0.0888325	0.121748	0.00708194
n204.08827	4_6688739	4	6688739	2.84945e-06	5.54524	0.154822	0.198494	-0.00582897
n333.09702	5_85698379	5	85698379	3.57422e-06	5.44682	0.142132	0.132947	-0.00335084
n333.09702	5_85698379	5	85698379	3.57422e-06	5.44682	0.142132	0.132947	-0.00335084
n333.09702	5_85698379	5	85698379	3.57422e-06	5.44682	0.142132	0.132947	-0.00335084
n333.09702	5_85698379	5	85698379	3.57422e-06	5.44682	0.142132	0.132947	-0.00335084
n977.31171	5_122583642	5	122583642	3.77658e-06	5.4229	0.459391	0.155447	-0.00124207
n321.07901	6_134864776	6	134864776	3.88649e-06	5.41044	0.116751	0.154656	-0.00281767
n387.11514	2_240970363	2	240970363	4.19943e-06	5.37681	0.360406	0.140093	-0.000696547
n387.11514	2_240970363	2	240970363	4.19943e-06	5.37681	0.360406	0.140093	-0.000696547
n387.11514	2_240970363	2	240970363	4.19943e-06	5.37681	0.360406	0.140093	-0.000696547
n645.12445	2_210427657	2	210427657	4.29112e-06	5.36743	0.205584	0.159484	0.0109638
n179.05617	4_32311469	4	32311469	4.77644e-06	5.3209	0.373096	0.146872	0.0111579
n387.11514	2_170749111	2	170749111	4.98669e-06	5.30219	0.116751	0.138271	-0.00121765
n179.03542	7_99409657	7	99409657	5.07106e-06	5.2949	0.121827	0.123575	-0.00641176
n179.03542	7_99409657	7	99409657	5.07106e-06	5.2949	0.121827	0.123575	-0.00641176
n179.03542	7_99409657	7	99409657	5.07106e-06	5.2949	0.121827	0.123575	-0.00641176
n183.00641	1_215503358	1	215503358	5.29253e-06	5.27634	0.284264	0.13512	0.00143031
n355.32352	3_291178106	3	291178106	5.29323e-06	5.27628	0.126904	0.111877	0.00174028
n355.32352	3_291178106	3	291178106	5.29323e-06	5.27628	0.126904	0.111877	0.00174028
n149.04562	7_63350741	7	63350741	5.31346e-06	5.27462	0.0913706	0.192496	-0.0175052
n147.02986	1_165240438	1	165240438	5.42428e-06	5.26566	0.316327	0.159326	-0.823958
n147.02986	1_165240438	1	165240438	5.42428e-06	5.26566	0.316327	0.159326	-0.823958
n147.02986	1_165240438	1	165240438	5.42428e-06	5.26566	0.316327	0.159326	-0.823958
n183.00641	1_215503360	1	215503360	5.65427e-06	5.24762	0.279188	0.134418	0.00142657
n447.09482	7_64314976	7	64314976	5.75476e-06	5.23997	0.175127	0.118041	-0.0188066
n166.01796	1_79440136	1	79440136	5.76088e-06	5.23951	0.119898	0.139377	0.00830054
n308.09961	1_270244494	1	270244494	6.01098e-06	5.22105	0.101523	0.110495	-32.5461
n308.09961	1_270244494	1	270244494	6.01098e-06	5.22105	0.101523	0.110495	-32.5461
n308.09961	1_270244494	1	270244494	6.01098e-06	5.22105	0.101523	0.110495	-32.5461
n308.09961	1_270244494	1	270244494	6.01098e-06	5.22105	0.101523	0.110495	-32.5461
n387.11514	2_240970362	2	240970362	6.05551e-06	5.21785	0.360406	0.136218	-0.000683088
n387.11514	2_240970362	2	240970362	6.05551e-06	5.21785	0.360406	0.136218	-0.000683088
n387.11514	2_240970362	2	240970362	6.05551e-06	5.21785	0.360406	0.136218	-0.000683088
n180.05942	4_32311469	4	32311469	6.23962e-06	5.20484	0.373096	0.141302	0.00569689
n181.0721	7_87911051	7	87911051	6.34058e-06	5.19787	0.180203	0.109916	-262.521
n218.10431	7_61817230	7	61817230	6.45429e-06	5.19015	0.0913706	0.155774	0.0103927
n218.10431	7_61817230	7	61817230	6.45429e-06	5.19015	0.0913706	0.155774	0.0103927
n645.12445	4_139971804	4	139971804	6.80019e-06	5.16748	0.0939086	0.154726	-0.0137896
n297.24417	2_83213749	2	83213749	6.85608e-06	5.16392	0.106599	0.119669	0.00169632
n285.0412	5_2476550	5	2476550	6.94598e-06	5.15827	0.200508	0.108925	0.0120031
n485.0686	5_86588190	5	86588190	7.00952e-06	5.15431	0.269036	0.109154	2.82545
n253.2177	4_187105553	4	187105553	7.17322e-06	5.14429	0.111675	0.124301	0.00206219
n615.13208	3_297227639	3	297227639	7.18115e-06	5.14381	0.36802	0.21291	0.707992
n615.13208	3_297227639	3	297227639	7.18115e-06	5.14381	0.36802	0.21291	0.707992
n615.13208	3_297227639	3	297227639	7.18115e-06	5.14381	0.36802	0.21291	0.707992
n615.13208	3_297227639	3	297227639	7.18115e-06	5.14381	0.36802	0.21291	0.707992
n171.00705	2_61400948	2	61400948	7.32587e-06	5.13514	0.071066	0.114891	-0.00522196
n978.30353	5_122583642	5	122583642	7.44818e-06	5.12795	0.459391	0.170692	-0.000760046
n333.06015	2_17942418	2	17942418	7.55266e-06	5.1219	0.279188	0.109504	0.0101902
n339.32724	6_14448108	6	14448108	7.59997e-06	5.11919	0.124365	0.107949	-0.00262116
n339.32724	6_14448108	6	14448108	7.59997e-06	5.11919	0.124365	0.107949	-0.00262116
n645.12445	3_125773850	3	125773850	7.92999e-06	5.10073	0.124365	0.153144	0.0120341
n645.12445	3_125773850	3	125773850	7.92999e-06	5.10073	0.124365	0.153144	0.0120341
n271.22852	1_43841887	1	43841887	8.31859e-06	5.07995	0.477157	0.122698	0.0057287
n595.19019	2_214450270	2	214450270	9.08152e-06	5.04184	0.390863	0.239731	0.000751207
n595.19019	2_214450270	2	214450270	9.08152e-06	5.04184	0.390863	0.239731	0.000751207
n361.09201	5_110611308	5	110611308	9.19927e-06	5.03625	0.13198	0.118422	-0.00106035
n361.09201	5_110611308	5	110611308	9.19927e-06	5.03625	0.13198	0.118422	-0.00106035
n347.19998	6_195340577	6	195340577	9.24912e-06	5.0339	0.187817	0.152199	-0.00123418
n227.20178	2_239282720	2	239282720	9.24954e-06	5.03388	0.14467	0.110363	-0.0121011
n315.05161	2_48234193	2	48234193	9.75407e-06	5.01081	0.345178	0.126926	0.0110441
n237.06195	3_211433470	3	211433470	9.7829e-06	5.00953	0.14467	0.129995	0.00317461
n218.10431	3_9277107	3	9277107	9.94795e-06	5.00227	0.340102	0.151329	-0.00760473
n100.04028	2_105645460	2	105645460	9.98287e-06	5.00074	0.0761421	0.121288	-0.0071508
n283.26443	1_233648603	1	233648603	1.00103e-05	4.99955	0.286802	0.136188	0.0104753
n541.13721	2_15424846	2	15424846	1.00164e-05	4.99929	0.149746	0.132363	-0.0113769
n541.13721	2_15424846	2	15424846	1.00164e-05	4.99929	0.149746	0.132363	-0.0113769
n159.03033	4_125899159	4	125899159	1.03121e-05	4.98665	0.225888	0.124769	-0.00217741
n185.0222	5_84935815	5	84935815	1.03605e-05	4.98462	0.0862944	0.117592	-0.00495769
n185.0222	5_84935815	5	84935815	1.03605e-05	4.98462	0.0862944	0.117592	-0.00495769
n185.0222	5_84935815	5	84935815	1.03605e-05	4.98462	0.0862944	0.117592	-0.00495769
n305.06952	7_9093695	7	9093695	1.0378e-05	4.98388	0.28934	0.130422	-0.00120814
n305.06952	7_9093695	7	9093695	1.0378e-05	4.98388	0.28934	0.130422	-0.00120814
n701.19293	5_44928898	5	44928898	1.04424e-05	4.9812	0.111675	0.114445	-0.0113827
n535.15399	6_232406716	6	232406716	1.0624e-05	4.97371	0.124365	0.132923	0.0059044
n171.00705	6_108040602	6	108040602	1.08358e-05	4.96514	0.236041	0.110687	0.00252333
n171.00705	6_108040602	6	108040602	1.08358e-05	4.96514	0.236041	0.110687	0.00252333
n347.19998	6_111397675	6	111397675	1.09797e-05	4.95941	0.0939086	0.150442	-0.00136757
n308.09961	4_69164506	4	69164506	1.10117e-05	4.95815	0.0837563	0.103938	-38.5325
n130.05099	4_152491892	4	152491892	1.13581e-05	4.94469	0.114213	0.111733	-0.00948719
n174.01259	3_299945006	3	299945006	1.14364e-05	4.94171	0.390863	0.20966	-0.000968678
n152.99588	5_96100378	5	96100378	1.17749e-05	4.92904	0.220812	0.181748	0.00264184
n152.99588	5_96100378	5	96100378	1.17749e-05	4.92904	0.220812	0.181748	0.00264184
n152.99588	5_96100378	5	96100378	1.17749e-05	4.92904	0.220812	0.181748	0.00264184
n401.13098	2_170749111	2	170749111	1.18065e-05	4.92788	0.116751	0.115186	-0.00413645
n421.07623	4_54252135	4	54252135	1.18662e-05	4.92569	0.129442	0.123002	0.00556043
n387.11514	3_257926809	3	257926809	1.19878e-05	4.92126	0.147208	0.129039	0.00110207
n756.25891	6_28797611	6	28797611	1.20386e-05	4.91942	0.362944	0.121687	0.00118138
n361.09201	5_110611310	5	110611310	1.22226e-05	4.91284	0.129442	0.115398	0.00105092
n361.09201	5_110611310	5	110611310	1.22226e-05	4.91284	0.129442	0.115398	0.00105092
n665.21729	4_36546175	4	36546175	1.22634e-05	4.91139	0.0888325	0.156683	0.00549085
n308.09961	6_208021737	6	208021737	1.22791e-05	4.91083	0.182741	0.102763	22.9017
n308.09961	6_208021737	6	208021737	1.22791e-05	4.91083	0.182741	0.102763	22.9017
n308.09961	6_208021737	6	208021737	1.22791e-05	4.91083	0.182741	0.102763	22.9017
n321.07901	3_187851726	3	187851726	1.27369e-05	4.89494	0.357868	0.142347	-0.00207523
n321.07901	3_187851726	3	187851726	1.27369e-05	4.89494	0.357868	0.142347	-0.00207523
n431.09958	2_28355921	2	28355921	1.28724e-05	4.89034	0.147208	0.275356	-0.155184
n448.09818	5_86588190	5	86588190	1.28767e-05	4.89019	0.269036	0.105307	0.294948
n87.00887	4_6261909	4	6261909	1.29858e-05	4.88653	0.467005	0.11028	0.000755543
n977.31171	5_122583643	5	122583643	1.30346e-05	4.8849	0.467005	0.142608	-0.00117055
n447.09482	4_29607804	4	29607804	1.37086e-05	4.86301	0.126904	0.108724	0.0216594
n629.12988	3_74828693	3	74828693	1.40007e-05	4.85385	0.116751	0.157721	0.015956
n71.01389	2_216125526	2	216125526	1.40378e-05	4.8527	0.124365	0.101324	0.0129765
n71.01389	2_216125526	2	216125526	1.40378e-05	4.8527	0.124365	0.101324	0.0129765
n297.24417	6_28800358	6	28800358	1.41012e-05	4.85075	0.241117	0.111971	0.00151524
n130.05099	4_119384855	4	119384855	1.41778e-05	4.84839	0.187817	0.109367	-0.00851072
n177.04063	2_93570500	2	93570500	1.43233e-05	4.84396	0.0659898	0.106136	291.078
n177.04063	2_93570500	2	93570500	1.43233e-05	4.84396	0.0659898	0.106136	291.078
n297.24417	1_252337804	1	252337804	1.44851e-05	4.83908	0.149746	0.111685	0.00151021
n297.24417	1_252337804	1	252337804	1.44851e-05	4.83908	0.149746	0.111685	0.00151021
n71.01389	3_155465669	3	155465669	1.45595e-05	4.83685	0.13198	0.100931	0.0164297
n631.12744	3_74828693	3	74828693	1.49177e-05	4.8263	0.116751	0.188167	0.0224659
n377.12906	2_139773260	2	139773260	1.5174e-05	4.8189	0.241117	0.116241	0.00136097
n333.06015	3_261126497	3	261126497	1.52287e-05	4.81734	0.167513	0.101949	-0.0152355
n371.0993	6_18643076	6	18643076	1.52361e-05	4.81713	0.0663265	0.146986	-0.00704514
n321.07901	6_151062746	6	151062746	1.52594e-05	4.81646	0.152284	0.14049	-0.00216214
n549.16833	7_21761155	7	21761155	1.5449e-05	4.8111	0.0913706	0.189134	-0.00341132
n549.16833	7_21761155	7	21761155	1.5449e-05	4.8111	0.0913706	0.189134	-0.00341132
n421.07623	6_110194496	6	110194496	1.55629e-05	4.80791	0.116751	0.12015	0.00481991
n609.39435	4_73217514	4	73217514	1.5621e-05	4.80629	0.175127	0.100175	0.00788854
n1038.30847	5_70477837	5	70477837	1.57692e-05	4.80219	0.464467	0.123256	-0.00151276
n666.21918	4_36546175	4	36546175	1.58673e-05	4.7995	0.0888325	0.159241	0.00145951
n593.1532	7_102443614	7	102443614	1.59577e-05	4.79703	0.185279	0.213379	0.0222676
n314.24231	2_201683503	2	201683503	1.60605e-05	4.79424	0.139594	0.137941	-0.00858753
n313.23929	2_201683503	2	201683503	1.61126e-05	4.79283	0.139594	0.13705	-0.0112139
n323.09927	1_32880284	1	32880284	1.62667e-05	4.7887	0.137755	0.1534	-0.00270643
n152.99588	5_39777525	5	39777525	1.6449e-05	4.78386	0.159898	0.178468	-0.00290349
n432.10287	2_28355921	2	28355921	1.65339e-05	4.78163	0.147208	0.274313	-0.0288849
n188.05676	1_64620141	1	64620141	1.66649e-05	4.7782	0.117347	0.18351	-0.11776
n298.24832	3_241912340	3	241912340	1.67658e-05	4.77558	0.200508	0.10728	0.00428108
n298.24832	3_241912340	3	241912340	1.67658e-05	4.77558	0.200508	0.10728	0.00428108
n298.24832	3_241912340	3	241912340	1.67658e-05	4.77558	0.200508	0.10728	0.00428108
n298.24832	3_241912340	3	241912340	1.67658e-05	4.77558	0.200508	0.10728	0.00428108
n341.10992	2_112037400	2	112037400	1.68644e-05	4.77303	0.162437	0.219747	-0.00489314
n976.30902	5_122583642	5	122583642	1.68912e-05	4.77234	0.459391	0.149061	-0.00619187
n577.15814	3_297227639	3	297227639	1.72653e-05	4.76283	0.36802	0.229182	0.258259
n577.15814	3_297227639	3	297227639	1.72653e-05	4.76283	0.36802	0.229182	0.258259
n577.15814	3_297227639	3	297227639	1.72653e-05	4.76283	0.36802	0.229182	0.258259
n577.15814	3_297227639	3	297227639	1.72653e-05	4.76283	0.36802	0.229182	0.258259
n187.06114	6_184285807	6	184285807	1.74723e-05	4.75765	0.0892857	0.155399	0.449692
n325.11481	3_39119909	3	39119909	1.75197e-05	4.75647	0.0837563	0.16815	0.00538837
n215.0329	1_267349119	1	267349119	1.76256e-05	4.75386	0.142132	0.108593	-0.500172
n215.0329	1_267349119	1	267349119	1.76256e-05	4.75386	0.142132	0.108593	-0.500172
n297.24417	3_241912340	3	241912340	1.7723e-05	4.75146	0.200508	0.109546	0.0012112
n297.24417	3_241912340	3	241912340	1.7723e-05	4.75146	0.200508	0.109546	0.0012112
n297.24417	3_241912340	3	241912340	1.7723e-05	4.75146	0.200508	0.109546	0.0012112
n297.24417	3_241912340	3	241912340	1.7723e-05	4.75146	0.200508	0.109546	0.0012112
n722.27399	1_2030424	1	2030424	1.77346e-05	4.75118	0.14467	0.102626	0.00283267
n722.27399	1_2030424	1	2030424	1.77346e-05	4.75118	0.14467	0.102626	0.00283267
n195.0663	1_75410475	1	75410475	1.79251e-05	4.74654	0.071066	0.0986993	-0.0522004
n195.0663	1_75410475	1	75410475	1.79251e-05	4.74654	0.071066	0.0986993	-0.0522004
n195.0663	1_75410475	1	75410475	1.79251e-05	4.74654	0.071066	0.0986993	-0.0522004
n308.09961	1_49922444	1	49922444	1.85261e-05	4.73222	0.13198	0.0983463	31.2107
n421.07623	5_123993123	5	123993123	1.85445e-05	4.73178	0.119289	0.118312	0.00541279
n421.07623	5_123993123	5	123993123	1.85445e-05	4.73178	0.119289	0.118312	0.00541279
n114.03094	1_180021469	1	180021469	1.85582e-05	4.73146	0.190355	0.164627	0.00159378
n114.03094	1_180021472	1	180021472	1.86169e-05	4.73009	0.139594	0.164596	-0.00173862
n379.1022	1_197627582	1	197627582	1.9606e-05	4.70761	0.48731	0.109708	-0.00146721
n379.1022	1_197627582	1	197627582	1.9606e-05	4.70761	0.48731	0.109708	-0.00146721
n379.1022	1_197627582	1	197627582	1.9606e-05	4.70761	0.48731	0.109708	-0.00146721
n379.1022	1_197627582	1	197627582	1.9606e-05	4.70761	0.48731	0.109708	-0.00146721
n355.32352	7_138904398	7	138904398	1.96748e-05	4.70609	0.167513	0.0977004	0.00186074
n181.0721	2_69939635	2	69939635	2.02432e-05	4.69372	0.124365	0.0973989	302.983
n181.0721	2_69939635	2	69939635	2.02432e-05	4.69372	0.124365	0.0973989	302.983
n181.0721	2_69939635	2	69939635	2.02432e-05	4.69372	0.124365	0.0973989	302.983
n333.09702	5_5470655	5	5470655	2.0396e-05	4.69045	0.147208	0.114453	-0.00329644
n431.09958	7_67340117	7	67340117	2.05918e-05	4.6863	0.317259	0.271288	0.150759
n722.27399	2_210839197	2	210839197	2.06579e-05	4.68491	0.0736041	0.101	0.00436791
n342.11273	2_112037400	2	112037400	2.07096e-05	4.68383	0.162437	0.218379	-0.00132346
n217.02998	6_28799437	6	28799437	2.09156e-05	4.67953	0.456853	0.105349	-1.61183
n179.03542	7_145992845	7	145992845	2.09167e-05	4.67951	0.129442	0.10847	-0.00618918
n179.03542	7_145992845	7	145992845	2.09167e-05	4.67951	0.129442	0.10847	-0.00618918
n267.07239	1_266454042	1	266454042	2.10186e-05	4.6774	0.0862944	0.130935	-0.00880711
n421.07623	6_110195891	6	110195891	2.10733e-05	4.67627	0.116751	0.116975	-0.00470449
n327.21893	2_60745042	2	60745042	2.13478e-05	4.67065	0.116751	0.106971	0.00623012
n327.21893	2_60745042	2	60745042	2.13478e-05	4.67065	0.116751	0.106971	0.00623012
n327.21893	2_60745042	2	60745042	2.13478e-05	4.67065	0.116751	0.106971	0.00623012
n308.09961	6_208079682	6	208079682	2.14335e-05	4.66891	0.182741	0.096787	-22.9735
n131.0827	5_136570982	5	136570982	2.17317e-05	4.66291	0.332487	0.241934	-0.0110897
n131.0827	5_136570982	5	136570982	2.17317e-05	4.66291	0.332487	0.241934	-0.0110897
n131.0827	5_136570982	5	136570982	2.17317e-05	4.66291	0.332487	0.241934	-0.0110897
n421.03592	3_26185019	3	26185019	2.175e-05	4.66254	0.418782	0.110484	-0.00107667
n245.04434	6_5884416	6	5884416	2.18049e-05	4.66145	0.418782	0.120478	0.00300923
n432.10287	7_67340117	7	67340117	2.18302e-05	4.66094	0.317259	0.271916	0.0283464
n253.2177	3_246553987	3	246553987	2.19911e-05	4.65775	0.284264	0.112451	-0.00131172
n253.2177	3_246553987	3	246553987	2.19911e-05	4.65775	0.284264	0.112451	-0.00131172
n59.01389	3_274694505	3	274694505	2.20495e-05	4.6566	0.340102	0.100368	-0.00283864
n59.01389	3_274694505	3	274694505	2.20495e-05	4.6566	0.340102	0.100368	-0.00283864
n59.01389	3_274694505	3	274694505	2.20495e-05	4.6566	0.340102	0.100368	-0.00283864
n59.01389	3_274694505	3	274694505	2.20495e-05	4.6566	0.340102	0.100368	-0.00283864
n401.13098	2_179074186	2	179074186	2.24714e-05	4.64837	0.0989848	0.108374	0.00452497
n401.13098	2_179074186	2	179074186	2.24714e-05	4.64837	0.0989848	0.108374	0.00452497
n285.0412	3_210698983	3	210698983	2.25211e-05	4.64741	0.370558	0.0962592	-0.0141602
n181.05084	1_256620331	1	256620331	2.25755e-05	4.64636	0.439086	0.115154	-0.00230712
n319.08191	6_222125363	6	222125363	2.25838e-05	4.6462	0.167513	0.13705	0.00611549
n361.09201	4_187104706	4	187104706	2.26915e-05	4.64414	0.30203	0.108856	0.000737957
n321.07901	3_250178156	3	250178156	2.27204e-05	4.64358	0.142132	0.136418	0.00223401
n321.07901	3_250178156	3	250178156	2.27204e-05	4.64358	0.142132	0.136418	0.00223401
n321.07901	3_250178156	3	250178156	2.27204e-05	4.64358	0.142132	0.136418	0.00223401
n380.1575	3_17257848	3	17257848	2.27641e-05	4.64275	0.284264	0.097192	0.00593959
n132.06667	3_292670105	3	292670105	2.28333e-05	4.64143	0.149746	0.152349	-0.00482876
n401.13098	6_231908152	6	231908152	2.29297e-05	4.6396	0.484772	0.108161	0.00223939
n401.13098	6_231908152	6	231908152	2.29297e-05	4.6396	0.484772	0.108161	0.00223939
n377.08624	2_139773260	2	139773260	2.30145e-05	4.638	0.241117	0.115108	0.0225436
n177.04063	1_46820274	1	46820274	2.30408e-05	4.6375	0.0862944	0.101073	265.81
n177.04063	1_46820274	1	46820274	2.30408e-05	4.6375	0.0862944	0.101073	265.81
n183.00641	7_7606097	7	7606097	2.30954e-05	4.63647	0.109137	0.119644	-0.00140409
n183.00641	7_7606097	7	7606097	2.30954e-05	4.63647	0.109137	0.119644	-0.00140409
n183.00641	7_7606097	7	7606097	2.30954e-05	4.63647	0.109137	0.119644	-0.00140409
n114.03094	5_116857689	5	116857689	2.33661e-05	4.63141	0.104061	0.162345	-0.0017908
n114.03094	5_116857689	5	116857689	2.33661e-05	4.63141	0.104061	0.162345	-0.0017908
n166.01796	3_113602459	3	113602459	2.35089e-05	4.62877	0.181122	0.124611	-0.00825196
n371.0993	7_21761155	7	21761155	2.3634e-05	4.62646	0.0918367	0.142502	-0.00579953
n371.0993	7_21761155	7	21761155	2.3634e-05	4.62646	0.0918367	0.142502	-0.00579953
n647.12158	5_85539373	5	85539373	2.39729e-05	4.62028	0.357868	0.15149	0.0152118
n647.12158	5_85539373	5	85539373	2.39729e-05	4.62028	0.357868	0.15149	0.0152118
n401.13098	7_125753213	7	125753213	2.4254e-05	4.61522	0.215736	0.10757	-0.00301222
n164.07182	1_20839195	1	20839195	2.42594e-05	4.61512	0.0964467	0.188304	0.00898058
n379.1022	4_32310862	4	32310862	2.44148e-05	4.61235	0.385787	0.107396	0.00244905
n535.15399	4_72838536	4	72838536	2.44327e-05	4.61203	0.474619	0.124272	0.00330697
n96.9696	2_24892215	2	24892215	2.44634e-05	4.61148	0.0837563	0.0953765	-0.0314155
n978.30353	5_122583643	5	122583643	2.44774e-05	4.61123	0.467005	0.158792	-0.000715529
n333.09702	2_186374590	2	186374590	2.45179e-05	4.61052	0.215736	0.112525	0.00267688
n594.15649	7_102443614	7	102443614	2.45867e-05	4.6093	0.185279	0.207178	0.0147975
n379.08368	2_139773260	2	139773260	2.46045e-05	4.60899	0.241117	0.113303	0.0136854
n149.04562	7_103397593	7	103397593	2.47255e-05	4.60686	0.439086	0.177425	-0.00738119
n315.05161	6_25158439	6	25158439	2.47486e-05	4.60645	0.119289	0.117173	-0.0168106
n315.05161	6_25158439	6	25158439	2.47486e-05	4.60645	0.119289	0.117173	-0.0168106
n563.18439	1_253467118	1	253467118	2.47558e-05	4.60632	0.428934	0.133101	-0.00279198
n563.18439	1_253467118	1	253467118	2.47558e-05	4.60632	0.428934	0.133101	-0.00279198
n563.18439	1_253467118	1	253467118	2.47558e-05	4.60632	0.428934	0.133101	-0.00279198
n357.10492	3_210576810	3	210576810	2.50593e-05	4.60103	0.27665	0.0951181	-0.00131598
n357.10492	3_210576810	3	210576810	2.50593e-05	4.60103	0.27665	0.0951181	-0.00131598
n594.15649	3_188376604	3	188376604	2.51092e-05	4.60017	0.124365	0.206982	-0.0172192
n361.09201	6_230951784	6	230951784	2.53853e-05	4.59542	0.474619	0.107676	-0.000618998
n83.05022	4_79959734	4	79959734	2.53994e-05	4.59518	0.121827	0.0962749	0.00752704
n421.03592	3_242940766	3	242940766	2.5737e-05	4.58944	0.230964	0.108715	-0.00122847
n447.09482	4_73951900	4	73951900	2.58066e-05	4.58827	0.129442	0.102006	-0.0204187
n317.2074	4_8274966	4	8274966	2.59271e-05	4.58625	0.071066	0.111888	0.0031214
n305.06952	7_41265564	7	41265564	2.62272e-05	4.58125	0.152284	0.120765	0.00120233
n401.13098	5_96101432	5	96101432	2.6252e-05	4.58084	0.253807	0.106737	-0.0033701
n401.13098	5_96101432	5	96101432	2.6252e-05	4.58084	0.253807	0.106737	-0.0033701
n401.13098	5_96101432	5	96101432	2.6252e-05	4.58084	0.253807	0.106737	-0.0033701
n629.12988	7_102443614	7	102443614	2.64103e-05	4.57823	0.185279	0.151355	0.0123806
n173.00983	3_299945006	3	299945006	2.66028e-05	4.57507	0.390863	0.195927	-0.0065676
n631.12744	7_102443614	7	102443614	2.66237e-05	4.57473	0.185279	0.182539	0.0174303
n541.13721	2_15424843	2	15424843	2.68043e-05	4.5718	0.154822	0.122128	-0.0107297
n541.13721	2_15424843	2	15424843	2.68043e-05	4.5718	0.154822	0.122128	-0.0107297
n102.05643	1_71189472	1	71189472	2.69082e-05	4.57011	0.225888	0.102014	0.00333199
n353.08835	4_99127874	4	99127874	2.69323e-05	4.56973	0.0989848	0.140181	-0.052289
n563.18439	1_240756281	1	240756281	2.71647e-05	4.56599	0.213198	0.132147	0.00334209
n563.18439	1_240756281	1	240756281	2.71647e-05	4.56599	0.213198	0.132147	0.00334209
n164.07182	5_92946454	5	92946454	2.72892e-05	4.56401	0.0685279	0.187179	-0.0108916
n166.01796	6_68747436	6	68747436	2.74219e-05	4.5619	0.153061	0.123012	0.00787714
n164.04344	1_35974203	1	35974203	2.75744e-05	4.55949	0.395939	0.0993443	-0.00726746
n447.09482	1_237777187	1	237777187	2.77245e-05	4.55714	0.129442	0.101248	-0.0214984
n180.06721	3_50399747	3	50399747	2.78235e-05	4.55559	0.322335	0.156859	-0.00265028
n180.06721	3_50399747	3	50399747	2.78235e-05	4.55559	0.322335	0.156859	-0.00265028
n180.06721	3_50399747	3	50399747	2.78235e-05	4.55559	0.322335	0.156859	-0.00265028
n74.02489	1_59564711	1	59564711	2.79179e-05	4.55412	0.266497	0.180444	-0.00421507
n256.23697	2_83213749	2	83213749	2.81263e-05	4.55089	0.106599	0.103151	0.00955229
n544.19	3_9281792	3	9281792	2.81675e-05	4.55025	0.126904	0.142646	0.000721924
n544.19	3_9281792	3	9281792	2.81675e-05	4.55025	0.126904	0.142646	0.000721924
n119.03499	4_165949650	4	165949650	2.82255e-05	4.54936	0.380711	0.0938502	-0.001426
n485.15305	1_275192407	1	275192407	2.82448e-05	4.54906	0.497462	0.178052	0.00867673
n339.32724	2_178956559	2	178956559	2.82654e-05	4.54875	0.215736	0.0938372	0.00207732
n145.05093	2_214928411	2	214928411	2.84176e-05	4.54641	0.272959	0.0987508	-0.115199
n281.24908	2_113196051	2	113196051	2.8462e-05	4.54574	0.101523	0.125339	0.00272269
n379.1022	3_38332922	3	38332922	2.84823e-05	4.54543	0.162437	0.105776	0.00205233
n447.09482	7_9085249	7	9085249	2.85806e-05	4.54393	0.154822	0.100927	0.020169
n447.09482	7_9085249	7	9085249	2.85806e-05	4.54393	0.154822	0.100927	0.020169
n563.18439	5_45174258	5	45174258	2.86081e-05	4.54351	0.101523	0.131615	-0.00452238
n100.04028	6_224731999	6	224731999	2.87018e-05	4.54209	0.385787	0.110171	0.00383319
n193.03581	2_17281707	2	17281707	2.87198e-05	4.54182	0.134518	0.0992615	-0.528927
n193.03581	2_17281707	2	17281707	2.87198e-05	4.54182	0.134518	0.0992615	-0.528927
n285.11002	3_213920062	3	213920062	2.8732e-05	4.54163	0.121827	0.100307	0.0125383
n285.11002	3_213920062	3	213920062	2.8732e-05	4.54163	0.121827	0.100307	0.0125383
n217.02998	1_267349119	1	267349119	2.87461e-05	4.54142	0.142132	0.101989	-1.46284
n217.02998	1_267349119	1	267349119	2.87461e-05	4.54142	0.142132	0.101989	-1.46284
n447.09482	5_104384524	5	104384524	2.88822e-05	4.53937	0.101523	0.100816	-0.0223522
n447.09482	5_104384524	5	104384524	2.88822e-05	4.53937	0.101523	0.100816	-0.0223522
n282.25223	2_113196051	2	113196051	2.89128e-05	4.53891	0.101523	0.124657	0.00870369
n313.23929	6_73803772	6	73803772	2.89156e-05	4.53887	0.106599	0.131061	0.0104958
n313.23929	6_73803772	6	73803772	2.89156e-05	4.53887	0.106599	0.131061	0.0104958
n447.09482	3_242940807	3	242940807	2.8948e-05	4.53838	0.111675	0.100792	0.020555
n154.99875	3_299945006	3	299945006	2.91739e-05	4.53501	0.390863	0.188579	-0.00466233
n283.26443	1_49922444	1	49922444	2.92714e-05	4.53356	0.13198	0.125086	0.0096025
n239.07748	5_62789849	5	62789849	2.93408e-05	4.53253	0.439086	0.0972548	-0.00302796
n239.07748	5_62789849	5	62789849	2.93408e-05	4.53253	0.439086	0.0972548	-0.00302796
n239.07748	5_62789849	5	62789849	2.93408e-05	4.53253	0.439086	0.0972548	-0.00302796
n722.27399	3_45679327	3	45679327	2.96142e-05	4.5285	0.071066	0.0971757	0.00409882
n128.03546	1_49922444	1	49922444	2.96257e-05	4.52833	0.13198	0.0948762	0.241317
n317.2074	2_806024	2	806024	2.98381e-05	4.52523	0.139594	0.110421	0.00268236
n317.2074	2_806024	2	806024	2.98381e-05	4.52523	0.139594	0.110421	0.00268236
n387.11514	2_216906136	2	216906136	3.00841e-05	4.52166	0.109137	0.119476	-0.00110297
n154.99875	3_244344016	3	244344016	3.06249e-05	4.51392	0.185279	0.188117	-0.00763966
n285.0412	3_216833258	3	216833258	3.06342e-05	4.51379	0.241117	0.0929814	-0.0110974
n339.32724	1_145127143	1	145127143	3.06814e-05	4.51312	0.119289	0.0929648	0.0028207
n163.04016	6_38023326	6	38023326	3.09452e-05	4.50941	0.15736	0.145206	0.0141002
n163.04016	6_38023326	6	38023326	3.09452e-05	4.50941	0.15736	0.145206	0.0141002
n99.04523	6_44386321	6	44386321	3.09462e-05	4.50939	0.0837563	0.179243	0.015916
n1038.30847	5_50109575	5	50109575	3.15192e-05	4.50143	0.124365	0.11605	-0.00211859
n1038.30847	5_50109575	5	50109575	3.15192e-05	4.50143	0.124365	0.11605	-0.00211859
n380.1575	1_147404989	1	147404989	3.16598e-05	4.49949	0.111675	0.0936828	-0.00638347
n252.93416	1_78074578	1	78074578	3.2067e-05	4.49394	0.152284	0.161594	0.00636976
n541.13721	2_115779021	2	115779021	3.21082e-05	4.49338	0.426396	0.120266	-0.0136114
n377.12906	3_9282649	3	9282649	3.21119e-05	4.49333	0.15736	0.108374	-0.00134738
n59.01389	4_4378429	4	4378429	3.21223e-05	4.49319	0.116751	0.0963778	-0.00524737
n236.07797	4_33199674	4	33199674	3.22875e-05	4.49097	0.345178	0.16268	-0.00224484
n647.2063	1_31699204	1	31699204	3.25414e-05	4.48756	0.335025	0.126448	-0.00108312
n337.09402	6_106009267	6	106009267	3.32515e-05	4.47819	0.147208	0.100599	0.00785991
n179.03542	3_17256670	3	17256670	3.32934e-05	4.47764	0.190355	0.10358	0.00674025
n143.1077	2_68170533	2	68170533	3.34316e-05	4.47584	0.0837563	0.1057	0.00745135
n379.1022	2_139773260	2	139773260	3.36824e-05	4.4726	0.241117	0.104018	0.00194821
n281.03635	7_46655475	7	46655475	3.38318e-05	4.47068	0.28934	0.119436	0.00122128
n114.03094	5_80400671	5	80400671	3.38759e-05	4.47011	0.111675	0.158683	0.00202502
n114.03094	5_80400671	5	80400671	3.38759e-05	4.47011	0.111675	0.158683	0.00202502
n267.07239	3_18814358	3	18814358	3.39202e-05	4.46954	0.142132	0.126029	-0.00609033
n267.07239	3_18814358	3	18814358	3.39202e-05	4.46954	0.142132	0.126029	-0.00609033
n99.04523	2_17284990	2	17284990	3.40492e-05	4.46789	0.121827	0.178325	-0.012771
n99.04523	2_17284990	2	17284990	3.40492e-05	4.46789	0.121827	0.178325	-0.012771
n380.1575	1_220423775	1	220423775	3.40563e-05	4.4678	0.185279	0.0929089	0.00507389
n380.1575	1_220423775	1	220423775	3.40563e-05	4.4678	0.185279	0.0929089	0.00507389
n161.04581	2_17285041	2	17285041	3.40784e-05	4.46752	0.114213	0.116336	1.17564
n161.04581	2_17285041	2	17285041	3.40784e-05	4.46752	0.114213	0.116336	1.17564
n100.04028	3_79580827	3	79580827	3.44789e-05	4.46245	0.365482	0.108258	0.00584499
n159.03033	7_121522068	7	121522068	3.49704e-05	4.4563	0.0862944	0.111992	-0.00382066
n75.00883	1_49922444	1	49922444	3.50412e-05	4.45542	0.13198	0.101058	-0.00472937
n281.03635	7_29425298	7	29425298	3.52809e-05	4.45246	0.365482	0.119004	-0.00117445
n281.03635	7_29425298	7	29425298	3.52809e-05	4.45246	0.365482	0.119004	-0.00117445
n281.03635	7_29425298	7	29425298	3.52809e-05	4.45246	0.365482	0.119004	-0.00117445
n666.21918	4_149951799	4	149951799	3.55881e-05	4.4487	0.104061	0.15119	0.00155776
n305.06952	2_19477175	2	19477175	3.56317e-05	4.44816	0.423858	0.117602	-0.00114867
n305.06952	2_19477175	2	19477175	3.56317e-05	4.44816	0.423858	0.117602	-0.00114867
n323.09927	1_98800025	1	98800025	3.56405e-05	4.44806	0.0943878	0.145483	-0.00332397
n615.13208	5_32570493	5	32570493	3.57001e-05	4.44733	0.403553	0.197717	-0.73689
n315.21027	1_233648603	1	233648603	3.57322e-05	4.44694	0.286802	0.115279	0.00443848
n164.07182	2_112041003	2	112041003	3.57691e-05	4.44649	0.14467	0.184598	-0.00673272
n357.10492	7_153357776	7	153357776	3.57845e-05	4.4463	0.225888	0.0913297	-0.0011209
n357.10492	7_153357776	7	153357776	3.57845e-05	4.4463	0.225888	0.0913297	-0.0011209
n357.10492	7_153357776	7	153357776	3.57845e-05	4.4463	0.225888	0.0913297	-0.0011209
n357.10492	7_153357776	7	153357776	3.57845e-05	4.4463	0.225888	0.0913297	-0.0011209
n357.10492	7_153357776	7	153357776	3.57845e-05	4.4463	0.225888	0.0913297	-0.0011209
n357.10492	7_153357776	7	153357776	3.57845e-05	4.4463	0.225888	0.0913297	-0.0011209
n219.04552	4_17030934	4	17030934	3.59521e-05	4.44428	0.0837563	0.134997	-1.38226
n102.05643	1_236410258	1	236410258	3.6096e-05	4.44254	0.360406	0.0989183	-0.00343806
n280.23706	3_246553987	3	246553987	3.61149e-05	4.44231	0.284264	0.091972	0.00671257
n280.23706	3_246553987	3	246553987	3.61149e-05	4.44231	0.284264	0.091972	0.00671257
n255.23332	2_83213749	2	83213749	3.61338e-05	4.44209	0.106599	0.101178	0.0128436
n236.07797	1_270244943	1	270244943	3.63717e-05	4.43924	0.104061	0.161507	-0.00374082
n236.07797	1_270244943	1	270244943	3.63717e-05	4.43924	0.104061	0.161507	-0.00374082
n236.07797	1_270244943	1	270244943	3.63717e-05	4.43924	0.104061	0.161507	-0.00374082
n236.07797	1_270244943	1	270244943	3.63717e-05	4.43924	0.104061	0.161507	-0.00374082
n59.01389	4_79959724	4	79959724	3.6523e-05	4.43743	0.116751	0.095021	0.00441469
n181.05084	6_110196494	6	110196494	3.6859e-05	4.43346	0.299492	0.110048	0.00189719
n271.22852	6_85938126	6	85938126	3.69729e-05	4.43212	0.42132	0.106995	-0.00592082
n271.22852	6_85938126	6	85938126	3.69729e-05	4.43212	0.42132	0.106995	-0.00592082
n271.22852	6_85938126	6	85938126	3.69729e-05	4.43212	0.42132	0.106995	-0.00592082
n129.03883	7_40561508	7	40561508	3.70775e-05	4.43089	0.116751	0.0930192	2.99089
n314.24231	6_73803772	6	73803772	3.72946e-05	4.42835	0.106599	0.129336	0.00792476
n314.24231	6_73803772	6	73803772	3.72946e-05	4.42835	0.106599	0.129336	0.00792476
n387.11514	2_240970386	2	240970386	3.7306e-05	4.42822	0.350254	0.117258	-0.000625805
n387.11514	2_240970386	2	240970386	3.7306e-05	4.42822	0.350254	0.117258	-0.000625805
n387.11514	2_240970386	2	240970386	3.7306e-05	4.42822	0.350254	0.117258	-0.000625805
n119.03499	2_214238091	2	214238091	3.7411e-05	4.427	0.106599	0.0908579	0.00236005
n119.03499	2_214238091	2	214238091	3.7411e-05	4.427	0.106599	0.0908579	0.00236005
n281.03635	4_15520944	4	15520944	3.74339e-05	4.42674	0.0964467	0.118395	0.00141295
n180.05942	3_128680815	3	128680815	3.77024e-05	4.42363	0.192893	0.122667	0.00466888
n463.11475	7_89964916	7	89964916	3.7715e-05	4.42349	0.444162	0.205787	-0.00665067
n463.11475	7_89964916	7	89964916	3.7715e-05	4.42349	0.444162	0.205787	-0.00665067
n385.11493	6_195339598	6	195339598	3.77247e-05	4.42337	0.121827	0.109895	-0.00631996
n71.01389	2_115779021	2	115779021	3.78996e-05	4.42137	0.426396	0.0907223	0.0154889
n703.18976	4_36546175	4	36546175	3.79838e-05	4.4204	0.0888325	0.113163	0.00907768
n423.0343	3_242940766	3	242940766	3.81397e-05	4.41862	0.230964	0.098	-0.00191343
n215.0329	3_190036658	3	190036658	3.8179e-05	4.41818	0.192893	0.100446	-0.554725
n215.0329	3_190036658	3	190036658	3.8179e-05	4.41818	0.192893	0.100446	-0.554725
n609.14825	5_85539373	5	85539373	3.82042e-05	4.41789	0.357868	0.188768	-0.0146272
n609.14825	5_85539373	5	85539373	3.82042e-05	4.41789	0.357868	0.188768	-0.0146272
n502.99789	5_119865078	5	119865078	3.82729e-05	4.41711	0.441624	0.112515	0.00065442
n502.99789	5_119865078	5	119865078	3.82729e-05	4.41711	0.441624	0.112515	0.00065442
n164.07182	2_25583698	2	25583698	3.83038e-05	4.41676	0.149746	0.183947	0.00748696
n300.04984	1_236394908	1	236394908	3.85172e-05	4.41435	0.203046	0.090551	0.00257053
n171.00705	4_29569674	4	29569674	3.86164e-05	4.41323	0.121827	0.0971983	-0.00328268
n149.04562	7_103396751	7	103396751	3.86963e-05	4.41233	0.472081	0.173097	-0.00686865
n285.11002	1_22381096	1	22381096	3.88835e-05	4.41023	0.104061	0.0971184	-0.0151167
n166.01796	3_86649515	3	86649515	3.90183e-05	4.40873	0.201531	0.119364	-0.00735519
n977.31171	5_117993360	5	117993360	3.91432e-05	4.40734	0.428934	0.131396	-0.00103502
n977.31171	5_117993360	5	117993360	3.91432e-05	4.40734	0.428934	0.131396	-0.00103502
n285.11002	1_88203430	1	88203430	3.92482e-05	4.40618	0.0964467	0.0970203	-0.0128475
n287.09076	5_6495820	5	6495820	3.9507e-05	4.40333	0.114213	0.129175	55.4132
n593.1532	3_188376604	3	188376604	3.97395e-05	4.40078	0.124365	0.204879	-0.0246477
n159.03033	4_33199675	4	33199675	3.98495e-05	4.39958	0.350254	0.110639	-0.00176609
n645.12445	6_214428426	6	214428426	3.98845e-05	4.3992	0.413706	0.136723	-0.00619839
n645.12445	6_214428426	6	214428426	3.98845e-05	4.3992	0.413706	0.136723	-0.00619839
n645.12445	6_214428426	6	214428426	3.98845e-05	4.3992	0.413706	0.136723	-0.00619839
n279.23367	3_246553987	3	246553987	3.99419e-05	4.39857	0.284264	0.0910891	0.00533479
n279.23367	3_246553987	3	246553987	3.99419e-05	4.39857	0.284264	0.0910891	0.00533479
n337.09402	2_11719487	2	11719487	3.99795e-05	4.39816	0.327411	0.0986635	0.00484286
n337.09402	2_11719487	2	11719487	3.99795e-05	4.39816	0.327411	0.0986635	0.00484286
n756.25891	7_121228389	7	121228389	4.01944e-05	4.39583	0.114213	0.109078	-0.0011682
n756.25891	7_121228389	7	121228389	4.01944e-05	4.39583	0.114213	0.109078	-0.0011682
n544.19	5_123993123	5	123993123	4.02949e-05	4.39475	0.119289	0.139049	0.000686231
n544.19	5_123993123	5	123993123	4.02949e-05	4.39475	0.119289	0.139049	0.000686231
n116.03532	2_197524856	2	197524856	4.04018e-05	4.3936	0.101523	0.0948278	-0.025929
n610.15161	5_85539373	5	85539373	4.06548e-05	4.39089	0.357868	0.189967	-0.0118824
n610.15161	5_85539373	5	85539373	4.06548e-05	4.39089	0.357868	0.189967	-0.0118824
n161.04581	1_163171706	1	163171706	4.06873e-05	4.39054	0.0837563	0.114508	-1.18479
n183.00641	7_7606121	7	7606121	4.0903e-05	4.38825	0.101523	0.113727	-0.0014905
n183.00641	7_7606121	7	7606121	4.0903e-05	4.38825	0.101523	0.113727	-0.0014905
n183.00641	7_7606121	7	7606121	4.0903e-05	4.38825	0.101523	0.113727	-0.0014905
n610.15161	2_6439862	2	6439862	4.13133e-05	4.38391	0.332487	0.189815	0.0117853
n347.19998	4_51621916	4	51621916	4.13419e-05	4.38361	0.13198	0.137009	-0.0013069
n130.05099	4_84180315	4	84180315	4.15588e-05	4.38134	0.375635	0.0980005	0.00842866
n525.14166	5_50115912	5	50115912	4.16587e-05	4.38029	0.218274	0.212151	0.0139693
n151.04007	6_224731999	6	224731999	4.19062e-05	4.37772	0.385787	0.106159	-0.0078759
n193.03581	6_232406716	6	232406716	4.19962e-05	4.37679	0.124365	0.0952546	-0.510392
n161.04581	3_225350191	3	225350191	4.21076e-05	4.37564	0.258883	0.114155	1.01822
n191.02037	7_16159179	7	16159179	4.22107e-05	4.37458	0.228426	0.161894	0.00553295
n245.04434	1_187970800	1	187970800	4.23912e-05	4.37272	0.36802	0.113597	0.00402786
n99.04523	1_65757915	1	65757915	4.24676e-05	4.37194	0.258883	0.176207	-0.0103618
n308.09961	2_146935867	2	146935867	4.25957e-05	4.37063	0.403553	0.0894848	-30.2788
n308.09961	2_146935867	2	146935867	4.25957e-05	4.37063	0.403553	0.0894848	-30.2788
n577.15814	1_248743060	1	248743060	4.26084e-05	4.3705	0.238579	0.220951	0.321808
n577.15814	1_248743060	1	248743060	4.26084e-05	4.3705	0.238579	0.220951	0.321808
n447.09482	4_139971804	4	139971804	4.278e-05	4.36876	0.0939086	0.0966821	-0.0230662
n116.03532	3_242941336	3	242941336	4.28419e-05	4.36813	0.0964467	0.0942105	-0.0281317
n83.05022	4_79959724	4	79959724	4.29003e-05	4.36754	0.116751	0.0907173	0.00735798
n665.21729	1_245569463	1	245569463	4.30928e-05	4.3656	0.22335	0.144074	-0.00393082
n665.21729	1_245569463	1	245569463	4.30928e-05	4.3656	0.22335	0.144074	-0.00393082
n665.21729	1_245569463	1	245569463	4.30928e-05	4.3656	0.22335	0.144074	-0.00393082
n132.06667	4_6989391	4	6989391	4.3146e-05	4.36506	0.13198	0.146007	0.00425238
n245.04434	6_171232994	6	171232994	4.3282e-05	4.36369	0.104061	0.113383	-0.00484951
n298.24832	6_28800358	6	28800358	4.33336e-05	4.36318	0.241117	0.0972548	0.00503071
n323.09927	1_32880670	1	32880670	4.33591e-05	4.36292	0.137755	0.143518	0.00271818
n293.21262	3_295792950	3	295792950	4.35405e-05	4.36111	0.116751	0.0926284	0.00960579
n293.21262	3_295792950	3	295792950	4.35405e-05	4.36111	0.116751	0.0926284	0.00960579
n501.0014	5_119865078	5	119865078	4.36018e-05	4.3605	0.441624	0.109127	0.00084113
n501.0014	5_119865078	5	119865078	4.36018e-05	4.3605	0.441624	0.109127	0.00084113
n267.07239	1_174043273	1	174043273	4.37583e-05	4.35894	0.0862944	0.123433	0.00800347
n204.08827	5_150397322	5	150397322	4.3904e-05	4.3575	0.464467	0.171675	-0.00368657
n204.08827	5_150397322	5	150397322	4.3904e-05	4.3575	0.464467	0.171675	-0.00368657
n349.21591	6_192263677	6	192263677	4.40081e-05	4.35647	0.205584	0.184925	-0.000968707
n381.08142	7_98458609	7	98458609	4.43095e-05	4.3535	0.101523	0.130841	-0.00413747
n147.04974	3_27304123	3	27304123	4.43879e-05	4.35274	0.299492	0.106541	-0.00515703
n147.04974	3_27304123	3	27304123	4.43879e-05	4.35274	0.299492	0.106541	-0.00515703
n217.04868	7_9101757	7	9101757	4.45588e-05	4.35107	0.147208	0.112191	76.4242
n339.32724	2_192646920	2	192646920	4.4834e-05	4.34839	0.479695	0.0889442	-0.00138629
n339.32724	2_192646920	2	192646920	4.4834e-05	4.34839	0.479695	0.0889442	-0.00138629
n163.04016	2_210835077	2	210835077	4.49295e-05	4.34747	0.134518	0.141482	0.020541
n193.05106	5_95455912	5	95455912	4.55246e-05	4.34175	0.256345	0.125282	-0.00425931
n193.05106	5_95455912	5	95455912	4.55246e-05	4.34175	0.256345	0.125282	-0.00425931
n193.05106	5_95455912	5	95455912	4.55246e-05	4.34175	0.256345	0.125282	-0.00425931
n195.0513	1_7852106	1	7852106	4.56619e-05	4.34045	0.106599	0.103211	2.4626
n325.11481	5_144967682	5	144967682	4.57332e-05	4.33977	0.459391	0.158723	-0.00327662
n236.07797	4_67934130	4	67934130	4.58371e-05	4.33878	0.456853	0.159234	0.0020862
n976.30902	5_48229189	5	48229189	4.59972e-05	4.33727	0.0913706	0.138986	-0.0115065
n976.30902	5_48229189	5	48229189	4.59972e-05	4.33727	0.0913706	0.138986	-0.0115065
n181.0721	7_9101757	7	9101757	4.60271e-05	4.33699	0.147208	0.0886669	336.339
n181.05084	7_113453144	7	113453144	4.6297e-05	4.33445	0.403553	0.107686	0.00173516
n401.13098	2_240970362	2	240970362	4.63765e-05	4.3337	0.360406	0.100781	-0.00220147
n401.13098	2_240970362	2	240970362	4.63765e-05	4.3337	0.360406	0.100781	-0.00220147
n401.13098	2_240970362	2	240970362	4.63765e-05	4.3337	0.360406	0.100781	-0.00220147
n149.04562	7_63350712	7	63350712	4.64803e-05	4.33273	0.0939086	0.171334	-0.0150406
n253.05707	1_11138314	1	11138314	4.70144e-05	4.32777	0.185279	0.189157	-0.00194497
n279.23367	1_43841887	1	43841887	4.70415e-05	4.32752	0.477157	0.0893607	0.00595952
n96.9696	1_236394908	1	236394908	4.70822e-05	4.32714	0.203046	0.0884275	0.0283443
n353.08835	4_116140259	4	116140259	4.72344e-05	4.32574	0.164975	0.134524	0.0447321
n129.03883	1_49922444	1	49922444	4.76307e-05	4.32211	0.13198	0.0903752	2.71607
n100.04028	3_139688467	3	139688467	4.76319e-05	4.3221	0.241117	0.104899	0.00415261
n312.22665	2_210429959	2	210429959	4.77528e-05	4.321	0.0685279	0.0973228	-0.00194573
n269.04587	2_53474850	2	53474850	4.7911e-05	4.31956	0.186224	0.225248	-0.00629817
n269.04587	2_53474850	2	53474850	4.7911e-05	4.31956	0.186224	0.225248	-0.00629817
n269.04587	2_53474850	2	53474850	4.7911e-05	4.31956	0.186224	0.225248	-0.00629817
n269.04587	2_53474850	2	53474850	4.7911e-05	4.31956	0.186224	0.225248	-0.00629817
n401.13098	2_240970363	2	240970363	4.79156e-05	4.31952	0.360406	0.10044	-0.00219978
n401.13098	2_240970363	2	240970363	4.79156e-05	4.31952	0.360406	0.10044	-0.00219978
n401.13098	2_240970363	2	240970363	4.79156e-05	4.31952	0.360406	0.10044	-0.00219978
n666.21918	4_32310786	4	32310786	4.82977e-05	4.31607	0.0913706	0.148171	-0.00132138
n297.24417	3_251074304	3	251074304	4.83757e-05	4.31537	0.101523	0.0989926	-0.0015525
n239.07748	3_193303293	3	193303293	4.86865e-05	4.31259	0.134518	0.0919108	-0.00492135
n323.09927	1_263751494	1	263751494	4.88145e-05	4.31145	0.119898	0.142333	0.00318062
n609.14825	2_6439862	2	6439862	4.88885e-05	4.31079	0.332487	0.186442	0.014311
n256.23697	1_43841887	1	43841887	4.91015e-05	4.30891	0.477157	0.0973059	0.00788984
n159.03033	7_108757469	7	108757469	4.92645e-05	4.30747	0.126904	0.108447	-0.00298056
n159.03033	7_108757469	7	108757469	4.92645e-05	4.30747	0.126904	0.108447	-0.00298056
n227.20178	2_105645460	2	105645460	4.93041e-05	4.30712	0.0761421	0.0925723	-0.012948
n701.19293	5_111199145	5	111199145	4.93146e-05	4.30702	0.134518	0.0980553	0.0092461
n701.19293	5_111199145	5	111199145	4.93146e-05	4.30702	0.134518	0.0980553	0.0092461
n448.09818	2_97983020	2	97983020	4.96205e-05	4.30434	0.111675	0.0909767	0.349245
n347.19998	5_2173061	5	2173061	4.96817e-05	4.3038	0.187817	0.135168	0.000919231
n421.07623	2_86988301	2	86988301	4.97386e-05	4.30331	0.172589	0.108056	-0.00447494
n354.06396	5_131278111	5	131278111	4.98163e-05	4.30263	0.182741	0.125801	0.00815316
n298.24832	3_295148550	3	295148550	4.98909e-05	4.30198	0.101523	0.0957792	-0.0059798
n149.04562	7_36765181	7	36765181	4.99298e-05	4.30164	0.0736041	0.170647	-0.016597
n432.10287	6_35209463	6	35209463	5.00103e-05	4.30094	0.111675	0.264822	0.0400794
n432.10287	6_35209463	6	35209463	5.00103e-05	4.30094	0.111675	0.264822	0.0400794
n143.07127	1_222793884	1	222793884	5.01731e-05	4.29953	0.253807	0.087759	0.0119867
n143.07127	1_222793884	1	222793884	5.01731e-05	4.29953	0.253807	0.087759	0.0119867
n298.24832	2_44139713	2	44139713	5.02929e-05	4.29849	0.147208	0.0956953	-0.00568614
n164.04344	6_38023326	6	38023326	5.04069e-05	4.29751	0.15736	0.0929876	0.00580114
n164.04344	6_38023326	6	38023326	5.04069e-05	4.29751	0.15736	0.0929876	0.00580114
n349.21591	6_152301751	6	152301751	5.04534e-05	4.29711	0.0913706	0.183633	0.00157639
n217.02998	3_190036658	3	190036658	5.05553e-05	4.29623	0.192893	0.0960622	-1.64161
n217.02998	3_190036658	3	190036658	5.05553e-05	4.29623	0.192893	0.0960622	-1.64161
n183.00641	3_239293016	3	239293016	5.08419e-05	4.29378	0.114213	0.111489	-0.00151945
n485.0686	2_22856264	2	22856264	5.08798e-05	4.29345	0.492386	0.0879437	-2.00179
n485.0686	2_22856264	2	22856264	5.08798e-05	4.29345	0.492386	0.0879437	-2.00179
n195.0513	5_136687193	5	136687193	5.09623e-05	4.29275	0.449239	0.10207	1.93506
n195.0513	5_136687193	5	136687193	5.09623e-05	4.29275	0.449239	0.10207	1.93506
n195.0513	5_136687193	5	136687193	5.09623e-05	4.29275	0.449239	0.10207	1.93506
n321.07901	1_111571482	1	111571482	5.11366e-05	4.29127	0.134518	0.128192	-0.0024852
n321.07901	1_111571482	1	111571482	5.11366e-05	4.29127	0.134518	0.128192	-0.0024852
n701.19293	4_36546175	4	36546175	5.12727e-05	4.29011	0.0888325	0.097649	0.0112148
n286.08163	1_136405357	1	136405357	5.13523e-05	4.28944	0.295918	0.11012	0.00513615
n195.0513	3_27305723	3	27305723	5.14335e-05	4.28875	0.175127	0.101975	2.03126
n195.0513	3_27305723	3	27305723	5.14335e-05	4.28875	0.175127	0.101975	2.03126
n223.04611	1_9778088	1	9778088	5.15603e-05	4.28768	0.464467	0.0915201	-0.00296799
n341.10992	6_29692747	6	29692747	5.15806e-05	4.28751	0.126904	0.209447	0.00563749
n237.06195	6_159265353	6	159265353	5.17448e-05	4.28613	0.13198	0.112703	-0.00346719
n173.00983	3_244344016	3	244344016	5.17502e-05	4.28609	0.185279	0.189664	-0.0103808
n195.0663	6_58541801	6	58541801	5.17957e-05	4.28571	0.106599	0.0874191	0.0416168
n281.24908	2_83213749	2	83213749	5.19803e-05	4.28416	0.106599	0.119181	0.00232011
n181.0721	2_69939629	2	69939629	5.21193e-05	4.283	0.119289	0.0873548	289.386
n181.0721	2_69939629	2	69939629	5.21193e-05	4.283	0.119289	0.0873548	289.386
n181.0721	2_69939629	2	69939629	5.21193e-05	4.283	0.119289	0.0873548	289.386
n315.21027	6_196153486	6	196153486	5.21891e-05	4.28242	0.0913706	0.111378	0.0049152
n174.01259	2_212513155	2	212513155	5.22554e-05	4.28187	0.220812	0.195375	-0.00137018
n421.03592	1_222346965	1	222346965	5.22701e-05	4.28175	0.241117	0.101319	0.00147826
n421.03592	1_222346965	1	222346965	5.22701e-05	4.28175	0.241117	0.101319	0.00147826
n349.09119	3_264157730	3	264157730	5.239e-05	4.28075	0.104061	0.133716	0.0114384
n171.00705	1_49922444	1	49922444	5.24134e-05	4.28056	0.13198	0.0939933	-0.00336718
n237.07713	7_148363305	7	148363305	5.24351e-05	4.28038	0.195431	0.142899	0.0649619
n236.07797	1_21740662	1	21740662	5.24378e-05	4.28036	0.286802	0.157916	-0.00243493
n371.0993	2_47490624	2	47490624	5.24384e-05	4.28035	0.308673	0.134435	0.00388631
n371.0993	2_47490624	2	47490624	5.24384e-05	4.28035	0.308673	0.134435	0.00388631
n215.0329	6_28799437	6	28799437	5.25144e-05	4.27972	0.456853	0.0971123	-0.507848
n73.02953	5_52525375	5	52525375	5.25894e-05	4.2791	0.149746	0.089556	-0.0043645
n152.99588	6_104612976	6	104612976	5.26596e-05	4.27852	0.398477	0.167176	0.00194155
n421.03592	7_97577191	7	97577191	5.26945e-05	4.27823	0.213198	0.101235	0.00169768
n280.23706	1_43841887	1	43841887	5.27074e-05	4.27813	0.477157	0.0879777	0.00740375
n311.2233	3_178760473	3	178760473	5.31693e-05	4.27434	0.36802	0.0930597	0.00479651
n297.24417	2_44139713	2	44139713	5.31937e-05	4.27414	0.147208	0.0980029	-0.00160238
n361.09201	5_120382698	5	120382698	5.34228e-05	4.27227	0.0761421	0.099899	0.00128649
n361.09201	5_120382698	5	120382698	5.34228e-05	4.27227	0.0761421	0.099899	0.00128649
n361.09201	5_120382698	5	120382698	5.34228e-05	4.27227	0.0761421	0.099899	0.00128649
n353.08835	3_67361340	3	67361340	5.35218e-05	4.27147	0.13198	0.133272	-0.0443412
n501.0014	1_235447180	1	235447180	5.3524e-05	4.27145	0.106599	0.10701	-0.00120772
n181.05084	3_15828714	3	15828714	5.3708e-05	4.26996	0.19797	0.106152	0.00251976
n341.10992	2_240970363	2	240970363	5.37734e-05	4.26943	0.360406	0.209066	-0.00313453
n341.10992	2_240970363	2	240970363	5.37734e-05	4.26943	0.360406	0.209066	-0.00313453
n341.10992	2_240970363	2	240970363	5.37734e-05	4.26943	0.360406	0.209066	-0.00313453
n132.06667	6_105431066	6	105431066	5.38857e-05	4.26853	0.154822	0.143806	-0.00473618
n319.08191	3_178760142	3	178760142	5.39487e-05	4.26802	0.352792	0.128228	0.00730784
n298.24832	3_251074304	3	251074304	5.41422e-05	4.26646	0.101523	0.0949244	-0.00542736
n135.03001	3_155465669	3	155465669	5.41981e-05	4.26602	0.13198	0.0995379	0.0138546
n271.22852	3_178760511	3	178760511	5.44686e-05	4.26385	0.332487	0.102972	0.00619224
n361.09201	1_39737788	1	39737788	5.45973e-05	4.26283	0.281726	0.099673	-0.000605969
n321.07901	7_8805395	7	8805395	5.4646e-05	4.26244	0.411168	0.127523	-0.00145398
n349.09119	3_17676396	3	17676396	5.47075e-05	4.26195	0.109137	0.133283	-0.0102094
n349.09119	3_17676396	3	17676396	5.47075e-05	4.26195	0.109137	0.133283	-0.0102094
n349.09119	3_17676396	3	17676396	5.47075e-05	4.26195	0.109137	0.133283	-0.0102094
n349.09119	3_17676396	3	17676396	5.47075e-05	4.26195	0.109137	0.133283	-0.0102094
n166.01796	3_113602460	3	113602460	5.47995e-05	4.26122	0.186224	0.115868	-0.00767943
n610.15161	4_74102459	4	74102459	5.48639e-05	4.26071	0.266497	0.187149	0.0149585
n337.09402	7_26184987	7	26184987	5.48675e-05	4.26068	0.142132	0.0953511	0.00662222
n337.09402	7_26184987	7	26184987	5.48675e-05	4.26068	0.142132	0.0953511	0.00662222
n342.11273	6_29692747	6	29692747	5.49345e-05	4.26015	0.126904	0.209414	0.00153608
n341.10992	7_99135479	7	99135479	5.50939e-05	4.2589	0.139594	0.208845	-0.00465836
n341.10992	7_99135479	7	99135479	5.50939e-05	4.2589	0.139594	0.208845	-0.00465836
n502.99789	1_235447180	1	235447180	5.51241e-05	4.25866	0.106599	0.108753	-0.000930316
n253.2177	4_176643864	4	176643864	5.51262e-05	4.25864	0.253807	0.102873	-0.00110295
n595.19019	4_116687733	4	116687733	5.52282e-05	4.25784	0.0989848	0.223338	0.00113586
n71.01389	6_122282043	6	122282043	5.56796e-05	4.2543	0.36802	0.0866578	-0.0110623
n333.09702	4_17017863	4	17017863	5.57503e-05	4.25375	0.139594	0.103982	0.00376499
n114.03094	5_12618903	5	12618903	5.58344e-05	4.2531	0.365482	0.153788	-0.0018746
n377.28418	3_38332922	3	38332922	5.58859e-05	4.2527	0.162437	0.0903391	0.00191676
n143.07127	6_29691531	6	29691531	5.5901e-05	4.25258	0.106599	0.0866193	0.0134903
n269.21271	3_21947295	3	21947295	5.59743e-05	4.25201	0.119289	0.0968873	0.0128944
n89.02444	6_215245486	6	215245486	5.60539e-05	4.25139	0.0939086	0.0954294	-0.24767
n342.11273	7_99135479	7	99135479	5.62282e-05	4.25005	0.139594	0.209202	-0.00127256
n342.11273	7_99135479	7	99135479	5.62282e-05	4.25005	0.139594	0.209202	-0.00127256
n185.0222	7_9072916	7	9072916	5.62635e-05	4.24977	0.185279	0.0998058	0.00384519
n100.04028	3_140481924	3	140481924	5.649e-05	4.24803	0.142132	0.103133	0.00499431
n147.02986	2_21796591	2	21796591	5.66412e-05	4.24687	0.204082	0.135389	0.621878
n147.02986	2_21796591	2	21796591	5.66412e-05	4.24687	0.204082	0.135389	0.621878
n282.25223	2_83213749	2	83213749	5.67185e-05	4.24628	0.106599	0.117768	0.00738059
n143.1077	7_111876762	7	111876762	5.68369e-05	4.24537	0.451777	0.100173	0.00355728
n236.07797	4_33199675	4	33199675	5.69611e-05	4.24442	0.350254	0.157107	0.00217076
n463.11475	4_44191865	4	44191865	5.70726e-05	4.24357	0.106599	0.201964	0.00827589
n193.05106	2_42920001	2	42920001	5.71086e-05	4.2433	0.175127	0.122986	-0.00454315
n193.05106	2_42920001	2	42920001	5.71086e-05	4.2433	0.175127	0.122986	-0.00454315
n145.05093	1_222793884	1	222793884	5.7288e-05	4.24194	0.252551	0.0913241	-0.164453
n145.05093	1_222793884	1	222793884	5.7288e-05	4.24194	0.252551	0.0913241	-0.164453
n594.15649	6_35209463	6	35209463	5.73087e-05	4.24178	0.111675	0.199319	-0.0213056
n594.15649	6_35209463	6	35209463	5.73087e-05	4.24178	0.111675	0.199319	-0.0213056
n346.05661	1_275254935	1	275254935	5.74143e-05	4.24098	0.5	0.114573	0.00330993
n346.05661	1_275254935	1	275254935	5.74143e-05	4.24098	0.5	0.114573	0.00330993
n342.11273	7_151297647	7	151297647	5.74585e-05	4.24065	0.109137	0.209004	-0.00161776
n217.04868	3_264014747	3	264014747	5.74929e-05	4.24039	0.15736	0.109571	-66.5795
n298.24832	4_187335038	4	187335038	5.76702e-05	4.23905	0.19797	0.0942652	0.005513
n185.0222	6_208629558	6	208629558	5.779e-05	4.23815	0.347716	0.099528	0.00328278
n185.0222	6_208629558	6	208629558	5.779e-05	4.23815	0.347716	0.099528	0.00328278
n421.03592	3_26763776	3	26763776	5.79053e-05	4.23728	0.383249	0.100257	-0.00107072
n147.02986	4_74094455	4	74094455	5.79567e-05	4.2369	0.0841837	0.135159	0.926631
n325.11481	2_110357315	2	110357315	5.80907e-05	4.23589	0.327411	0.156394	-0.00367527
n333.09702	6_232007096	6	232007096	5.8121e-05	4.23567	0.116751	0.103552	-0.00379368
n347.19998	1_192598303	1	192598303	5.83076e-05	4.23428	0.126904	0.133568	0.00126851
n347.19998	1_192598303	1	192598303	5.83076e-05	4.23428	0.126904	0.133568	0.00126851
n171.00705	6_213973323	6	213973323	5.83881e-05	4.23368	0.109137	0.0928643	-0.00362582
n297.24417	2_83515764	2	83515764	5.85025e-05	4.23283	0.114213	0.0970127	0.00158028
n297.24417	2_83515764	2	83515764	5.85025e-05	4.23283	0.114213	0.0970127	0.00158028
n297.24417	2_83515764	2	83515764	5.85025e-05	4.23283	0.114213	0.0970127	0.00158028
n297.24417	2_83515764	2	83515764	5.85025e-05	4.23283	0.114213	0.0970127	0.00158028
n349.09119	5_6495820	5	6495820	5.8576e-05	4.23228	0.114213	0.1326	-0.0120089
n289.0845	6_28800463	6	28800463	5.85934e-05	4.23215	0.129442	0.134847	-0.0718362
n379.08368	2_128572975	2	128572975	5.86409e-05	4.2318	0.101523	0.104283	-0.0170993
n319.08191	7_22854994	7	22854994	5.86721e-05	4.23157	0.271574	0.127384	-0.00494422
n159.03033	6_90560331	6	90560331	5.87649e-05	4.23088	0.431472	0.10663	0.00171536
n976.30902	5_122583643	5	122583643	5.88583e-05	4.23019	0.467005	0.13653	-0.00577853
n711.22284	1_35858224	1	35858224	5.90081e-05	4.22909	0.281726	0.118682	-0.000812493
n502.99789	7_104933696	7	104933696	5.91465e-05	4.22807	0.104061	0.108029	0.000981095
n502.99789	7_104933696	7	104933696	5.91465e-05	4.22807	0.104061	0.108029	0.000981095
n502.99789	7_104933696	7	104933696	5.91465e-05	4.22807	0.104061	0.108029	0.000981095
n377.08624	2_128572975	2	128572975	5.92841e-05	4.22706	0.101523	0.105289	-0.0280929
n281.24908	4_187105553	4	187105553	5.92905e-05	4.22702	0.111675	0.117843	-0.00255523
n73.02953	6_233231944	6	233231944	5.93094e-05	4.22688	0.185279	0.0882923	-0.00375233
n282.25223	4_187105553	4	187105553	5.9479e-05	4.22564	0.111675	0.117285	-0.00817195
n431.09958	6_35209463	6	35209463	5.9714e-05	4.22392	0.111675	0.262171	0.210202
n431.09958	6_35209463	6	35209463	5.9714e-05	4.22392	0.111675	0.262171	0.210202
n183.00641	1_155577113	1	155577113	5.97272e-05	4.22383	0.104061	0.109836	-0.00168125
n595.19019	6_25578585	6	25578585	5.979e-05	4.22337	0.281726	0.222627	-0.000719079
n595.19019	6_25578585	6	25578585	5.979e-05	4.22337	0.281726	0.222627	-0.000719079
n541.13721	7_84834279	7	84834279	5.99519e-05	4.2222	0.172589	0.113866	0.00947481
n377.12906	7_88293353	7	88293353	5.99693e-05	4.22207	0.208122	0.101886	0.00127735
n159.03033	5_95521232	5	95521232	6.0092e-05	4.22118	0.0913706	0.1064	0.00314294
n593.1532	3_74828693	3	74828693	6.01248e-05	4.22095	0.116751	0.201059	0.0257709
n163.04016	1_6982430	1	6982430	6.02304e-05	4.22018	0.408629	0.138569	-0.0100319
n421.07623	1_49922444	1	49922444	6.02765e-05	4.21985	0.13198	0.106076	-0.00470077
n149.04562	4_16999989	4	16999989	6.06013e-05	4.21752	0.220812	0.168791	-0.0102914
n337.09402	7_26184989	7	26184989	6.08905e-05	4.21545	0.139594	0.0942647	0.00670698
n337.09402	7_26184989	7	26184989	6.08905e-05	4.21545	0.139594	0.0942647	0.00670698
n448.09818	2_32726256	2	32726256	6.09776e-05	4.21483	0.215736	0.0888125	-0.298769
n371.0993	1_113965708	1	113965708	6.12029e-05	4.21323	0.0637755	0.132882	-0.00667943
n549.16833	5_119651563	5	119651563	6.12188e-05	4.21312	0.164975	0.175944	0.00247355
n74.02489	6_81586437	6	81586437	6.13008e-05	4.21253	0.121827	0.172915	0.00588858
n977.31171	5_118194202	5	118194202	6.13358e-05	4.21229	0.479695	0.126869	-0.00100927
n977.31171	5_118194202	5	118194202	6.13358e-05	4.21229	0.479695	0.126869	-0.00100927
n977.31171	5_118194202	5	118194202	6.13358e-05	4.21229	0.479695	0.126869	-0.00100927
n977.31171	5_118194202	5	118194202	6.13358e-05	4.21229	0.479695	0.126869	-0.00100927
n237.06195	4_188955723	4	188955723	6.1354e-05	4.21216	0.170051	0.110958	-0.00321248
n615.13208	1_248743060	1	248743060	6.13718e-05	4.21203	0.238579	0.192664	0.824559
n615.13208	1_248743060	1	248743060	6.13718e-05	4.21203	0.238579	0.192664	0.824559
n132.06667	7_1573338	7	1573338	6.15229e-05	4.21096	0.126904	0.142498	0.00458901
n132.06667	7_1573338	7	1573338	6.15229e-05	4.21096	0.126904	0.142498	0.00458901
n132.06667	7_1573338	7	1573338	6.15229e-05	4.21096	0.126904	0.142498	0.00458901
n593.1532	6_35209463	6	35209463	6.19068e-05	4.20826	0.111675	0.20079	-0.031163
n593.1532	6_35209463	6	35209463	6.19068e-05	4.20826	0.111675	0.20079	-0.031163
n544.19	1_131931518	1	131931518	6.22148e-05	4.20611	0.312183	0.134713	-0.000537342
n379.1022	3_9282649	3	9282649	6.22252e-05	4.20603	0.15736	0.0976182	-0.00193848
n237.07713	2_9650044	2	9650044	6.22573e-05	4.20581	0.263959	0.141201	0.0503132
n237.07713	2_9650044	2	9650044	6.22573e-05	4.20581	0.263959	0.141201	0.0503132
n269.21271	2_170288583	2	170288583	6.23306e-05	4.2053	0.225888	0.0957679	0.0117809
n147.02986	2_131173518	2	131173518	6.23549e-05	4.20513	0.0943878	0.134426	-1.14103
n71.01389	6_192433767	6	192433767	6.24001e-05	4.20482	0.345178	0.0854584	-0.0104611
n666.21918	4_149952173	4	149952173	6.25362e-05	4.20387	0.104061	0.145628	-0.00157112
n154.99875	5_95521034	5	95521034	6.26249e-05	4.20325	0.0913706	0.181347	0.00961153
n502.99789	7_19447162	7	19447162	6.28891e-05	4.20142	0.101523	0.107399	0.00114354
n159.03033	5_104478337	5	104478337	6.29033e-05	4.20133	0.253807	0.10593	-0.00249326
n159.03033	5_104478337	5	104478337	6.29033e-05	4.20133	0.253807	0.10593	-0.00249326
n146.04584	3_297802320	3	297802320	6.29763e-05	4.20082	0.111675	0.0979444	-0.0141088
n146.04584	3_297802320	3	297802320	6.29763e-05	4.20082	0.111675	0.0979444	-0.0141088
n146.04584	3_297802320	3	297802320	6.29763e-05	4.20082	0.111675	0.0979444	-0.0141088
n541.13721	5_148883351	5	148883351	6.29954e-05	4.20069	0.233503	0.113361	-0.0118494
n541.13721	5_148883351	5	148883351	6.29954e-05	4.20069	0.233503	0.113361	-0.0118494
n342.11273	2_240970363	2	240970363	6.3063e-05	4.20023	0.360406	0.208157	-0.00084904
n342.11273	2_240970363	2	240970363	6.3063e-05	4.20023	0.360406	0.208157	-0.00084904
n342.11273	2_240970363	2	240970363	6.3063e-05	4.20023	0.360406	0.208157	-0.00084904
n269.21271	3_17676396	3	17676396	6.3311e-05	4.19852	0.109137	0.0956057	0.0131876
n269.21271	3_17676396	3	17676396	6.3311e-05	4.19852	0.109137	0.0956057	0.0131876
n269.21271	3_17676396	3	17676396	6.3311e-05	4.19852	0.109137	0.0956057	0.0131876
n269.21271	3_17676396	3	17676396	6.3311e-05	4.19852	0.109137	0.0956057	0.0131876
n327.21893	1_170909803	1	170909803	6.34515e-05	4.19756	0.0888325	0.0955528	0.00624254
n128.03546	7_40561508	7	40561508	6.36374e-05	4.19629	0.116751	0.0868049	0.250105
n535.15399	2_171235394	2	171235394	6.37705e-05	4.19538	0.129442	0.114437	0.00554531
n609.14825	4_74102459	4	74102459	6.37771e-05	4.19534	0.266497	0.183944	0.0181787
n298.24832	1_252337804	1	252337804	6.41346e-05	4.19291	0.149746	0.0931572	0.00490211
n298.24832	1_252337804	1	252337804	6.41346e-05	4.19291	0.149746	0.0931572	0.00490211
n286.08163	4_60303520	4	60303520	6.42877e-05	4.19187	0.0714286	0.107799	-0.00624949
n327.21893	2_150924294	2	150924294	6.43615e-05	4.19137	0.164975	0.0954048	-0.00494075
n237.06195	6_35209614	6	35209614	6.4414e-05	4.19102	0.0964467	0.110461	-0.0040346
n237.06195	6_35209614	6	35209614	6.4414e-05	4.19102	0.0964467	0.110461	-0.0040346
n179.05617	3_128680815	3	128680815	6.44427e-05	4.19083	0.192893	0.120056	0.008739
n146.04584	5_16081946	5	16081946	6.47484e-05	4.18877	0.253807	0.0976567	0.0109705
n146.04584	5_16081946	5	16081946	6.47484e-05	4.18877	0.253807	0.0976567	0.0109705
n146.04584	5_16081946	5	16081946	6.47484e-05	4.18877	0.253807	0.0976567	0.0109705
n421.07623	6_110195775	6	110195775	6.47964e-05	4.18845	0.111675	0.105332	-0.00443204
n215.0329	6_50509958	6	50509958	6.59223e-05	4.18097	0.13198	0.0947446	-0.569684
n215.0329	6_50509958	6	50509958	6.59223e-05	4.18097	0.13198	0.0947446	-0.569684
n544.19	3_1592509	3	1592509	6.59839e-05	4.18056	0.109137	0.134128	-0.000588352
n544.19	3_1592509	3	1592509	6.59839e-05	4.18056	0.109137	0.134128	-0.000588352
n544.19	3_1592509	3	1592509	6.59839e-05	4.18056	0.109137	0.134128	-0.000588352
n544.19	3_1592509	3	1592509	6.59839e-05	4.18056	0.109137	0.134128	-0.000588352
n631.12744	5_44928898	5	44928898	6.6189e-05	4.17921	0.111675	0.173787	-0.020427
n423.0343	5_38878992	5	38878992	6.63273e-05	4.17831	0.137056	0.0922087	0.0028245
n595.19019	6_133120116	6	133120116	6.63662e-05	4.17805	0.0913706	0.221694	0.00129785
n151.04007	7_141409775	7	141409775	6.65581e-05	4.1768	0.362944	0.101369	-0.00682958
n151.04007	7_141409775	7	141409775	6.65581e-05	4.1768	0.362944	0.101369	-0.00682958
n151.04007	7_141409775	7	141409775	6.65581e-05	4.1768	0.362944	0.101369	-0.00682958
n298.24832	2_83213749	2	83213749	6.65819e-05	4.17664	0.106599	0.0927671	0.00527227
n333.09702	7_62812584	7	62812584	6.67658e-05	4.17545	0.14467	0.102121	-0.00294671
n333.09702	7_62812584	7	62812584	6.67658e-05	4.17545	0.14467	0.102121	-0.00294671
n333.09702	7_62812584	7	62812584	6.67658e-05	4.17545	0.14467	0.102121	-0.00294671
n227.20178	6_29691531	6	29691531	6.67778e-05	4.17537	0.106599	0.0893941	-0.0113488
n217.02998	5_18255418	5	18255418	6.6818e-05	4.17511	0.0736041	0.0931529	-2.37638
n269.21271	3_42776883	3	42776883	6.69958e-05	4.17395	0.0888325	0.0950178	0.014796
n327.21893	5_99287286	5	99287286	6.70376e-05	4.17368	0.378173	0.0949815	-0.0035663
n327.21893	5_99287286	5	99287286	6.70376e-05	4.17368	0.378173	0.0949815	-0.0035663
n327.21893	5_99287286	5	99287286	6.70376e-05	4.17368	0.378173	0.0949815	-0.0035663
n177.04063	2_9732713	2	9732713	6.70825e-05	4.17339	0.296954	0.0898185	147.494
n177.04063	2_9732713	2	9732713	6.70825e-05	4.17339	0.296954	0.0898185	147.494
n215.0329	1_224032459	1	224032459	6.79105e-05	4.16806	0.286802	0.0944358	0.36906
n215.0329	1_224032459	1	224032459	6.79105e-05	4.16806	0.286802	0.0944358	0.36906
n215.0329	1_224032459	1	224032459	6.79105e-05	4.16806	0.286802	0.0944358	0.36906
n269.21271	3_178760473	3	178760473	6.80968e-05	4.16687	0.36802	0.0948486	0.0124633
n71.01389	2_216125548	2	216125548	6.81718e-05	4.16639	0.126904	0.0845287	-0.0116304
n71.01389	2_216125548	2	216125548	6.81718e-05	4.16639	0.126904	0.0845287	-0.0116304
n1038.30847	6_186270258	6	186270258	6.82424e-05	4.16595	0.106599	0.1081	-0.00191686
n96.9696	2_59474081	2	59474081	6.82703e-05	4.16577	0.116751	0.084514	-0.0262296
n597.39429	5_80694628	5	80694628	6.82774e-05	4.16572	0.162437	0.0845116	0.00654749
n171.00705	3_5526192	3	5526192	6.83405e-05	4.16532	0.0812183	0.0912215	0.00414616
n595.19019	4_32311158	4	32311158	6.83933e-05	4.16499	0.0913706	0.221425	-0.00112169
n73.02953	7_108008116	7	108008116	6.84357e-05	4.16472	0.236041	0.0867914	0.00329017
n611.40912	1_43008776	1	43008776	6.85107e-05	4.16424	0.27665	0.087316	-0.00381987
n187.06114	7_113473098	7	113473098	6.8607e-05	4.16363	0.147959	0.141711	-0.306862
n609.39435	1_74091331	1	74091331	6.86903e-05	4.1631	0.139594	0.0844484	-0.00624696
n609.39435	1_74091331	1	74091331	6.86903e-05	4.1631	0.139594	0.0844484	-0.00624696
n96.9696	3_207553745	3	207553745	6.87556e-05	4.16269	0.28934	0.0844396	0.0170915
n147.04974	3_47117963	3	47117963	6.87963e-05	4.16244	0.149746	0.102013	-0.00700877
n245.04434	2_47490624	2	47490624	6.8805e-05	4.16238	0.307107	0.108627	0.00393092
n245.04434	2_47490624	2	47490624	6.8805e-05	4.16238	0.307107	0.108627	0.00393092
n978.30353	2_128572975	2	128572975	6.8844e-05	4.16213	0.101523	0.148615	-0.00133857
n188.05676	4_36721533	4	36721533	6.88642e-05	4.16201	0.145408	0.169772	-0.103575
n505.15735	2_17848188	2	17848188	6.90883e-05	4.1606	0.393401	0.14574	0.00300887
n432.10287	5_67386818	5	67386818	6.91376e-05	4.16029	0.200508	0.262075	0.0293929
n711.22284	1_141155909	1	141155909	6.91999e-05	4.15989	0.124365	0.117066	-0.00111517
n325.11481	3_258905510	3	258905510	6.92647e-05	4.15949	0.180203	0.154686	-0.00369684
n333.06015	2_2092907	2	2092907	6.95748e-05	4.15755	0.362944	0.0858424	0.0117003
n333.06015	2_2092907	2	2092907	6.95748e-05	4.15755	0.362944	0.0858424	0.0117003
n333.06015	2_2092907	2	2092907	6.95748e-05	4.15755	0.362944	0.0858424	0.0117003
n147.04974	4_126349568	4	126349568	6.9861e-05	4.15577	0.0634518	0.101855	0.0103529
n485.0686	5_136576424	5	136576424	7.00484e-05	4.1546	0.423858	0.0845803	2.85202
n485.0686	5_136576424	5	136576424	7.00484e-05	4.1546	0.423858	0.0845803	2.85202
n485.0686	5_136576424	5	136576424	7.00484e-05	4.1546	0.423858	0.0845803	2.85202
n100.04028	2_220243933	2	220243933	7.00658e-05	4.15449	0.137056	0.10091	-0.00444015
n323.09927	3_76299620	3	76299620	7.00829e-05	4.15439	0.132653	0.138731	-0.00272973
n116.03532	7_138904425	7	138904425	7.01465e-05	4.15399	0.187817	0.0890421	0.0198323
n71.01389	4_160534245	4	160534245	7.03525e-05	4.15272	0.116751	0.0841981	0.0133013
n289.0845	6_184090092	6	184090092	7.03956e-05	4.15245	0.0939086	0.133021	0.0814896
n164.04344	6_37454963	6	37454963	7.0416e-05	4.15233	0.190355	0.0894899	0.00681499
n174.01259	7_108785377	7	108785377	7.04601e-05	4.15206	0.291878	0.192602	-0.000991228
n485.15305	2_182709053	2	182709053	7.06451e-05	4.15092	0.177665	0.169262	-0.00913849
n75.00883	7_103396424	7	103396424	7.06879e-05	4.15065	0.327411	0.0937297	-0.00294339
n146.04584	1_132117964	1	132117964	7.10879e-05	4.1482	0.101523	0.0966892	0.0158355
n312.22665	5_149052463	5	149052463	7.13197e-05	4.14679	0.205584	0.0931419	0.00126828
n312.22665	5_149052463	5	149052463	7.13197e-05	4.14679	0.205584	0.0931419	0.00126828
n312.22665	5_149052463	5	149052463	7.13197e-05	4.14679	0.205584	0.0931419	0.00126828
n281.03635	7_147629156	7	147629156	7.13233e-05	4.14677	0.350254	0.111802	-0.00113186
n164.04344	2_24889102	2	24889102	7.15266e-05	4.14553	0.208122	0.0893266	0.00554479
n297.24417	7_149730843	7	149730843	7.17639e-05	4.14409	0.22335	0.0948908	0.00136896
n975.29108	4_149951053	4	149951053	7.1807e-05	4.14383	0.246193	0.196725	0.00470944
n297.24417	5_62264254	5	62264254	7.19267e-05	4.14311	0.27665	0.0948674	-0.00102648
n297.24417	5_62264254	5	62264254	7.19267e-05	4.14311	0.27665	0.0948674	-0.00102648
n297.24417	5_62264254	5	62264254	7.19267e-05	4.14311	0.27665	0.0948674	-0.00102648
n423.0343	3_26763776	3	26763776	7.20681e-05	4.14226	0.383249	0.0913442	-0.00169231
n594.15649	2_107540174	2	107540174	7.23426e-05	4.14061	0.492386	0.197173	0.0101744
n96.9696	7_108049258	7	108049258	7.27357e-05	4.13825	0.0736041	0.083849	0.0390535
n609.14825	3_229729970	3	229729970	7.27821e-05	4.13798	0.19797	0.182706	-0.017738
n280.23706	6_18736922	6	18736922	7.28749e-05	4.13742	0.246193	0.0845729	0.00622118
n280.23706	6_18736922	6	18736922	7.28749e-05	4.13742	0.246193	0.0845729	0.00622118
n59.01389	4_149952087	4	149952087	7.30472e-05	4.1364	0.246193	0.0877418	-0.00429443
n185.0222	2_210839197	2	210839197	7.31008e-05	4.13608	0.0736041	0.0970938	0.00560942
n105.01949	1_49922444	1	49922444	7.32449e-05	4.13522	0.13198	0.0837742	-0.0129432
n325.11481	7_26183166	7	26183166	7.32574e-05	4.13515	0.134518	0.154143	0.00473164
n325.11481	7_26183166	7	26183166	7.32574e-05	4.13515	0.134518	0.154143	0.00473164
n645.12445	3_231829952	3	231829952	7.32683e-05	4.13508	0.263959	0.130641	0.00880752
n100.04028	3_102581775	3	102581775	7.3315e-05	4.13481	0.119289	0.100443	-0.0056649
n339.32724	1_11400984	1	11400984	7.34853e-05	4.1338	0.114213	0.0837411	-0.00235766
n179.03542	4_74869272	4	74869272	7.34964e-05	4.13373	0.172589	0.0953289	0.0056242
n615.13208	3_297227211	3	297227211	7.35655e-05	4.13333	0.416244	0.190983	0.642624
n615.13208	3_297227211	3	297227211	7.35655e-05	4.13333	0.416244	0.190983	0.642624
n615.13208	3_297227211	3	297227211	7.35655e-05	4.13333	0.416244	0.190983	0.642624
n615.13208	3_297227211	3	297227211	7.35655e-05	4.13333	0.416244	0.190983	0.642624
n615.13208	3_297227211	3	297227211	7.35655e-05	4.13333	0.416244	0.190983	0.642624
n269.04587	3_188376604	3	188376604	7.35987e-05	4.13313	0.125	0.221385	-0.00738592
n485.15305	1_249164770	1	249164770	7.38366e-05	4.13173	0.121827	0.168842	-0.0128592
n217.02998	3_13210196	3	13210196	7.38776e-05	4.13149	0.0812183	0.0921083	-2.07616
n99.04523	2_17284984	2	17284984	7.3953e-05	4.13104	0.111675	0.17092	0.0124872
n99.04523	2_17284984	2	17284984	7.3953e-05	4.13104	0.111675	0.17092	0.0124872
n319.08191	3_187851726	3	187851726	7.4116e-05	4.13009	0.357868	0.12504	-0.00564883
n319.08191	3_187851726	3	187851726	7.4116e-05	4.13009	0.357868	0.12504	-0.00564883
n401.13098	6_156804313	6	156804313	7.41691e-05	4.12978	0.208122	0.095904	0.0026262
n361.09201	4_122729703	4	122729703	7.41905e-05	4.12965	0.139594	0.0964943	0.000779807
n503.16339	6_239286573	6	239286573	7.42244e-05	4.12945	0.200508	0.213044	0.00189365
n503.16339	6_239286573	6	239286573	7.42244e-05	4.12945	0.200508	0.213044	0.00189365
n503.16339	6_239286573	6	239286573	7.42244e-05	4.12945	0.200508	0.213044	0.00189365
n146.04584	3_47117963	3	47117963	7.43437e-05	4.12876	0.149746	0.0962258	-0.0129691
n252.93416	4_40137017	4	40137017	7.43831e-05	4.12853	0.21066	0.153389	-0.00455328
n756.25891	4_64382890	4	64382890	7.45539e-05	4.12753	0.497462	0.102704	-0.000892718
n217.04868	4_69159901	4	69159901	7.45851e-05	4.12735	0.116751	0.106906	-67.2857
n610.15161	3_229729970	3	229729970	7.48224e-05	4.12597	0.19797	0.184246	-0.0144371
n337.09402	1_64769625	1	64769625	7.49754e-05	4.12508	0.48731	0.0920995	-0.00423016
n447.09482	5_86588190	5	86588190	7.50345e-05	4.12474	0.269036	0.0908115	-0.0133635
n321.07901	3_9281792	3	9281792	7.50763e-05	4.1245	0.126904	0.124333	0.00257429
n321.07901	3_9281792	3	9281792	7.50763e-05	4.1245	0.126904	0.124333	0.00257429
n267.07239	4_59585763	4	59585763	7.5138e-05	4.12414	0.205584	0.117953	-0.00559993
n975.29108	3_9282008	3	9282008	7.52031e-05	4.12376	0.14467	0.1963	-0.00478927
n975.29108	3_9282008	3	9282008	7.52031e-05	4.12376	0.14467	0.1963	-0.00478927
n151.04007	3_129896480	3	129896480	7.52553e-05	4.12346	0.104061	0.100104	-0.0109865
n535.15399	1_28544537	1	28544537	7.56059e-05	4.12144	0.106599	0.112707	0.00618793
n347.19998	1_275192226	1	275192226	7.56579e-05	4.12115	0.101523	0.130973	0.00138056
n256.23697	2_240853267	2	240853267	7.5681e-05	4.12101	0.449239	0.092801	0.00999843
n256.23697	2_240853267	2	240853267	7.5681e-05	4.12101	0.449239	0.092801	0.00999843
n269.21271	6_85938044	6	85938044	7.57116e-05	4.12084	0.393401	0.0937488	0.0108015
n269.21271	6_85938044	6	85938044	7.57116e-05	4.12084	0.393401	0.0937488	0.0108015
n269.21271	6_85938044	6	85938044	7.57116e-05	4.12084	0.393401	0.0937488	0.0108015
n174.01259	5_45107792	5	45107792	7.57387e-05	4.12068	0.109137	0.191934	0.00148058
n593.1532	2_107540174	2	107540174	7.6007e-05	4.11915	0.492386	0.198907	0.0149061
n159.03033	5_50111687	5	50111687	7.61175e-05	4.11852	0.0507614	0.103973	0.00373999
n314.24231	4_163948083	4	163948083	7.61243e-05	4.11848	0.111675	0.122132	-0.00732522
n134.04715	1_10896652	1	10896652	7.61377e-05	4.1184	0.30203	0.111164	-0.00439216
n549.16833	5_92946965	5	92946965	7.61612e-05	4.11827	0.071066	0.173877	-0.00337592
n269.21271	1_43841887	1	43841887	7.61899e-05	4.1181	0.477157	0.0936835	0.0111021
n129.03883	7_108163026	7	108163026	7.62506e-05	4.11776	0.124365	0.0854354	2.71148
n976.30902	2_128572975	2	128572975	7.65416e-05	4.1161	0.101523	0.133923	-0.0113287
n217.02998	1_224032459	1	224032459	7.67366e-05	4.115	0.286802	0.0917138	1.09914
n217.02998	1_224032459	1	224032459	7.67366e-05	4.115	0.286802	0.0917138	1.09914
n217.02998	1_224032459	1	224032459	7.67366e-05	4.115	0.286802	0.0917138	1.09914
n255.23332	1_43841887	1	43841887	7.68011e-05	4.11463	0.477157	0.0933151	0.0104668
n147.02986	1_141898921	1	141898921	7.68228e-05	4.11451	0.451531	0.13234	-0.485239
n271.22852	3_178760473	3	178760473	7.69989e-05	4.11352	0.36802	0.0993973	0.00562948
n401.13098	6_92699068	6	92699068	7.71178e-05	4.11285	0.164975	0.0955007	-0.0032314
n401.13098	6_92699068	6	92699068	7.71178e-05	4.11285	0.164975	0.0955007	-0.0032314
n401.13098	6_92699068	6	92699068	7.71178e-05	4.11285	0.164975	0.0955007	-0.0032314
n59.01389	3_178660265	3	178660265	7.7417e-05	4.11116	0.494924	0.0871351	0.00412495
n105.01949	6_215245486	6	215245486	7.74893e-05	4.11076	0.0939086	0.0831836	0.0145272
n447.09482	5_104384525	5	104384525	7.76199e-05	4.11003	0.104061	0.0904592	-0.0209084
n447.09482	5_104384525	5	104384525	7.76199e-05	4.11003	0.104061	0.0904592	-0.0209084
n432.10287	3_297227639	3	297227639	7.76703e-05	4.10975	0.36802	0.261091	0.0216033
n432.10287	3_297227639	3	297227639	7.76703e-05	4.10975	0.36802	0.261091	0.0216033
n432.10287	3_297227639	3	297227639	7.76703e-05	4.10975	0.36802	0.261091	0.0216033
n432.10287	3_297227639	3	297227639	7.76703e-05	4.10975	0.36802	0.261091	0.0216033
n349.09119	6_200455909	6	200455909	7.77354e-05	4.10938	0.205584	0.129779	-0.00780325
n597.39429	6_38315259	6	38315259	7.77951e-05	4.10905	0.0888325	0.0831425	-0.00746251
n597.39429	6_38315259	6	38315259	7.77951e-05	4.10905	0.0888325	0.0831425	-0.00746251
n597.39429	6_38315259	6	38315259	7.77951e-05	4.10905	0.0888325	0.0831425	-0.00746251
n597.39429	6_38315259	6	38315259	7.77951e-05	4.10905	0.0888325	0.0831425	-0.00746251
n339.32724	2_192014794	2	192014794	7.795e-05	4.10818	0.35533	0.0831227	0.0014033
n377.26456	7_125766260	7	125766260	7.80148e-05	4.10782	0.159898	0.0838486	0.00172096
n323.09927	3_214922811	3	214922811	7.84745e-05	4.10527	0.178571	0.137609	0.00219136
n323.09927	3_214922811	3	214922811	7.84745e-05	4.10527	0.178571	0.137609	0.00219136
n323.09927	3_214922811	3	214922811	7.84745e-05	4.10527	0.178571	0.137609	0.00219136
n976.30902	1_189662624	1	189662624	7.85028e-05	4.10511	0.246193	0.133672	-0.00740441
n269.04587	3_74828693	3	74828693	7.85392e-05	4.10491	0.114796	0.220803	0.00792702
n594.15649	7_67300771	7	67300771	7.86159e-05	4.10449	0.172589	0.196409	-0.0152151
n135.03001	7_7606097	7	7606097	7.86489e-05	4.10431	0.109137	0.0956789	-0.0117341
n135.03001	7_7606097	7	7606097	7.86489e-05	4.10431	0.109137	0.0956789	-0.0117341
n135.03001	7_7606097	7	7606097	7.86489e-05	4.10431	0.109137	0.0956789	-0.0117341
n83.05022	2_47490993	2	47490993	7.87843e-05	4.10356	0.291878	0.0843273	-0.00650858
n83.05022	2_47490993	2	47490993	7.87843e-05	4.10356	0.291878	0.0843273	-0.00650858
n179.03542	3_231574823	3	231574823	7.89359e-05	4.10273	0.233503	0.0945898	0.00508679
n74.02489	6_77910058	6	77910058	7.93305e-05	4.10056	0.203046	0.170467	0.00481021
n74.02489	6_77910058	6	77910058	7.93305e-05	4.10056	0.203046	0.170467	0.00481021
n300.04984	1_49922444	1	49922444	7.94569e-05	4.09987	0.13198	0.0829219	-0.0024912
n74.02489	6_14488732	6	14488732	7.96902e-05	4.0986	0.426396	0.170424	0.00342848
n74.02489	6_14488732	6	14488732	7.96902e-05	4.0986	0.426396	0.170424	0.00342848
n703.18976	1_245569463	1	245569463	8.001e-05	4.09686	0.22335	0.105507	-0.0068211
n703.18976	1_245569463	1	245569463	8.001e-05	4.09686	0.22335	0.105507	-0.0068211
n703.18976	1_245569463	1	245569463	8.001e-05	4.09686	0.22335	0.105507	-0.0068211
n297.24417	1_248744832	1	248744832	8.03099e-05	4.09523	0.390863	0.0937253	-0.00140537
n297.24417	1_248744832	1	248744832	8.03099e-05	4.09523	0.390863	0.0937253	-0.00140537
n333.09702	3_238686234	3	238686234	8.04375e-05	4.09454	0.101523	0.100204	0.00348141
n164.07182	6_185128476	6	185128476	8.0453e-05	4.09446	0.19797	0.176931	-0.0053881
n665.21729	6_90340908	6	90340908	8.05086e-05	4.09416	0.14467	0.137891	0.00413119
n448.09818	2_212485554	2	212485554	8.05591e-05	4.09389	0.106599	0.085899	0.420853
n563.18439	4_177814206	4	177814206	8.0591e-05	4.09371	0.170051	0.121073	0.00371405
n377.08624	1_48856952	1	48856952	8.05992e-05	4.09367	0.170051	0.102132	-0.0172968
n313.23929	2_170504992	2	170504992	8.07158e-05	4.09304	0.14467	0.120671	-0.00898797
n223.04611	6_35209463	6	35209463	8.08921e-05	4.09209	0.111675	0.0868074	-0.00535564
n223.04611	6_35209463	6	35209463	8.08921e-05	4.09209	0.111675	0.0868074	-0.00535564
n298.24832	5_62367323	5	62367323	8.09349e-05	4.09186	0.281726	0.0907372	-0.00353995
n665.21729	5_53428988	5	53428988	8.09943e-05	4.09155	0.459391	0.137831	-0.00347332
n711.22284	7_16163680	7	16163680	8.11619e-05	4.09065	0.208122	0.115454	-0.000805945
n300.04984	3_251829609	3	251829609	8.11937e-05	4.09048	0.13198	0.0826954	-0.00215604
n300.04984	3_251829609	3	251829609	8.11937e-05	4.09048	0.13198	0.0826954	-0.00215604
n1038.30847	1_268605302	1	268605302	8.12787e-05	4.09002	0.205584	0.106314	-0.00142261
n1038.30847	1_268605302	1	268605302	8.12787e-05	4.09002	0.205584	0.106314	-0.00142261
n1038.30847	1_268605302	1	268605302	8.12787e-05	4.09002	0.205584	0.106314	-0.00142261
n1038.30847	1_268605302	1	268605302	8.12787e-05	4.09002	0.205584	0.106314	-0.00142261
n281.24908	3_246553987	3	246553987	8.13887e-05	4.08944	0.284264	0.114633	0.00169129
n281.24908	3_246553987	3	246553987	8.13887e-05	4.08944	0.284264	0.114633	0.00169129
n305.06952	7_7606097	7	7606097	8.13908e-05	4.08942	0.109137	0.109147	-0.00128387
n305.06952	7_7606097	7	7606097	8.13908e-05	4.08942	0.109137	0.109147	-0.00128387
n305.06952	7_7606097	7	7606097	8.13908e-05	4.08942	0.109137	0.109147	-0.00128387
n96.9696	2_216125526	2	216125526	8.15431e-05	4.08861	0.124365	0.0826509	0.0239512
n96.9696	2_216125526	2	216125526	8.15431e-05	4.08861	0.124365	0.0826509	0.0239512
n421.03592	4_60304413	4	60304413	8.159e-05	4.08836	0.14467	0.0967116	0.00168163
n333.09702	1_52593257	1	52593257	8.17027e-05	4.08776	0.134518	0.100044	0.00293321
n525.14166	1_275183628	1	275183628	8.1769e-05	4.08741	0.416244	0.206006	0.0133232
n116.03532	1_116955204	1	116955204	8.17821e-05	4.08734	0.126904	0.0874415	0.0235657
n525.14166	4_167056701	4	167056701	8.18583e-05	4.08694	0.225888	0.205996	-0.0114533
n180.06721	6_12073328	6	12073328	8.21554e-05	4.08536	0.263959	0.14622	0.00265055
n180.06721	6_12073328	6	12073328	8.21554e-05	4.08536	0.263959	0.14622	0.00265055
n631.12744	6_58214358	6	58214358	8.25327e-05	4.08337	0.121827	0.171684	0.021066
n631.12744	6_58214358	6	58214358	8.25327e-05	4.08337	0.121827	0.171684	0.021066
n285.0412	3_261027678	3	261027678	8.25987e-05	4.08303	0.192893	0.0825161	-0.0139375
n298.24832	5_62264254	5	62264254	8.26901e-05	4.08255	0.27665	0.0905145	-0.00357997
n298.24832	5_62264254	5	62264254	8.26901e-05	4.08255	0.27665	0.0905145	-0.00357997
n298.24832	5_62264254	5	62264254	8.26901e-05	4.08255	0.27665	0.0905145	-0.00357997
n151.04007	3_149022859	3	149022859	8.2692e-05	4.08254	0.0989848	0.0991342	-0.0115073
n59.01389	4_79959734	4	79959734	8.27383e-05	4.08229	0.121827	0.0864417	0.00418339
n609.39435	1_86105428	1	86105428	8.27788e-05	4.08208	0.393401	0.0824922	0.00466385
n609.39435	1_86105428	1	86105428	8.27788e-05	4.08208	0.393401	0.0824922	0.00466385
n279.23367	6_18736922	6	18736922	8.28068e-05	4.08193	0.246193	0.08342	0.0049353
n279.23367	6_18736922	6	18736922	8.28068e-05	4.08193	0.246193	0.08342	0.0049353
n238.08044	2_9650044	2	9650044	8.28322e-05	4.0818	0.263959	0.123059	-0.00673476
n238.08044	2_9650044	2	9650044	8.28322e-05	4.0818	0.263959	0.123059	-0.00673476
n503.16339	4_32310523	4	32310523	8.2924e-05	4.08132	0.380711	0.212047	-0.00308457
n286.08163	1_121091815	1	121091815	8.32246e-05	4.07975	0.252551	0.105141	-0.00356156
n333.06015	2_189514660	2	189514660	8.32713e-05	4.0795	0.0786802	0.0839616	0.0195506
n239.07748	5_103077497	5	103077497	8.32732e-05	4.07949	0.139594	0.086292	-0.00476123
n349.09119	5_142252231	5	142252231	8.32745e-05	4.07949	0.114213	0.129094	-0.00979012
n193.05106	3_59918146	3	59918146	8.3305e-05	4.07933	0.269036	0.11918	-0.0038489
n193.05106	3_59918146	3	59918146	8.3305e-05	4.07933	0.269036	0.11918	-0.0038489
n503.16339	1_86256635	1	86256635	8.35051e-05	4.07829	0.14467	0.211984	0.00283737
n503.16339	1_86256635	1	86256635	8.35051e-05	4.07829	0.14467	0.211984	0.00283737
n152.99588	2_105670090	2	105670090	8.35696e-05	4.07795	0.0989848	0.162749	0.00357028
n71.01389	4_81010101	4	81010101	8.36767e-05	4.0774	0.124365	0.08238	-0.0120794
n315.21027	6_108040602	6	108040602	8.37262e-05	4.07714	0.236041	0.106543	-0.00287048
n315.21027	6_108040602	6	108040602	8.37262e-05	4.07714	0.236041	0.106543	-0.00287048
n312.22665	3_178760473	3	178760473	8.38082e-05	4.07671	0.36802	0.0914674	0.0013281
n337.09402	1_266447651	1	266447651	8.38473e-05	4.07651	0.248731	0.0909388	0.00709339
n347.19998	7_87089116	7	87089116	8.39294e-05	4.07609	0.126904	0.129943	-0.00121402
n401.13098	5_86848094	5	86848094	8.41112e-05	4.07515	0.482234	0.0946037	-0.00208179
n401.13098	5_86848094	5	86848094	8.41112e-05	4.07515	0.482234	0.0946037	-0.00208179
n75.00883	7_99135479	7	99135479	8.4168e-05	4.07485	0.139594	0.0919194	-0.00398677
n75.00883	7_99135479	7	99135479	8.4168e-05	4.07485	0.139594	0.0919194	-0.00398677
n185.0222	2_179074186	2	179074186	8.42012e-05	4.07468	0.0989848	0.0956339	0.0044846
n185.0222	2_179074186	2	179074186	8.42012e-05	4.07468	0.0989848	0.0956339	0.0044846
n219.04552	2_30000619	2	30000619	8.4225e-05	4.07456	0.271574	0.126459	0.690818
n219.04552	2_30000619	2	30000619	8.4225e-05	4.07456	0.271574	0.126459	0.690818
n174.01259	3_244344016	3	244344016	8.42651e-05	4.07435	0.185279	0.190949	-0.00141918
n183.00641	2_238683336	2	238683336	8.44984e-05	4.07315	0.284264	0.10629	-0.000892018
n183.00641	2_238683336	2	238683336	8.44984e-05	4.07315	0.284264	0.10629	-0.000892018
n183.00641	2_238683336	2	238683336	8.44984e-05	4.07315	0.284264	0.10629	-0.000892018
n703.18976	5_111199145	5	111199145	8.4529e-05	4.07299	0.134518	0.104946	0.00709214
n703.18976	5_111199145	5	111199145	8.4529e-05	4.07299	0.134518	0.104946	0.00709214
n703.18976	5_44928898	5	44928898	8.45964e-05	4.07265	0.111675	0.104938	-0.00797326
n187.06114	1_118983958	1	118983958	8.49109e-05	4.07104	0.135204	0.139603	-0.297735
n281.03635	7_149934822	7	149934822	8.49237e-05	4.07097	0.467005	0.110028	0.000806883
n281.03635	7_149934822	7	149934822	8.49237e-05	4.07097	0.467005	0.110028	0.000806883
n281.03635	7_149934822	7	149934822	8.49237e-05	4.07097	0.467005	0.110028	0.000806883
n217.04868	3_244343639	3	244343639	8.55753e-05	4.06765	0.139594	0.105502	68.4401
n349.21591	1_86249912	1	86249912	8.56913e-05	4.06706	0.22335	0.178652	-0.00100021
n73.02953	3_194139364	3	194139364	8.58312e-05	4.06636	0.0989848	0.0844232	-0.00421575
n73.02953	3_194139364	3	194139364	8.58312e-05	4.06636	0.0989848	0.0844232	-0.00421575
n353.08835	6_85925229	6	85925229	8.58796e-05	4.06611	0.345178	0.128557	0.0420522
n353.08835	6_85925229	6	85925229	8.58796e-05	4.06611	0.345178	0.128557	0.0420522
n353.08835	6_85925229	6	85925229	8.58796e-05	4.06611	0.345178	0.128557	0.0420522
n83.05022	2_214928411	2	214928411	8.59969e-05	4.06552	0.27665	0.0834113	0.0046518
n219.04552	5_153037094	5	153037094	8.60757e-05	4.06512	0.446701	0.126242	0.821742
n219.04552	5_153037094	5	153037094	8.60757e-05	4.06512	0.446701	0.126242	0.821742
n219.04552	5_153037094	5	153037094	8.60757e-05	4.06512	0.446701	0.126242	0.821742
n665.21729	4_149951799	4	149951799	8.62867e-05	4.06406	0.104061	0.137209	0.00548112
n431.09958	3_297227639	3	297227639	8.64039e-05	4.06347	0.36802	0.259041	0.113756
n431.09958	3_297227639	3	297227639	8.64039e-05	4.06347	0.36802	0.259041	0.113756
n431.09958	3_297227639	3	297227639	8.64039e-05	4.06347	0.36802	0.259041	0.113756
n431.09958	3_297227639	3	297227639	8.64039e-05	4.06347	0.36802	0.259041	0.113756
n377.08624	3_9282649	3	9282649	8.64615e-05	4.06318	0.15736	0.101413	-0.0214966
n74.02489	1_114576773	1	114576773	8.65924e-05	4.06252	0.177665	0.169637	0.00535381
n267.07239	2_78271797	2	78271797	8.66424e-05	4.06227	0.180203	0.116517	0.0064598
n74.02489	1_209324078	1	209324078	8.66961e-05	4.062	0.314721	0.169626	0.00431433
n74.02489	1_209324078	1	209324078	8.66961e-05	4.062	0.314721	0.169626	0.00431433
n341.10992	7_151297647	7	151297647	8.67386e-05	4.06179	0.109137	0.204716	-0.00576469
n269.04587	7_92949131	7	92949131	8.68186e-05	4.06139	0.364796	0.219906	0.00698572
n114.03094	2_207495691	2	207495691	8.69112e-05	4.06092	0.220812	0.149484	0.00153096
n114.03094	2_207495691	2	207495691	8.69112e-05	4.06092	0.220812	0.149484	0.00153096
n114.03094	2_207495691	2	207495691	8.69112e-05	4.06092	0.220812	0.149484	0.00153096
n114.03094	2_207495691	2	207495691	8.69112e-05	4.06092	0.220812	0.149484	0.00153096
n114.03094	2_207495691	2	207495691	8.69112e-05	4.06092	0.220812	0.149484	0.00153096
n151.04007	3_96167641	3	96167641	8.6995e-05	4.06051	0.106599	0.0986129	-0.0108658
n577.15814	7_67300771	7	67300771	8.72051e-05	4.05946	0.172589	0.214505	0.308828
n204.08827	2_10256621	2	10256621	8.74643e-05	4.05817	0.439086	0.165082	-0.003753
n204.08827	2_10256621	2	10256621	8.74643e-05	4.05817	0.439086	0.165082	-0.003753
n448.09818	5_104384524	5	104384524	8.75141e-05	4.05792	0.101523	0.0850352	0.42385
n448.09818	5_104384524	5	104384524	8.75141e-05	4.05792	0.101523	0.0850352	0.42385
n143.1077	1_132531996	1	132531996	8.75829e-05	4.05758	0.467005	0.0957023	0.0041521
n217.02998	6_50509958	6	50509958	8.7607e-05	4.05746	0.13198	0.0903393	-1.68439
n217.02998	6_50509958	6	50509958	8.7607e-05	4.05746	0.13198	0.0903393	-1.68439
n283.26443	7_58905149	7	58905149	8.76212e-05	4.05739	0.101523	0.113923	-0.00998416
n300.04984	1_242940714	1	242940714	8.76599e-05	4.0572	0.0939086	0.0818934	0.00286484
n74.02489	3_227506160	3	227506160	8.7766e-05	4.05667	0.205584	0.16951	0.00465933
n333.06015	1_37116315	1	37116315	8.78249e-05	4.05638	0.0939086	0.0834054	0.0179912
n282.25223	3_246553987	3	246553987	8.78312e-05	4.05635	0.284264	0.113335	0.00538363
n282.25223	3_246553987	3	246553987	8.78312e-05	4.05635	0.284264	0.113335	0.00538363
n337.09402	4_17017881	4	17017881	8.78402e-05	4.05631	0.109137	0.0904565	-0.00848856
n159.03033	4_95485576	4	95485576	8.78801e-05	4.05611	0.375635	0.102502	0.00161807
n71.01389	3_253963628	3	253963628	8.79062e-05	4.05598	0.149746	0.081864	0.0136492
n102.05643	2_186021196	2	186021196	8.79728e-05	4.05565	0.195431	0.0896146	-0.00333197
n227.20178	3_295148536	3	295148536	8.80063e-05	4.05549	0.104061	0.0865152	0.0113118
n269.04587	3_188376599	3	188376599	8.80862e-05	4.05509	0.112245	0.219776	0.00759869
n163.04016	2_17848188	2	17848188	8.81572e-05	4.05474	0.393401	0.134803	0.0102017
n631.12744	5_32570493	5	32570493	8.82708e-05	4.05418	0.403553	0.171046	0.0154169
n183.00641	4_59948221	4	59948221	8.83084e-05	4.054	0.147208	0.105841	-0.00141414
n448.09818	7_9089063	7	9089063	8.83686e-05	4.0537	0.142132	0.0849339	0.383882
n448.09818	7_9089063	7	9089063	8.83686e-05	4.0537	0.142132	0.0849339	0.383882
n377.26456	2_105602482	2	105602482	8.88732e-05	4.05123	0.162437	0.0824854	0.00196945
n191.02037	3_211433470	3	211433470	8.91103e-05	4.05007	0.14467	0.154614	0.00669465
n74.02489	6_191342945	6	191342945	8.93974e-05	4.04867	0.256345	0.169336	-0.0054208
n181.0721	3_244343639	3	244343639	8.9631e-05	4.04754	0.139594	0.0816612	320.217
n164.07182	6_222453911	6	222453911	8.99608e-05	4.04595	0.19797	0.175882	0.00538629
n164.07182	6_222453911	6	222453911	8.99608e-05	4.04595	0.19797	0.175882	0.00538629
n535.15399	1_46822533	1	46822533	9.00381e-05	4.04557	0.190355	0.110936	-0.00513236
n535.15399	1_46822533	1	46822533	9.00381e-05	4.04557	0.190355	0.110936	-0.00513236
n401.13098	3_59918106	3	59918106	9.02358e-05	4.04462	0.322335	0.0938782	-0.00213471
n401.13098	3_59918106	3	59918106	9.02358e-05	4.04462	0.322335	0.0938782	-0.00213471
n180.06721	4_93973942	4	93973942	9.05305e-05	4.0432	0.241117	0.145275	0.00357475
n544.19	1_252716886	1	252716886	9.06966e-05	4.04241	0.124365	0.130973	-0.000576728
n544.19	1_252716886	1	252716886	9.06966e-05	4.04241	0.124365	0.130973	-0.000576728
n544.19	1_252716886	1	252716886	9.06966e-05	4.04241	0.124365	0.130973	-0.000576728
n544.19	1_252716886	1	252716886	9.06966e-05	4.04241	0.124365	0.130973	-0.000576728
n135.03001	1_214448509	1	214448509	9.07622e-05	4.04209	0.0939086	0.0942002	-0.0145083
n285.11002	3_87550765	3	87550765	9.08231e-05	4.0418	0.203046	0.0882558	-0.0109025
n75.00883	7_104933696	7	104933696	9.08573e-05	4.04164	0.104061	0.0911278	0.00455739
n75.00883	7_104933696	7	104933696	9.08573e-05	4.04164	0.104061	0.0911278	0.00455739
n75.00883	7_104933696	7	104933696	9.08573e-05	4.04164	0.104061	0.0911278	0.00455739
n339.32724	4_168027991	4	168027991	9.12866e-05	4.03959	0.106599	0.0814696	-0.00266685
n610.15161	2_36931613	2	36931613	9.14522e-05	4.03881	0.0812183	0.182375	0.0180935
n333.06015	2_17848188	2	17848188	9.15022e-05	4.03857	0.393401	0.0829772	0.00820854
n312.22665	2_208940836	2	208940836	9.15629e-05	4.03828	0.129442	0.0905508	-0.00130171
n312.22665	2_208940836	2	208940836	9.15629e-05	4.03828	0.129442	0.0905508	-0.00130171
n227.20178	2_183624969	2	183624969	9.17397e-05	4.03744	0.474619	0.086083	0.00648979
n665.21729	7_10507331	7	10507331	9.18821e-05	4.03677	0.428934	0.136591	-0.00261365
n665.21729	7_10507331	7	10507331	9.18821e-05	4.03677	0.428934	0.136591	-0.00261365
n665.21729	7_10507331	7	10507331	9.18821e-05	4.03677	0.428934	0.136591	-0.00261365
n341.10992	2_240970362	2	240970362	9.18992e-05	4.03669	0.360406	0.204193	-0.00302268
n341.10992	2_240970362	2	240970362	9.18992e-05	4.03669	0.360406	0.204193	-0.00302268
n341.10992	2_240970362	2	240970362	9.18992e-05	4.03669	0.360406	0.204193	-0.00302268
n703.18976	1_35201029	1	35201029	9.19234e-05	4.03657	0.0736041	0.104091	-0.0107423
n703.18976	1_35201029	1	35201029	9.19234e-05	4.03657	0.0736041	0.104091	-0.0107423
n549.16833	6_74017340	6	74017340	9.22402e-05	4.03508	0.441624	0.17207	-0.00154368
n298.24832	3_295148552	3	295148552	9.2331e-05	4.03465	0.101523	0.0893709	-0.00574188
n385.11493	3_37413039	3	37413039	9.23526e-05	4.03455	0.114213	0.10067	0.00497868
n325.11481	6_238592175	6	238592175	9.23692e-05	4.03447	0.314721	0.151902	-0.00419333
n325.11481	6_238592175	6	238592175	9.23692e-05	4.03447	0.314721	0.151902	-0.00419333
n159.03033	6_28798797	6	28798797	9.23795e-05	4.03442	0.0532995	0.101992	0.00441745
n181.0721	1_46822278	1	46822278	9.24204e-05	4.03423	0.190355	0.0813408	-310.21
n181.0721	1_46822278	1	46822278	9.24204e-05	4.03423	0.190355	0.0813408	-310.21
n145.05093	3_17299365	3	17299365	9.24314e-05	4.03418	0.160714	0.0863024	0.138203
n180.06721	6_160616402	6	160616402	9.24769e-05	4.03397	0.48731	0.145068	-0.0025573
n319.08191	6_134864776	6	134864776	9.26189e-05	4.0333	0.116751	0.122812	-0.00711503
n83.05022	1_222793884	1	222793884	9.32777e-05	4.03022	0.253807	0.0825627	0.00699563
n83.05022	1_222793884	1	222793884	9.32777e-05	4.03022	0.253807	0.0825627	0.00699563
n976.30902	3_54622297	3	54622297	9.34031e-05	4.02964	0.203046	0.131954	-0.00699965
n976.30902	3_54622297	3	54622297	9.34031e-05	4.02964	0.203046	0.131954	-0.00699965
n131.0827	4_145162981	4	145162981	9.34419e-05	4.02946	0.395939	0.228999	-0.00747132
n144.03014	3_88856180	3	88856180	9.34675e-05	4.02934	0.187817	0.136879	0.00156809
n431.09958	5_67386818	5	67386818	9.35535e-05	4.02894	0.200508	0.25837	0.152869
n215.0329	2_201685403	2	201685403	9.37191e-05	4.02817	0.243655	0.0910977	0.448557
n597.39429	1_265678339	1	265678339	9.39051e-05	4.02731	0.15736	0.081173	0.00571817
n756.25891	4_140271451	4	140271451	9.39206e-05	4.02724	0.269036	0.100337	-0.00100923
n549.16833	2_209174576	2	209174576	9.3969e-05	4.02702	0.408629	0.171895	0.00162454
n549.16833	2_209174576	2	209174576	9.3969e-05	4.02702	0.408629	0.171895	0.00162454
n544.19	3_54622297	3	54622297	9.42082e-05	4.02591	0.203046	0.130597	-0.000460072
n544.19	3_54622297	3	54622297	9.42082e-05	4.02591	0.203046	0.130597	-0.000460072
n312.22665	1_45038675	1	45038675	9.4268e-05	4.02564	0.30203	0.0902496	0.0011531
n312.22665	1_45038675	1	45038675	9.4268e-05	4.02564	0.30203	0.0902496	0.0011531
n312.22665	1_45038675	1	45038675	9.4268e-05	4.02564	0.30203	0.0902496	0.0011531
n629.12988	3_188376604	3	188376604	9.42832e-05	4.02557	0.124365	0.138769	-0.0133469
n609.14825	2_36931613	2	36931613	9.44523e-05	4.02479	0.0812183	0.180272	0.022146
n130.05099	1_71189472	1	71189472	9.46667e-05	4.0238	0.225888	0.0894222	0.00614456
n361.09201	6_223460726	6	223460726	9.49558e-05	4.02248	0.416244	0.0939474	-0.000754322
n287.09076	7_151297679	7	151297679	9.50185e-05	4.02219	0.0812183	0.120338	-56.9117
n377.28418	3_9282649	3	9282649	9.50521e-05	4.02204	0.15736	0.08479	-0.00185441
n355.32352	1_28876814	1	28876814	9.52545e-05	4.02111	0.322335	0.081022	0.00155651
n432.10287	5_111047526	5	111047526	9.52686e-05	4.02105	0.0989848	0.259369	0.0357469
n147.04974	1_132117964	1	132117964	9.52705e-05	4.02104	0.101523	0.0986688	0.00837621
n293.21262	2_240851991	2	240851991	9.54986e-05	4.02	0.253807	0.0844035	0.00837443
n293.21262	2_240851991	2	240851991	9.54986e-05	4.02	0.253807	0.0844035	0.00837443
n237.07713	1_183802426	1	183802426	9.57024e-05	4.01908	0.177665	0.136969	0.0662548
n401.13098	2_216906136	2	216906136	9.57661e-05	4.01879	0.109137	0.0932649	-0.00372936
n485.15305	1_275192024	1	275192024	9.57808e-05	4.01872	0.390863	0.166371	-0.0093125
n177.04063	4_172908304	4	172908304	9.60488e-05	4.01751	0.149746	0.0860796	183.073
n119.03499	4_20155919	4	20155919	9.61222e-05	4.01718	0.172589	0.0809282	0.00201632
n59.01389	6_8007498	6	8007498	9.63318e-05	4.01623	0.281726	0.0848578	-0.00342812
n315.25449	2_209175900	2	209175900	9.63323e-05	4.01623	0.401015	0.0809064	-0.00150434
n315.25449	2_209175900	2	209175900	9.63323e-05	4.01623	0.401015	0.0809064	-0.00150434
n215.0329	2_101810915	2	101810915	9.64034e-05	4.01591	0.248731	0.0908058	0.476125
n188.05676	6_192258411	6	192258411	9.64165e-05	4.01585	0.135204	0.166556	0.0908608
n185.0222	7_63150654	7	63150654	9.67412e-05	4.01439	0.0862944	0.0942034	-0.00474078
n185.0222	7_63150654	7	63150654	9.67412e-05	4.01439	0.0862944	0.0942034	-0.00474078
n185.0222	7_63150654	7	63150654	9.67412e-05	4.01439	0.0862944	0.0942034	-0.00474078
n252.93416	4_29607982	4	29607982	9.68325e-05	4.01398	0.439086	0.150839	-0.00518247
n380.1575	2_229177207	2	229177207	9.71264e-05	4.01266	0.071066	0.081887	0.00782483
n380.1575	2_229177207	2	229177207	9.71264e-05	4.01266	0.071066	0.081887	0.00782483
n134.04715	3_242597484	3	242597484	9.72219e-05	4.01224	0.347716	0.108683	0.00500502
n308.09961	1_22380240	1	22380240	9.73662e-05	4.01159	0.104061	0.0807951	31.6908
n147.04974	2_214238218	2	214238218	9.75589e-05	4.01073	0.104061	0.0984257	-0.00759564
n147.04974	2_214238218	2	214238218	9.75589e-05	4.01073	0.104061	0.0984257	-0.00759564
n505.15735	2_201684105	2	201684105	9.77487e-05	4.00989	0.14467	0.14235	-0.00510803
n666.21918	1_245569463	1	245569463	9.77652e-05	4.00982	0.22335	0.141254	-0.00100414
n666.21918	1_245569463	1	245569463	9.77652e-05	4.00982	0.22335	0.141254	-0.00100414
n666.21918	1_245569463	1	245569463	9.77652e-05	4.00982	0.22335	0.141254	-0.00100414
n377.08624	4_32310862	4	32310862	9.79377e-05	4.00905	0.385787	0.100138	0.0255255
n327.21893	2_163828938	2	163828938	9.79413e-05	4.00903	0.137056	0.0910554	0.00525997
n327.21893	2_163828938	2	163828938	9.79413e-05	4.00903	0.137056	0.0910554	0.00525997
n327.21893	2_163828938	2	163828938	9.79413e-05	4.00903	0.137056	0.0910554	0.00525997
n327.21893	2_163828938	2	163828938	9.79413e-05	4.00903	0.137056	0.0910554	0.00525997
n159.03033	3_246145143	3	246145143	9.80914e-05	4.00837	0.449239	0.101379	-0.00184286
n159.03033	3_246145143	3	246145143	9.80914e-05	4.00837	0.449239	0.101379	-0.00184286
n159.03033	3_246145143	3	246145143	9.80914e-05	4.00837	0.449239	0.101379	-0.00184286
n615.13208	4_20156830	4	20156830	9.82237e-05	4.00778	0.258883	0.188312	0.807333
n505.15735	2_170749111	2	170749111	9.84642e-05	4.00672	0.116751	0.142279	-0.0051678
n180.06721	1_20839195	1	20839195	9.84998e-05	4.00656	0.0964467	0.144454	0.00464473
n594.15649	3_74828693	3	74828693	9.85837e-05	4.00619	0.116751	0.194334	0.0169984
n239.07748	7_58904182	7	58904182	9.91456e-05	4.00373	0.238579	0.0844757	-0.0042645
n269.04587	7_86726992	7	86726992	9.92424e-05	4.0033	0.104592	0.218711	-0.00784062
n219.04552	2_90412203	2	90412203	9.92518e-05	4.00326	0.119289	0.124825	1.1592
n977.31171	4_88520327	4	88520327	9.93346e-05	4.0029	0.213198	0.122044	-0.00119768
n354.06396	1_49922444	1	49922444	9.95978e-05	4.00175	0.13198	0.118831	-0.00789764
n180.06721	2_95754298	2	95754298	9.97472e-05	4.0011	0.116751	0.144332	0.00416089
n431.09958	5_111047526	5	111047526	9.97474e-05	4.0011	0.0989848	0.25783	0.188945
n180.05942	5_44711216	5	44711216	9.9785e-05	4.00093	0.126904	0.112788	-0.00478057
n219.04552	7_10224382	7	10224382	9.98956e-05	4.00045	0.190355	0.124761	0.745202
n219.04552	7_10224382	7	10224382	9.98956e-05	4.00045	0.190355	0.124761	0.745202
n349.21591	1_38810302	1	38810302	9.9899e-05	4.00044	0.418782	0.177217	0.000748092
n722.27399	4_159788315	4	159788315	0.000100043	3.99982	0.213198	0.0844016	-0.00222788
n71.01389	6_122282042	6	122282042	0.000100263	3.99886	0.362944	0.0804896	-0.0105973
n285.0412	1_37116095	1	37116095	0.000100275	3.99881	0.253807	0.0804887	-0.0139503
n311.2233	5_149052463	5	149052463	0.000100384	3.99833	0.205584	0.086436	0.00435319
n311.2233	5_149052463	5	149052463	0.000100384	3.99833	0.205584	0.086436	0.00435319
n311.2233	5_149052463	5	149052463	0.000100384	3.99833	0.205584	0.086436	0.00435319
n283.26443	5_139707485	5	139707485	0.000100539	3.99766	0.139594	0.112536	-0.00870265
n105.01949	6_63355913	6	63355913	0.000100553	3.9976	0.332487	0.0804584	0.00756031
n535.15399	7_141409775	7	141409775	0.000100566	3.99755	0.362944	0.109818	-0.00330242
n535.15399	7_141409775	7	141409775	0.000100566	3.99755	0.362944	0.109818	-0.00330242
n535.15399	7_141409775	7	141409775	0.000100566	3.99755	0.362944	0.109818	-0.00330242
n423.0343	1_222346965	1	222346965	0.000100703	3.99696	0.241117	0.0878711	0.00228074
n423.0343	1_222346965	1	222346965	0.000100703	3.99696	0.241117	0.0878711	0.00228074
n1038.30847	1_171663294	1	171663294	0.000100782	3.99661	0.322335	0.104123	0.00125716
n1038.30847	1_171663294	1	171663294	0.000100782	3.99661	0.322335	0.104123	0.00125716
n105.01949	5_148886794	5	148886794	0.000100871	3.99623	0.134518	0.0804254	0.0134778
n105.01949	5_148886794	5	148886794	0.000100871	3.99623	0.134518	0.0804254	0.0134778
n181.0721	2_69966664	2	69966664	0.000100944	3.99592	0.139594	0.0804195	-264.982
n181.0721	2_69966664	2	69966664	0.000100944	3.99592	0.139594	0.0804195	-264.982
n181.0721	2_69966664	2	69966664	0.000100944	3.99592	0.139594	0.0804195	-264.982
n342.11273	2_27117889	2	27117889	0.00010127	3.99452	0.390863	0.203861	0.000805026
n342.11273	2_27117889	2	27117889	0.00010127	3.99452	0.390863	0.203861	0.000805026
n342.11273	2_27117889	2	27117889	0.00010127	3.99452	0.390863	0.203861	0.000805026
n342.11273	2_27117889	2	27117889	0.00010127	3.99452	0.390863	0.203861	0.000805026
n541.13721	7_13339377	7	13339377	0.000101342	3.99421	0.269036	0.108533	-0.00930365
n381.08142	4_5409782	4	5409782	0.000101483	3.99361	0.119289	0.122535	0.00345025
n593.1532	7_67300771	7	67300771	0.000101483	3.9936	0.172589	0.196264	-0.0219976
n147.02986	7_63151036	7	63151036	0.00010154	3.99336	0.104592	0.129562	-0.982474
n147.02986	7_63151036	7	63151036	0.00010154	3.99336	0.104592	0.129562	-0.982474
n147.02986	7_63151036	7	63151036	0.00010154	3.99336	0.104592	0.129562	-0.982474
n152.99588	5_96101634	5	96101634	0.000101639	3.99294	0.203046	0.160882	0.00252394
n152.99588	5_96101634	5	96101634	0.000101639	3.99294	0.203046	0.160882	0.00252394
n152.99588	5_96101634	5	96101634	0.000101639	3.99294	0.203046	0.160882	0.00252394
n594.15649	3_188376599	3	188376599	0.00010165	3.99289	0.111675	0.194054	0.0164799
n339.32724	4_11737937	4	11737937	0.000101859	3.992	0.461929	0.080325	-0.00126686
n549.16833	7_141409775	7	141409775	0.000101913	3.99177	0.362944	0.171131	-0.00156021
n549.16833	7_141409775	7	141409775	0.000101913	3.99177	0.362944	0.171131	-0.00156021
n549.16833	7_141409775	7	141409775	0.000101913	3.99177	0.362944	0.171131	-0.00156021
n361.09201	3_9282649	3	9282649	0.000101961	3.99157	0.15736	0.0932146	-0.000831212
n355.32352	1_174613968	1	174613968	0.000102044	3.99121	0.0812183	0.0803031	0.00214692
n355.32352	1_174613968	1	174613968	0.000102044	3.99121	0.0812183	0.0803031	0.00214692
n313.23929	2_170869949	2	170869949	0.000102217	3.99048	0.0812183	0.118304	-0.012156
n379.08368	1_197627582	1	197627582	0.000102462	3.98944	0.48731	0.0985503	-0.00918249
n379.08368	1_197627582	1	197627582	0.000102462	3.98944	0.48731	0.0985503	-0.00918249
n379.08368	1_197627582	1	197627582	0.000102462	3.98944	0.48731	0.0985503	-0.00918249
n379.08368	1_197627582	1	197627582	0.000102462	3.98944	0.48731	0.0985503	-0.00918249
n315.05161	6_110194817	6	110194817	0.000102854	3.98778	0.238579	0.102508	0.0115275
n151.04007	3_257138511	3	257138511	0.000102924	3.98748	0.162437	0.0968881	0.0111163
n151.04007	3_257138511	3	257138511	0.000102924	3.98748	0.162437	0.0968881	0.0111163
n1038.30847	7_92154653	7	92154653	0.000102926	3.98748	0.0989848	0.103909	0.0022314
n377.26456	6_23751533	6	23751533	0.00010297	3.98729	0.266497	0.0809488	-0.00127052
n128.03546	7_108163026	7	108163026	0.00010312	3.98666	0.124365	0.081758	0.229287
n253.2177	7_149730843	7	149730843	0.000103518	3.98498	0.22335	0.096383	-0.0014469
n379.08368	1_48856952	1	48856952	0.00010354	3.98489	0.170051	0.0984433	-0.0103584
n179.03542	4_39788823	4	39788823	0.00010365	3.98443	0.172589	0.091778	-0.00451754
n164.04344	2_214237725	2	214237725	0.000103653	3.98442	0.317259	0.0854673	-0.00585041
n164.04344	2_214237725	2	214237725	0.000103653	3.98442	0.317259	0.0854673	-0.00585041
n549.16833	3_9281428	3	9281428	0.000103676	3.98432	0.147208	0.17097	0.0025929
n549.16833	3_9281428	3	9281428	0.000103676	3.98432	0.147208	0.17097	0.0025929
n701.19293	1_245569463	1	245569463	0.000103788	3.98385	0.22335	0.0903331	-0.00853592
n701.19293	1_245569463	1	245569463	0.000103788	3.98385	0.22335	0.0903331	-0.00853592
n701.19293	1_245569463	1	245569463	0.000103788	3.98385	0.22335	0.0903331	-0.00853592
n74.02489	5_12592980	5	12592980	0.000103826	3.98369	0.167513	0.167922	-0.00594398
n722.27399	2_210835041	2	210835041	0.000103948	3.98318	0.154822	0.0840037	0.00308214
n319.08191	6_151062746	6	151062746	0.000104073	3.98266	0.152284	0.121649	-0.00579972
n171.00705	3_192000069	3	192000069	0.000104237	3.98198	0.175127	0.0868353	0.00263598
n171.00705	3_192000069	3	192000069	0.000104237	3.98198	0.175127	0.0868353	0.00263598
n285.0412	1_110017035	1	110017035	0.000104249	3.98193	0.390863	0.0800833	-0.011379
n977.31171	5_117993371	5	117993371	0.000104606	3.98044	0.439086	0.121529	0.00098174
n977.31171	5_117993371	5	117993371	0.000104606	3.98044	0.439086	0.121529	0.00098174
n145.05093	4_27123456	4	27123456	0.000104633	3.98033	0.102041	0.085007	0.19717
n99.04523	1_23314271	1	23314271	0.000104745	3.97987	0.208122	0.167626	-0.0109097
n347.19998	2_210430392	2	210430392	0.000104772	3.97976	0.467005	0.127745	-0.000953909
n666.21918	4_32309832	4	32309832	0.000105018	3.97873	0.413706	0.140556	-0.00124374
n377.08624	3_38332922	3	38332922	0.000105102	3.97839	0.162437	0.0994163	0.0215041
n315.25449	6_35209463	6	35209463	0.000105106	3.97837	0.111675	0.0799966	0.0030199
n315.25449	6_35209463	6	35209463	0.000105106	3.97837	0.111675	0.0799966	0.0030199
n319.08191	2_123225569	2	123225569	0.000105218	3.97791	0.116751	0.121541	0.00829545
n379.06485	3_9282649	3	9282649	0.000105356	3.97734	0.15736	0.0856973	-0.00102547
n321.07901	1_239845625	1	239845625	0.000105547	3.97656	0.071066	0.120929	-0.00324561
n321.07901	1_239845625	1	239845625	0.000105547	3.97656	0.071066	0.120929	-0.00324561
n100.04028	3_169210144	3	169210144	0.000105609	3.9763	0.21066	0.0966945	0.00410099
n385.11493	3_230050289	3	230050289	0.00010575	3.97572	0.0964467	0.0992857	0.00683668
n164.04344	6_52461480	6	52461480	0.000105762	3.97567	0.106599	0.0852584	-0.00852638
n164.04344	6_52461480	6	52461480	0.000105762	3.97567	0.106599	0.0852584	-0.00852638
n164.04344	6_52461480	6	52461480	0.000105762	3.97567	0.106599	0.0852584	-0.00852638
n432.10287	2_107540174	2	107540174	0.000105785	3.97558	0.492386	0.258488	-0.0185276
n180.06721	2_112041003	2	112041003	0.000105795	3.97553	0.14467	0.14376	-0.00353885
n255.23332	6_18736922	6	18736922	0.000105822	3.97542	0.246193	0.0900003	0.0088544
n255.23332	6_18736922	6	18736922	0.000105822	3.97542	0.246193	0.0900003	0.0088544
n501.0014	6_74065717	6	74065717	0.000106074	3.97439	0.180203	0.0999945	0.00108887
n645.12445	3_290582372	3	290582372	0.000106482	3.97272	0.467005	0.126931	0.00570212
n645.12445	3_290582372	3	290582372	0.000106482	3.97272	0.467005	0.126931	0.00570212
n181.0721	5_62407066	5	62407066	0.000106512	3.9726	0.388325	0.0798593	263
n255.23332	1_210042859	1	210042859	0.000106704	3.97182	0.0964467	0.0899146	0.0146681
n267.07239	3_92062413	3	92062413	0.000106741	3.97167	0.190355	0.11442	0.00581172
n166.01796	1_104327357	1	104327357	0.000106903	3.97101	0.255102	0.109045	-0.0056573
n577.15814	5_32570493	5	32570493	0.000107103	3.9702	0.403553	0.212668	-0.262946
n227.20178	1_104012148	1	104012148	0.000107278	3.96949	0.175127	0.0844578	-0.00788478
n300.04984	5_145841984	5	145841984	0.000107342	3.96923	0.418782	0.079778	-0.00214233
n377.26456	3_9282649	3	9282649	0.000107623	3.96809	0.15736	0.0804881	-0.00180223
n349.09119	6_52036803	6	52036803	0.000107643	3.96801	0.139594	0.126549	-0.0101751
n349.09119	5_88398877	5	88398877	0.000107689	3.96783	0.441624	0.126545	-0.00595276
n105.01949	1_211663631	1	211663631	0.000107715	3.96773	0.0913706	0.0797407	-0.0130184
n337.09402	7_51793787	7	51793787	0.000108031	3.96645	0.228426	0.0883161	-0.005467
n297.24417	2_83001603	2	83001603	0.00010824	3.96561	0.137056	0.0906435	-0.00135259
n377.26456	7_81707239	7	81707239	0.000108301	3.96537	0.185279	0.0804228	-0.00184529
n379.08368	7_88293353	7	88293353	0.000108356	3.96515	0.208122	0.0979786	0.0127071
n597.39429	4_117309103	4	117309103	0.000108468	3.9647	0.111675	0.0796682	0.00700511
n421.07623	6_128081	6	128081	0.000108487	3.96462	0.116751	0.100057	-0.00434942
n421.07623	6_128081	6	128081	0.000108487	3.96462	0.116751	0.100057	-0.00434942
n102.05643	6_116703343	6	116703343	0.00010857	3.96429	0.350254	0.0874364	-0.00283635
n300.04984	1_249213448	1	249213448	0.000108608	3.96414	0.129442	0.0796558	-0.00219383
n253.2177	1_166648366	1	166648366	0.00010871	3.96373	0.106599	0.0958816	-0.00199484
n289.0845	7_46658444	7	46658444	0.000108745	3.96359	0.192893	0.128714	0.0609611
n597.39429	7_77476178	7	77476178	0.000109007	3.96255	0.0786802	0.0796166	0.00756673
n597.39429	7_77476178	7	77476178	0.000109007	3.96255	0.0786802	0.0796166	0.00756673
n597.39429	7_77476178	7	77476178	0.000109007	3.96255	0.0786802	0.0796166	0.00756673
n286.08163	1_121091814	1	121091814	0.000109107	3.96215	0.25	0.102366	-0.00353505
n379.08368	4_32310862	4	32310862	0.000109115	3.96211	0.385787	0.0979072	0.01544
n218.10431	3_9277095	3	9277095	0.000109124	3.96208	0.317259	0.127216	0.00719098
n615.13208	5_96883485	5	96883485	0.000109199	3.96178	0.109137	0.187337	0.838441
n615.13208	5_96883485	5	96883485	0.000109199	3.96178	0.109137	0.187337	0.838441
n245.04434	2_17848188	2	17848188	0.000109235	3.96164	0.393401	0.103919	0.00267091
n103.00368	4_140738890	4	140738890	0.000109308	3.96135	0.139594	0.0848542	0.0102797
n380.1575	5_103076033	5	103076033	0.000109429	3.96087	0.180203	0.0806441	-0.00443037
n193.03581	3_148790096	3	148790096	0.000109475	3.96069	0.177665	0.0852541	-0.38926
n193.03581	3_148790096	3	148790096	0.000109475	3.96069	0.177665	0.0852541	-0.38926
n193.03581	3_148790096	3	148790096	0.000109475	3.96069	0.177665	0.0852541	-0.38926
n448.09818	5_136576424	5	136576424	0.000109635	3.96005	0.423858	0.08269	0.297247
n448.09818	5_136576424	5	136576424	0.000109635	3.96005	0.423858	0.08269	0.297247
n448.09818	5_136576424	5	136576424	0.000109635	3.96005	0.423858	0.08269	0.297247
n593.1532	7_99293943	7	99293943	0.000109886	3.95906	0.218274	0.195539	0.0181651
n593.1532	7_99293943	7	99293943	0.000109886	3.95906	0.218274	0.195539	0.0181651
n593.1532	7_99293943	7	99293943	0.000109886	3.95906	0.218274	0.195539	0.0181651
n181.0721	3_264014747	3	264014747	0.000109896	3.95902	0.15736	0.0795333	-300.48
n285.0412	7_85662359	7	85662359	0.000109955	3.95879	0.461929	0.0795276	0.0110489
n191.02037	3_274892754	3	274892754	0.000110079	3.9583	0.484772	0.152571	0.00489495
n293.21262	3_178760473	3	178760473	0.000110285	3.95748	0.36802	0.082907	0.0085021
n185.0222	6_109929593	6	109929593	0.00011037	3.95715	0.116751	0.0928483	-0.00375643
n185.0222	6_109929593	6	109929593	0.00011037	3.95715	0.116751	0.0928483	-0.00375643
n185.0222	6_109929593	6	109929593	0.00011037	3.95715	0.116751	0.0928483	-0.00375643
n119.03499	5_119463460	5	119463460	0.000110416	3.95697	0.263959	0.0794818	0.00132706
n119.03499	5_119463460	5	119463460	0.000110416	3.95697	0.263959	0.0794818	0.00132706
n119.03499	5_119463460	5	119463460	0.000110416	3.95697	0.263959	0.0794818	0.00132706
n119.03499	5_119463460	5	119463460	0.000110416	3.95697	0.263959	0.0794818	0.00132706
n114.03094	1_266453540	1	266453540	0.000110458	3.9568	0.243655	0.147164	-0.000915409
n281.03635	7_67204181	7	67204181	0.000110637	3.9561	0.170051	0.107349	0.00120899
n151.04007	4_177677849	4	177677849	0.000110751	3.95565	0.106599	0.0961377	-0.0131825
n347.19998	6_75722868	6	75722868	0.00011082	3.95538	0.119289	0.12719	0.00120932
n342.11273	2_240970362	2	240970362	0.000111698	3.95195	0.360406	0.202976	-0.000816344
n342.11273	2_240970362	2	240970362	0.000111698	3.95195	0.360406	0.202976	-0.000816344
n342.11273	2_240970362	2	240970362	0.000111698	3.95195	0.360406	0.202976	-0.000816344
n71.01389	6_192439907	6	192439907	0.000111708	3.95192	0.332487	0.0793624	-0.00765467
n71.01389	6_192439907	6	192439907	0.000111708	3.95192	0.332487	0.0793624	-0.00765467
n1038.30847	1_18628461	1	18628461	0.000111839	3.95141	0.137056	0.103065	-0.00179313
n629.12988	5_32570493	5	32570493	0.000112198	3.95002	0.403553	0.137068	0.0107749
n501.0014	1_171663294	1	171663294	0.000112359	3.94939	0.322335	0.0994076	0.000805436
n501.0014	1_171663294	1	171663294	0.000112359	3.94939	0.322335	0.0994076	0.000805436
n631.12744	2_201686007	2	201686007	0.0001126	3.94846	0.13198	0.168738	0.0210973
n285.0412	3_190036148	3	190036148	0.000112651	3.94827	0.446701	0.0792752	-0.0107223
n285.0412	3_190036148	3	190036148	0.000112651	3.94827	0.446701	0.0792752	-0.0107223
n281.03635	7_115216395	7	115216395	0.000112706	3.94805	0.104061	0.107162	-0.00135223
n281.03635	7_115216395	7	115216395	0.000112706	3.94805	0.104061	0.107162	-0.00135223
n285.0412	5_85539373	5	85539373	0.000112871	3.94742	0.357868	0.0792548	-0.00865854
n285.0412	5_85539373	5	85539373	0.000112871	3.94742	0.357868	0.0792548	-0.00865854
n105.01949	3_155465669	3	155465669	0.000112873	3.94741	0.13198	0.0792532	0.0137829
n379.06485	3_38332922	3	38332922	0.000112914	3.94725	0.162437	0.0849797	0.00102286
n447.09482	7_64314977	7	64314977	0.000112969	3.94704	0.170051	0.0865688	0.0157012
n102.05643	6_192257817	6	192257817	0.000113024	3.94683	0.139594	0.087021	-0.00391164
n238.08044	6_54190453	6	54190453	0.000113085	3.94659	0.139594	0.119952	0.0079203
n238.08044	6_54190453	6	54190453	0.000113085	3.94659	0.139594	0.119952	0.0079203
n238.08044	6_54190453	6	54190453	0.000113085	3.94659	0.139594	0.119952	0.0079203
n59.01389	2_240970897	2	240970897	0.000113204	3.94614	0.139594	0.0831816	0.00377663
n59.01389	2_240970897	2	240970897	0.000113204	3.94614	0.139594	0.0831816	0.00377663
n59.01389	2_240970897	2	240970897	0.000113204	3.94614	0.139594	0.0831816	0.00377663
n448.09818	6_86845230	6	86845230	0.000113506	3.94498	0.284264	0.0823296	-0.234245
n269.21271	3_171930857	3	171930857	0.000113643	3.94446	0.215736	0.0895521	0.00978039
n315.25449	2_234634350	2	234634350	0.000113643	3.94446	0.385787	0.0791826	0.00200518
n315.25449	2_234634350	2	234634350	0.000113643	3.94446	0.385787	0.0791826	0.00200518
n315.25449	2_234634350	2	234634350	0.000113643	3.94446	0.385787	0.0791826	0.00200518
n525.14166	2_29569743	2	29569743	0.000113687	3.94429	0.159898	0.203027	-0.0132281
n525.14166	2_29569743	2	29569743	0.000113687	3.94429	0.159898	0.203027	-0.0132281
n333.06015	3_259452746	3	259452746	0.000113687	3.94429	0.104061	0.0807156	0.0166165
n269.21271	3_151291449	3	151291449	0.000113879	3.94356	0.203046	0.0895307	0.00995362
n298.24832	1_51326822	1	51326822	0.000113891	3.94351	0.406091	0.0872003	-0.00309809
n298.24832	1_51326822	1	51326822	0.000113891	3.94351	0.406091	0.0872003	-0.00309809
n298.24832	1_51326822	1	51326822	0.000113891	3.94351	0.406091	0.0872003	-0.00309809
n298.24832	1_51326822	1	51326822	0.000113891	3.94351	0.406091	0.0872003	-0.00309809
n501.0014	1_270244494	1	270244494	0.000113913	3.94343	0.101523	0.0992676	0.00118798
n501.0014	1_270244494	1	270244494	0.000113913	3.94343	0.101523	0.0992676	0.00118798
n501.0014	1_270244494	1	270244494	0.000113913	3.94343	0.101523	0.0992676	0.00118798
n501.0014	1_270244494	1	270244494	0.000113913	3.94343	0.101523	0.0992676	0.00118798
n385.11493	6_56063111	6	56063111	0.000114078	3.9428	0.230964	0.0985122	-0.00374674
n315.25449	2_83515764	2	83515764	0.000114111	3.94267	0.114213	0.0791398	0.00246548
n315.25449	2_83515764	2	83515764	0.000114111	3.94267	0.114213	0.0791398	0.00246548
n315.25449	2_83515764	2	83515764	0.000114111	3.94267	0.114213	0.0791398	0.00246548
n315.25449	2_83515764	2	83515764	0.000114111	3.94267	0.114213	0.0791398	0.00246548
n146.04584	3_27304123	3	27304123	0.000114316	3.94189	0.299492	0.0917904	-0.00902458
n146.04584	3_27304123	3	27304123	0.000114316	3.94189	0.299492	0.0917904	-0.00902458
n114.03094	4_91661904	4	91661904	0.000114385	3.94163	0.329949	0.146827	0.00104729
n371.0993	4_44189324	4	44189324	0.00011443	3.94146	0.0765306	0.126632	0.00550056
n431.09958	2_107540174	2	107540174	0.000114525	3.9411	0.492386	0.256667	-0.0977117
n321.07901	1_111571481	1	111571481	0.00011456	3.94097	0.137056	0.120113	0.00235044
n321.07901	1_111571481	1	111571481	0.00011456	3.94097	0.137056	0.120113	0.00235044
n215.0329	5_18255418	5	18255418	0.00011467	3.94055	0.0736041	0.0890155	-0.76367
n297.24417	7_149730797	7	149730797	0.000114724	3.94035	0.243655	0.0900445	-0.00136923
n485.0686	7_111969824	7	111969824	0.00011478	3.94013	0.126904	0.0794184	-3.30183
n59.01389	1_49922921	1	49922921	0.000114831	3.93994	0.192893	0.0830335	0.00321689
n314.24231	3_178760473	3	178760473	0.00011488	3.93976	0.36802	0.118014	0.00676705
n325.11481	1_98800025	1	98800025	0.000114977	3.93939	0.0964467	0.149793	-0.00489304
n215.0329	1_22380338	1	22380338	0.00011518	3.93862	0.106599	0.0889698	0.632352
n355.32352	5_51131696	5	51131696	0.00011526	3.93832	0.13198	0.0790335	-0.00145202
n177.04063	4_149952087	4	149952087	0.000115307	3.93815	0.246193	0.0841844	173.733
n463.11475	2_193608167	2	193608167	0.000115351	3.93798	0.256345	0.195527	0.00584057
n293.21262	5_62367323	5	62367323	0.000115391	3.93783	0.281726	0.0824372	-0.00593186
n353.08835	6_232732577	6	232732577	0.000115412	3.93775	0.106599	0.125628	0.0505262
n353.08835	6_232732577	6	232732577	0.000115412	3.93775	0.106599	0.125628	0.0505262
n355.32352	2_162364520	2	162364520	0.000115446	3.93762	0.266497	0.0790167	-0.00146563
n401.13098	1_146774734	1	146774734	0.000115494	3.93744	0.0913706	0.0913373	0.00410942
n355.32352	7_138904425	7	138904425	0.000115559	3.9372	0.187817	0.0790066	-0.00149853
n180.06721	1_187970630	1	187970630	0.000115729	3.93656	0.124365	0.14289	-0.0043212
n143.1077	1_121421395	1	121421395	0.000116002	3.93554	0.317259	0.0928134	-0.00339147
n722.27399	3_267682312	3	267682312	0.000116111	3.93513	0.0989848	0.0828551	0.00316989
n314.24231	2_171093062	2	171093062	0.000116415	3.93399	0.162437	0.117882	0.00630096
n279.23367	1_233970298	1	233970298	0.000116521	3.9336	0.0812183	0.0798572	-0.00749315
n279.23367	1_233970298	1	233970298	0.000116521	3.9336	0.0812183	0.0798572	-0.00749315
n161.04581	1_65757880	1	65757880	0.000116572	3.93341	0.256345	0.103754	-0.852633
n171.00705	7_34522296	7	34522296	0.000116591	3.93334	0.0736041	0.0856765	0.00453567
n217.02998	2_101810915	2	101810915	0.000116598	3.93331	0.248731	0.0873831	1.41535
n166.01796	7_90615050	7	90615050	0.000116865	3.93231	0.130102	0.108141	-0.00782403
n283.26443	2_156400758	2	156400758	0.000117179	3.93115	0.147208	0.110995	-0.00870912
n308.09961	1_22380243	1	22380243	0.000117179	3.93115	0.101523	0.0788636	31.5521
n271.22852	6_85938044	6	85938044	0.000117231	3.93096	0.393401	0.0950832	0.00478306
n271.22852	6_85938044	6	85938044	0.000117231	3.93096	0.393401	0.0950832	0.00478306
n271.22852	6_85938044	6	85938044	0.000117231	3.93096	0.393401	0.0950832	0.00478306
n609.39435	1_7847432	1	7847432	0.000117284	3.93076	0.13198	0.0788543	0.00676461
n164.07182	3_58943431	3	58943431	0.000117492	3.92999	0.332487	0.173382	0.00442798
n89.02444	2_216125526	2	216125526	0.00011766	3.92937	0.124365	0.087739	-0.183364
n89.02444	2_216125526	2	216125526	0.00011766	3.92937	0.124365	0.087739	-0.183364
n341.10992	1_242965567	1	242965567	0.000117722	3.92914	0.121827	0.201955	-0.00543096
n645.12445	3_230048684	3	230048684	0.000117731	3.92911	0.190355	0.125938	0.00812811
n976.30902	5_117993360	5	117993360	0.000117815	3.9288	0.428934	0.129666	-0.00518972
n976.30902	5_117993360	5	117993360	0.000117815	3.9288	0.428934	0.129666	-0.00518972
n269.04587	5_44713012	5	44713012	0.000117989	3.92816	0.403061	0.217169	0.00585364
n286.08163	2_61468409	2	61468409	0.000118269	3.92713	0.0841837	0.101542	0.00610844
n286.08163	2_61468409	2	61468409	0.000118269	3.92713	0.0841837	0.101542	0.00610844
n315.21027	4_6261909	4	6261909	0.000118372	3.92675	0.467005	0.103023	-0.00239822
n195.0513	7_66598960	7	66598960	0.000118383	3.92671	0.162437	0.0933772	2.23835
n315.21027	7_99135479	7	99135479	0.000118453	3.92645	0.139594	0.103016	0.00362213
n315.21027	7_99135479	7	99135479	0.000118453	3.92645	0.139594	0.103016	0.00362213
n146.04584	4_171347209	4	171347209	0.000118512	3.92624	0.109137	0.0914203	0.0141905
n280.23706	5_145656272	5	145656272	0.00011867	3.92566	0.218274	0.0794814	0.00599919
n280.23706	5_145656272	5	145656272	0.00011867	3.92566	0.218274	0.0794814	0.00599919
n314.24231	2_170504992	2	170504992	0.00011869	3.92558	0.14467	0.117689	-0.00671773
n147.02986	1_256450909	1	256450909	0.000118827	3.92509	0.104592	0.128002	-0.805744
n377.12906	3_187851726	3	187851726	0.000119165	3.92385	0.357868	0.0948249	-0.00105828
n377.12906	3_187851726	3	187851726	0.000119165	3.92385	0.357868	0.0948249	-0.00105828
n100.04028	3_79582096	3	79582096	0.000119173	3.92382	0.124365	0.0954584	-0.00592285
n71.01389	2_179078640	2	179078640	0.000119264	3.92349	0.111675	0.0786808	-0.013548
n71.01389	2_179078640	2	179078640	0.000119264	3.92349	0.111675	0.0786808	-0.013548
n353.08835	6_191342767	6	191342767	0.000119337	3.92322	0.0736041	0.125297	0.0662122
n423.0343	3_26185019	3	26185019	0.000119389	3.92304	0.418782	0.0861114	-0.00154735
n544.19	5_36625000	5	36625000	0.000119534	3.92251	0.492386	0.128248	-0.000449564
n163.04016	6_37454963	6	37454963	0.000119654	3.92207	0.190355	0.1318	0.015245
n227.20178	5_140340950	5	140340950	0.00011973	3.9218	0.269036	0.0833196	0.00677198
n227.20178	5_140340950	5	140340950	0.00011973	3.9218	0.269036	0.0833196	0.00677198
n147.04974	5_16081946	5	16081946	0.000119782	3.92161	0.253807	0.0963273	0.00568301
n147.04974	5_16081946	5	16081946	0.000119782	3.92161	0.253807	0.0963273	0.00568301
n147.04974	5_16081946	5	16081946	0.000119782	3.92161	0.253807	0.0963273	0.00568301
n218.10431	3_259911668	3	259911668	0.000119858	3.92133	0.30203	0.12629	-0.00544322
n401.13098	2_240970386	2	240970386	0.000119896	3.92119	0.350254	0.0909531	-0.00209976
n401.13098	2_240970386	2	240970386	0.000119896	3.92119	0.350254	0.0909531	-0.00209976
n401.13098	2_240970386	2	240970386	0.000119896	3.92119	0.350254	0.0909531	-0.00209976
n311.2233	2_210429959	2	210429959	0.000119927	3.92108	0.0685279	0.084594	-0.00644473
n647.2063	4_137655956	4	137655956	0.000119935	3.92106	0.190355	0.113247	0.00117075
n308.09961	7_108163026	7	108163026	0.000119955	3.92098	0.124365	0.0786199	28.3381
n217.02998	2_201685403	2	201685403	0.000120066	3.92058	0.243655	0.0870808	1.32717
n135.03001	4_1653333	4	1653333	0.000120176	3.92018	0.19797	0.0913124	-0.0113543
n237.07713	1_86156721	1	86156721	0.000120544	3.91885	0.109137	0.134709	-0.0793746
n256.23697	3_291343867	3	291343867	0.000120559	3.9188	0.428934	0.0879868	-0.00511738
n256.23697	3_291343867	3	291343867	0.000120559	3.9188	0.428934	0.0879868	-0.00511738
n256.23697	3_291343867	3	291343867	0.000120559	3.9188	0.428934	0.0879868	-0.00511738
n256.23697	3_291343867	3	291343867	0.000120559	3.9188	0.428934	0.0879868	-0.00511738
n289.0878	2_66108906	2	66108906	0.000120563	3.91878	0.464467	0.103404	3.3604
n177.04063	3_112975753	3	112975753	0.000120564	3.91878	0.187817	0.0837228	-140.881
n666.21918	5_53428988	5	53428988	0.0001206	3.91865	0.459391	0.13921	-0.000909955
n337.09402	4_74869272	4	74869272	0.000120677	3.91838	0.172589	0.0871738	-0.00644379
n341.10992	2_27117889	2	27117889	0.000120684	3.91835	0.390863	0.201731	0.0029096
n341.10992	2_27117889	2	27117889	0.000120684	3.91835	0.390863	0.201731	0.0029096
n341.10992	2_27117889	2	27117889	0.000120684	3.91835	0.390863	0.201731	0.0029096
n341.10992	2_27117889	2	27117889	0.000120684	3.91835	0.390863	0.201731	0.0029096
n703.18976	5_66869187	5	66869187	0.000120873	3.91767	0.284264	0.101306	0.00519642
n238.08044	7_148363305	7	148363305	0.000120905	3.91755	0.195431	0.119286	-0.00843847
n179.03542	1_26200372	1	26200372	0.000121234	3.91638	0.357868	0.0901659	-0.00464343
n722.27399	5_50109879	5	50109879	0.000121359	3.91593	0.474619	0.0823969	0.00230666
n722.27399	5_50109879	5	50109879	0.000121359	3.91593	0.474619	0.0823969	0.00230666
n380.1575	1_23299365	1	23299365	0.000121422	3.9157	0.21066	0.0795622	0.00582283
n305.06952	7_132804464	7	132804464	0.000121657	3.91486	0.22335	0.105072	-0.000901748
n259.02313	2_59474081	2	59474081	0.000121674	3.9148	0.116751	0.0784705	-0.00626434
n485.15305	4_185498795	4	185498795	0.000121677	3.91479	0.175127	0.164108	-0.00810415
n666.21918	4_149951570	4	149951570	0.000121733	3.91459	0.104061	0.139119	-0.00149645
n96.9696	2_179074186	2	179074186	0.000121738	3.91458	0.0989848	0.0784676	-0.0299776
n96.9696	2_179074186	2	179074186	0.000121738	3.91458	0.0989848	0.0784676	-0.0299776
n549.16833	6_36631438	6	36631438	0.000121933	3.91388	0.365482	0.169447	0.00201525
n195.0663	5_5241897	5	5241897	0.000121963	3.91377	0.116751	0.0784469	-0.0337556
n503.16339	4_32316029	4	32316029	0.000122001	3.91364	0.0888325	0.208586	0.00290302
n629.12988	6_35209463	6	35209463	0.000122249	3.91275	0.111675	0.136231	-0.0170032
n629.12988	6_35209463	6	35209463	0.000122249	3.91275	0.111675	0.136231	-0.0170032
n463.11475	5_136579095	5	136579095	0.000122436	3.91209	0.319797	0.194985	-0.00742603
n463.11475	5_136579095	5	136579095	0.000122436	3.91209	0.319797	0.194985	-0.00742603
n463.11475	5_136579095	5	136579095	0.000122436	3.91209	0.319797	0.194985	-0.00742603
n976.30902	5_118194202	5	118194202	0.000122437	3.91209	0.479695	0.129287	-0.00517466
n976.30902	5_118194202	5	118194202	0.000122437	3.91209	0.479695	0.129287	-0.00517466
n976.30902	5_118194202	5	118194202	0.000122437	3.91209	0.479695	0.129287	-0.00517466
n976.30902	5_118194202	5	118194202	0.000122437	3.91209	0.479695	0.129287	-0.00517466
n421.07623	4_51625938	4	51625938	0.000122543	3.91171	0.152284	0.0988159	0.00444044
n193.03581	2_197524856	2	197524856	0.000122656	3.91131	0.101523	0.0840774	-0.551773
n401.13098	3_13734650	3	13734650	0.000122931	3.91034	0.258883	0.0906965	0.00319134
n188.05676	7_9072343	7	9072343	0.00012296	3.91024	0.382653	0.164244	0.0878554
n298.24832	3_295148536	3	295148536	0.000123144	3.90959	0.104061	0.0863942	-0.00569381
n289.0878	3_202428825	3	202428825	0.000123171	3.90949	0.456853	0.103187	-5.03346
n204.08827	7_48029965	7	48029965	0.000123186	3.90944	0.129442	0.161833	0.00534564
n401.13098	2_133054369	2	133054369	0.000123443	3.90853	0.152284	0.0906538	-0.00302422
n147.04974	3_297802320	3	297802320	0.00012353	3.90823	0.111675	0.0960129	-0.00728106
n147.04974	3_297802320	3	297802320	0.00012353	3.90823	0.111675	0.0960129	-0.00728106
n147.04974	3_297802320	3	297802320	0.00012353	3.90823	0.111675	0.0960129	-0.00728106
n432.10287	3_140486408	3	140486408	0.000123559	3.90813	0.167513	0.257184	0.0300802
n285.0412	7_90747784	7	90747784	0.000123586	3.90803	0.175127	0.0783107	-0.0109008
n285.0412	7_90747784	7	90747784	0.000123586	3.90803	0.175127	0.0783107	-0.0109008
n333.06015	2_17825631	2	17825631	0.000123697	3.90764	0.215736	0.0798386	0.0107362
n116.03532	1_233648603	1	233648603	0.000123723	3.90755	0.286802	0.0831432	0.0220189
n349.21591	6_195340577	6	195340577	0.000123848	3.90711	0.187817	0.175213	-0.00119426
n541.13721	3_55160521	3	55160521	0.000123878	3.90701	0.121827	0.106505	0.00985825
n541.13721	3_55160521	3	55160521	0.000123878	3.90701	0.121827	0.106505	0.00985825
n541.13721	3_55160521	3	55160521	0.000123878	3.90701	0.121827	0.106505	0.00985825
n321.07901	6_222125363	6	222125363	0.000123925	3.90684	0.167513	0.119331	0.00183642
n74.02489	1_71189472	1	71189472	0.000124268	3.90564	0.225888	0.166229	-0.00401694
n128.03546	4_15520944	4	15520944	0.000124364	3.90531	0.0964467	0.0798099	0.21343
n447.09482	5_2476550	5	2476550	0.000124499	3.90483	0.200508	0.0855652	0.0127067
n339.32724	1_35202021	1	35202021	0.000124547	3.90467	0.332487	0.0782299	0.00160765
n339.32724	1_35202021	1	35202021	0.000124547	3.90467	0.332487	0.0782299	0.00160765
n701.19293	1_274359711	1	274359711	0.000124555	3.90464	0.185279	0.0884542	-0.00726291
n701.19293	1_274359711	1	274359711	0.000124555	3.90464	0.185279	0.0884542	-0.00726291
n96.9696	3_38054296	3	38054296	0.000124735	3.90401	0.101523	0.0782145	0.0297033
n193.03581	3_286794094	3	286794094	0.000124759	3.90393	0.137056	0.0839017	-0.500194
n245.04434	1_12541405	1	12541405	0.000124768	3.9039	0.461929	0.102571	-0.00311857
n267.07239	1_266454044	1	266454044	0.000124868	3.90355	0.0862944	0.112848	-0.00787586
n289.0878	7_102443276	7	102443276	0.000124913	3.90339	0.365482	0.103045	-3.98139
n502.99789	2_68170533	2	68170533	0.000125123	3.90266	0.0837563	0.100378	-0.00115578
n283.26443	5_62408512	5	62408512	0.000125214	3.90235	0.0634518	0.110329	-0.01303
n71.01389	2_75825795	2	75825795	0.000125358	3.90185	0.0888325	0.0781622	0.0155579
n193.05106	5_56359930	5	56359930	0.000125466	3.90147	0.233503	0.115078	-0.00403497
n505.15735	2_208066552	2	208066552	0.00012574	3.90052	0.124365	0.139901	-0.00450248
n73.02953	7_102443244	7	102443244	0.000126103	3.89928	0.34264	0.08042	-0.0030278
n280.23706	1_233970298	1	233970298	0.000126116	3.89923	0.0812183	0.0788487	-0.00932609
n280.23706	1_233970298	1	233970298	0.000126116	3.89923	0.0812183	0.0788487	-0.00932609
n100.04028	2_65577924	2	65577924	0.000126525	3.89782	0.269036	0.094847	-0.00467516
n298.24832	3_295148554	3	295148554	0.000126619	3.8975	0.0989848	0.0861073	-0.00567027
n609.39435	4_24736760	4	24736760	0.000126716	3.89717	0.347716	0.0780495	0.00460343
n195.0513	2_84003406	2	84003406	0.000126879	3.89661	0.269036	0.0926676	1.58836
n305.06952	3_38332396	3	38332396	0.000126927	3.89645	0.208122	0.104643	-0.00113673
n387.11514	1_256620331	1	256620331	0.000126987	3.89624	0.439086	0.104769	-0.00074928
n541.13721	1_204415466	1	204415466	0.000127021	3.89612	0.104061	0.106252	-0.0143331
n615.13208	7_67300771	7	67300771	0.000127195	3.89553	0.172589	0.185934	0.789219
n217.04868	7_9091176	7	9091176	0.000127236	3.89539	0.266497	0.10147	39.8736
n217.04868	7_9091176	7	9091176	0.000127236	3.89539	0.266497	0.10147	39.8736
n563.18439	3_289111896	3	289111896	0.000127452	3.89465	0.159898	0.116462	-0.00298509
n563.18439	3_289111896	3	289111896	0.000127452	3.89465	0.159898	0.116462	-0.00298509
n256.23697	7_77302988	7	77302988	0.000127459	3.89463	0.256345	0.0874138	-0.00793731
n597.39429	2_16768610	2	16768610	0.000127556	3.8943	0.335025	0.0779806	-0.00392402
n379.1022	7_64314976	7	64314976	0.000127789	3.89351	0.175127	0.0901926	0.00176123
n377.26456	2_210430606	2	210430606	0.000127827	3.89338	0.43401	0.0786983	-0.00161301
n549.16833	6_94141960	6	94141960	0.000127838	3.89334	0.109137	0.169003	-0.00270686
n279.23367	1_211952073	1	211952073	0.000127844	3.89332	0.230964	0.0788933	0.00620358
n279.23367	1_211952073	1	211952073	0.000127844	3.89332	0.230964	0.0788933	0.00620358
n666.21918	4_32316139	4	32316139	0.000127961	3.89292	0.0888325	0.138634	-0.00123184
n525.14166	1_224024654	1	224024654	0.000127961	3.89292	0.182741	0.201962	-0.0121402
n703.18976	1_274359711	1	274359711	0.00012812	3.89238	0.185279	0.100715	-0.00572277
n703.18976	1_274359711	1	274359711	0.00012812	3.89238	0.185279	0.100715	-0.00572277
n342.11273	1_242965567	1	242965567	0.000128277	3.89185	0.121827	0.201729	-0.00147701
n181.05084	1_255880506	1	255880506	0.000128311	3.89174	0.380711	0.0972248	-0.001552
n181.05084	1_255880506	1	255880506	0.000128311	3.89174	0.380711	0.0972248	-0.001552
n327.21893	2_162754321	2	162754321	0.000128516	3.89104	0.159898	0.0882565	0.00484006
n223.04611	2_21176376	2	21176376	0.000128547	3.89094	0.139594	0.0819955	-0.0037645
n223.04611	2_21176376	2	21176376	0.000128547	3.89094	0.139594	0.0819955	-0.0037645
n252.93416	1_86254841	1	86254841	0.000128761	3.89022	0.0761421	0.148096	0.00751155
n252.93416	1_86254841	1	86254841	0.000128761	3.89022	0.0761421	0.148096	0.00751155
n147.04974	2_201685122	2	201685122	0.00012887	3.88985	0.230964	0.0955812	-0.0053585
n89.02444	3_21947335	3	21947335	0.000128881	3.88981	0.0634518	0.0868005	0.264402
n181.05084	7_64314965	7	64314965	0.000129109	3.88904	0.149746	0.0971617	0.00254719
n164.07182	6_35210122	6	35210122	0.000129154	3.88889	0.441624	0.172499	0.00491803
n164.07182	6_35210122	6	35210122	0.000129154	3.88889	0.441624	0.172499	0.00491803
n204.08827	1_91954718	1	91954718	0.000129169	3.88884	0.129442	0.161385	0.00620144
n252.93416	1_266446811	1	266446811	0.000129197	3.88875	0.271574	0.148063	0.00605234
n204.08827	2_10255032	2	10255032	0.000129306	3.88838	0.360406	0.161375	-0.00367919
n380.1575	1_263974816	1	263974816	0.000129379	3.88814	0.304569	0.0789029	-0.00525052
n135.03001	6_232406716	6	232406716	0.000129482	3.88779	0.124365	0.0905474	0.0114031
n174.01259	7_99135479	7	99135479	0.000129498	3.88774	0.139594	0.186997	-0.00128968
n174.01259	7_99135479	7	99135479	0.000129498	3.88774	0.139594	0.186997	-0.00128968
n756.25891	7_113471826	7	113471826	0.000129641	3.88726	0.177665	0.0970479	0.00093815
n147.02986	7_9554454	7	9554454	0.000129825	3.88664	0.344388	0.127125	0.471517
n147.02986	7_9554454	7	9554454	0.000129825	3.88664	0.344388	0.127125	0.471517
n147.02986	7_9554454	7	9554454	0.000129825	3.88664	0.344388	0.127125	0.471517
n611.40912	4_4378304	4	4378304	0.000129837	3.8866	0.426396	0.0806572	-0.00324236
n285.11002	1_22381076	1	22381076	0.00012985	3.88656	0.114213	0.0845566	-0.0125337
n611.40912	5_38507312	5	38507312	0.000129938	3.88626	0.269036	0.0806492	0.00304313
n594.15649	7_99293943	7	99293943	0.000130351	3.88488	0.218274	0.191784	0.0122217
n594.15649	7_99293943	7	99293943	0.000130351	3.88488	0.218274	0.191784	0.0122217
n594.15649	7_99293943	7	99293943	0.000130351	3.88488	0.218274	0.191784	0.0122217
n347.19998	1_225292624	1	225292624	0.000130497	3.8844	0.0989848	0.125578	0.00116315
n423.0343	5_81743774	5	81743774	0.000130629	3.88396	0.109137	0.0851831	-0.00286073
n423.0343	5_81743774	5	81743774	0.000130629	3.88396	0.109137	0.0851831	-0.00286073
n180.05942	4_169987982	4	169987982	0.000131015	3.88268	0.48731	0.110051	0.00348136
n173.00983	7_26185047	7	26185047	0.000131085	3.88245	0.0989848	0.181022	-0.0117731
n143.1077	3_289032078	3	289032078	0.000131289	3.88177	0.114213	0.0915449	-0.00616961
n293.21262	1_224041318	1	224041318	0.000131551	3.8809	0.451777	0.0810787	0.00572325
n293.21262	1_224041318	1	224041318	0.000131551	3.8809	0.451777	0.0810787	0.00572325
n293.21262	1_224041318	1	224041318	0.000131551	3.8809	0.451777	0.0810787	0.00572325
n293.21262	1_224041318	1	224041318	0.000131551	3.8809	0.451777	0.0810787	0.00572325
n293.21262	1_224041318	1	224041318	0.000131551	3.8809	0.451777	0.0810787	0.00572325
n259.02313	1_86104894	1	86104894	0.000131634	3.88063	0.380711	0.0776523	0.0049441
n259.02313	1_86104894	1	86104894	0.000131634	3.88063	0.380711	0.0776523	0.0049441
n74.02489	7_134655874	7	134655874	0.00013179	3.88012	0.243655	0.165676	0.00397233
n119.03499	2_214238218	2	214238218	0.000131941	3.87962	0.104061	0.0776283	-0.00230765
n119.03499	2_214238218	2	214238218	0.000131941	3.87962	0.104061	0.0776283	-0.00230765
n315.21027	7_1398262	7	1398262	0.000131971	3.87952	0.116751	0.101922	-0.00365207
n315.21027	7_1398262	7	1398262	0.000131971	3.87952	0.116751	0.101922	-0.00365207
n315.21027	7_1398262	7	1398262	0.000131971	3.87952	0.116751	0.101922	-0.00365207
n245.04434	4_29569674	4	29569674	0.000131988	3.87946	0.121827	0.102002	-0.00421437
n279.23367	5_145656272	5	145656272	0.000132062	3.87922	0.218274	0.0785562	0.00476407
n279.23367	5_145656272	5	145656272	0.000132062	3.87922	0.218274	0.0785562	0.00476407
n432.10287	3_140486409	3	140486409	0.000132189	3.8788	0.164975	0.256619	-0.0299386
n283.26443	4_171835018	4	171835018	0.000132189	3.8788	0.121827	0.109785	-0.0107263
n314.24231	2_170869949	2	170869949	0.000132239	3.87864	0.0812183	0.116612	-0.00915405
n289.0845	4_122728907	4	122728907	0.000132297	3.87845	0.121827	0.126782	-0.061703
n215.0329	3_13210196	3	13210196	0.000132302	3.87843	0.0812183	0.0875436	-0.664153
n149.04562	1_55331987	1	55331987	0.000132339	3.87831	0.253807	0.161366	-0.00978283
n379.08368	3_38332922	3	38332922	0.000132408	3.87809	0.162437	0.0959336	0.0128915
n975.29108	7_7606486	7	7606486	0.000132457	3.87792	0.0964467	0.191118	0.00464757
n975.29108	7_7606486	7	7606486	0.000132457	3.87792	0.0964467	0.191118	0.00464757
n975.29108	7_7606486	7	7606486	0.000132457	3.87792	0.0964467	0.191118	0.00464757
n423.0343	4_117287061	4	117287061	0.000132481	3.87784	0.116751	0.0850379	0.00303919
n629.12988	5_44928898	5	44928898	0.000132488	3.87782	0.111675	0.135447	-0.0138501
n379.1022	7_88293353	7	88293353	0.000132689	3.87716	0.208122	0.0898067	0.0018162
n379.1022	7_64314977	7	64314977	0.000132837	3.87668	0.170051	0.0897952	-0.00173536
n308.09961	7_40561508	7	40561508	0.000132925	3.87639	0.116751	0.0775523	29.9793
n353.08835	2_202501606	2	202501606	0.000132967	3.87626	0.431472	0.124229	0.02969
n595.19019	1_150428142	1	150428142	0.000132996	3.87616	0.116751	0.215517	0.00115428
n595.19019	1_150428142	1	150428142	0.000132996	3.87616	0.116751	0.215517	0.00115428
n377.08624	1_197627582	1	197627582	0.000132997	3.87616	0.48731	0.0970175	-0.0148328
n377.08624	1_197627582	1	197627582	0.000132997	3.87616	0.48731	0.0970175	-0.0148328
n377.08624	1_197627582	1	197627582	0.000132997	3.87616	0.48731	0.0970175	-0.0148328
n377.08624	1_197627582	1	197627582	0.000132997	3.87616	0.48731	0.0970175	-0.0148328
n286.08163	1_234945647	1	234945647	0.000133276	3.87525	0.178571	0.100323	0.00416917
n432.10287	3_297216972	3	297216972	0.000133295	3.87519	0.492386	0.256549	0.0183188
n432.10287	3_297216972	3	297216972	0.000133295	3.87519	0.492386	0.256549	0.0183188
n432.10287	3_297216972	3	297216972	0.000133295	3.87519	0.492386	0.256549	0.0183188
n432.10287	3_297216972	3	297216972	0.000133295	3.87519	0.492386	0.256549	0.0183188
n195.0663	3_113600977	3	113600977	0.00013334	3.87504	0.0837563	0.0775197	-0.0411167
n193.03581	7_23104351	7	23104351	0.000133386	3.87489	0.253807	0.0832109	-0.41574
n377.28418	2_105602482	2	105602482	0.00013339	3.87488	0.162437	0.081274	0.00196566
n333.06015	3_113599247	3	113599247	0.000133406	3.87483	0.129442	0.0790544	-0.0142093
n377.26456	3_38332922	3	38332922	0.00013347	3.87462	0.162437	0.0782497	0.00177069
n756.25891	5_89018424	5	89018424	0.000133487	3.87456	0.317259	0.0967505	0.000766068
n227.20178	5_140307490	5	140307490	0.000133564	3.87431	0.294416	0.0821883	-0.00639983
n227.20178	5_140307490	5	140307490	0.000133564	3.87431	0.294416	0.0821883	-0.00639983
n188.05676	4_16079137	4	16079137	0.000133587	3.87424	0.168367	0.163458	0.0813297
n105.01949	3_79580362	3	79580362	0.000133685	3.87392	0.375635	0.0774927	0.0114751
n253.05707	1_242979978	1	242979978	0.000133689	3.8739	0.309645	0.179417	0.00154841
n339.32724	7_7889173	7	7889173	0.000133728	3.87378	0.246193	0.0774905	-0.00155802
n379.08368	7_49356613	7	49356613	0.000134129	3.87248	0.0888325	0.0958021	-0.0159527
n377.12906	1_197627582	1	197627582	0.000134166	3.87236	0.48731	0.0936136	-0.00087321
n377.12906	1_197627582	1	197627582	0.000134166	3.87236	0.48731	0.0936136	-0.00087321
n377.12906	1_197627582	1	197627582	0.000134166	3.87236	0.48731	0.0936136	-0.00087321
n377.12906	1_197627582	1	197627582	0.000134166	3.87236	0.48731	0.0936136	-0.00087321
n143.07127	2_214928411	2	214928411	0.000134337	3.87181	0.27665	0.0774465	0.00737798
n379.06485	7_1571909	7	1571909	0.000134528	3.87119	0.134518	0.0831689	-0.000959568
n379.06485	7_1571909	7	1571909	0.000134528	3.87119	0.134518	0.0831689	-0.000959568
n379.06485	7_1571909	7	1571909	0.000134528	3.87119	0.134518	0.0831689	-0.000959568
n238.08044	7_108049258	7	108049258	0.000134619	3.87089	0.0736041	0.118218	-0.014061
n71.01389	3_17259019	3	17259019	0.000134786	3.87035	0.0939086	0.0774085	-0.0161289
n354.06396	2_61401343	2	61401343	0.000135366	3.86849	0.0989848	0.115769	0.00885331
n323.09927	4_74448761	4	74448761	0.000135401	3.86838	0.221939	0.132224	0.00245232
n147.02986	2_119130896	2	119130896	0.00013552	3.868	0.155612	0.1267	0.692037
n171.00705	2_54017484	2	54017484	0.000135603	3.86773	0.365482	0.084117	0.00271998
n171.00705	2_54017484	2	54017484	0.000135603	3.86773	0.365482	0.084117	0.00271998
n381.08142	7_7222309	7	7222309	0.000135618	3.86768	0.200508	0.119655	-0.00314126
n485.0686	5_12618323	5	12618323	0.000135631	3.86764	0.461929	0.0776828	4.58493
n485.0686	7_96955905	7	96955905	0.000135663	3.86754	0.401015	0.0776805	1.91973
n485.0686	7_96955905	7	96955905	0.000135663	3.86754	0.401015	0.0776805	1.91973
n485.0686	7_96955905	7	96955905	0.000135663	3.86754	0.401015	0.0776805	1.91973
n293.21262	6_118491344	6	118491344	0.000135948	3.86663	0.329949	0.0807385	0.00676574
n218.10431	4_53131859	4	53131859	0.00013596	3.86659	0.0837563	0.125047	0.00995038
n421.07623	6_232406716	6	232406716	0.00013608	3.86621	0.124365	0.0977508	0.00434676
n355.32352	7_107200114	7	107200114	0.000136181	3.86588	0.0888325	0.0772988	0.00210708
n280.23706	1_211952073	1	211952073	0.000136246	3.86568	0.230964	0.0780464	0.00772763
n280.23706	1_211952073	1	211952073	0.000136246	3.86568	0.230964	0.0780464	0.00772763
n217.02998	3_198479908	3	198479908	0.00013627	3.8656	0.124365	0.0857767	-1.48184
n187.06114	6_85922236	6	85922236	0.000136361	3.86531	0.102041	0.134945	0.365475
n187.06114	6_85922236	6	85922236	0.000136361	3.86531	0.102041	0.134945	0.365475
n151.04007	3_79580715	3	79580715	0.000136705	3.86422	0.0888325	0.093987	0.0137485
n325.11481	3_194139364	3	194139364	0.000137022	3.86321	0.0989848	0.148109	-0.0042853
n325.11481	3_194139364	3	194139364	0.000137022	3.86321	0.0989848	0.148109	-0.0042853
n289.0845	4_99762286	4	99762286	0.000137108	3.86294	0.246193	0.126431	-0.0422808
n238.08044	6_37454963	6	37454963	0.000137337	3.86221	0.190355	0.11802	0.00900281
n73.02953	3_250059141	3	250059141	0.000137407	3.86199	0.436548	0.0795301	-0.00216267
n71.01389	2_179074186	2	179074186	0.000137473	3.86178	0.0989848	0.0772035	-0.0145502
n71.01389	2_179074186	2	179074186	0.000137473	3.86178	0.0989848	0.0772035	-0.0145502
n387.11514	5_86848094	5	86848094	0.000137613	3.86134	0.482234	0.103959	-0.000560085
n387.11514	5_86848094	5	86848094	0.000137613	3.86134	0.482234	0.103959	-0.000560085
n283.26443	3_13210219	3	13210219	0.000137722	3.861	0.261421	0.109374	0.00737386
n355.32352	7_16040670	7	16040670	0.000137744	3.86093	0.147208	0.0771802	0.00149658
n353.08835	4_188956251	4	188956251	0.000137779	3.86082	0.109137	0.123879	-0.0538548
n283.26443	5_151224611	5	151224611	0.000137822	3.86068	0.121827	0.109367	-0.00915858
n283.26443	5_151224611	5	151224611	0.000137822	3.86068	0.121827	0.109367	-0.00915858
n447.09482	2_32726256	2	32726256	0.000137838	3.86063	0.215736	0.0845157	0.0140447
n191.02037	7_16038326	7	16038326	0.000137845	3.86061	0.180203	0.150404	-0.00585557
n191.02037	7_16038326	7	16038326	0.000137845	3.86061	0.180203	0.150404	-0.00585557
n377.12906	1_48857337	1	48857337	0.000137875	3.86051	0.15736	0.0933353	0.00106679
n164.04344	6_52461126	6	52461126	0.000137884	3.86049	0.119289	0.0825143	-0.00806908
n164.04344	6_52461126	6	52461126	0.000137884	3.86049	0.119289	0.0825143	-0.00806908
n164.04344	6_52461126	6	52461126	0.000137884	3.86049	0.119289	0.0825143	-0.00806908
n144.03014	7_30480757	7	30480757	0.000138073	3.85989	0.192893	0.133061	-0.00156609
n144.03014	7_30480757	7	30480757	0.000138073	3.85989	0.192893	0.133061	-0.00156609
n217.04868	7_9091585	7	9091585	0.000138079	3.85987	0.104061	0.100642	77.4143
n217.04868	7_9091585	7	9091585	0.000138079	3.85987	0.104061	0.100642	77.4143
n285.11002	4_175777130	4	175777130	0.000138293	3.8592	0.350254	0.083907	0.0086194
n975.29108	6_239286573	6	239286573	0.000138431	3.85877	0.200508	0.190716	0.00316854
n975.29108	6_239286573	6	239286573	0.000138431	3.85877	0.200508	0.190716	0.00316854
n975.29108	6_239286573	6	239286573	0.000138431	3.85877	0.200508	0.190716	0.00316854
n448.09818	7_64314976	7	64314976	0.00013874	3.8578	0.175127	0.080249	0.314252
n377.08624	1_48857337	1	48857337	0.000138819	3.85755	0.15736	0.0965819	0.0180941
n289.0878	6_97500723	6	97500723	0.000138902	3.85729	0.444162	0.101972	6.5486
n629.12988	2_201686007	2	201686007	0.000138909	3.85727	0.13198	0.134986	0.0146965
n595.19019	2_199711796	2	199711796	0.000139145	3.85653	0.484772	0.215118	0.0006303
n252.93416	7_16159179	7	16159179	0.000139262	3.85617	0.228426	0.147343	0.00427173
n143.07127	3_17299365	3	17299365	0.00013945	3.85558	0.159898	0.0770586	-0.00952329
n321.07901	7_22854994	7	22854994	0.000139499	3.85543	0.271574	0.118156	-0.0015592
n431.09958	7_9103057	7	9103057	0.000139506	3.85541	0.380711	0.255011	-0.133771
n183.00641	6_191343769	6	191343769	0.000139625	3.85504	0.167513	0.101192	-0.00122857
n236.07797	1_214143647	1	214143647	0.000139674	3.85488	0.418782	0.1484	0.00215527
n236.07797	1_214143647	1	214143647	0.000139674	3.85488	0.418782	0.1484	0.00215527
n209.06691	3_193303293	3	193303293	0.000139732	3.85471	0.134518	0.123385	-0.00755814
n209.06691	3_269165995	3	269165995	0.000140135	3.85345	0.0939086	0.123356	-0.00901992
n180.05942	6_35209614	6	35209614	0.000140288	3.85298	0.0964467	0.109366	-0.00558747
n180.05942	6_35209614	6	35209614	0.000140288	3.85298	0.0964467	0.109366	-0.00558747
n245.04434	1_37116315	1	37116315	0.000140574	3.8521	0.0939086	0.101365	0.00544853
n353.08835	7_88971180	7	88971180	0.00014064	3.85189	0.0913706	0.123676	0.05494
n353.08835	7_88971180	7	88971180	0.00014064	3.85189	0.0913706	0.123676	0.05494
n485.0686	2_97983020	2	97983020	0.000140892	3.85111	0.111675	0.0772878	3.01971
n195.0513	2_84005263	2	84005263	0.000141036	3.85067	0.241117	0.091586	-1.81082
n237.06195	4_114746462	4	114746462	0.000141118	3.85042	0.21066	0.102495	-0.00236855
n595.19019	4_177677797	4	177677797	0.000141122	3.85041	0.479695	0.214994	-0.00215008
n164.04344	3_214900071	3	214900071	0.000141557	3.84907	0.322335	0.0822429	0.00432549
n448.09818	2_61959863	2	61959863	0.000141602	3.84893	0.241117	0.0800377	0.243067
n448.09818	2_61959863	2	61959863	0.000141602	3.84893	0.241117	0.0800377	0.243067
n132.06667	1_29249455	1	29249455	0.000141617	3.84889	0.464467	0.134327	0.00352398
n179.03542	2_242100166	2	242100166	0.000141617	3.84888	0.106599	0.0885712	0.00637397
n179.03542	2_242100166	2	242100166	0.000141617	3.84888	0.106599	0.0885712	0.00637397
n269.21271	1_7847832	1	7847832	0.000141652	3.84878	0.101523	0.087287	0.0148647
n377.28418	5_38878992	5	38878992	0.000142144	3.84727	0.137056	0.0806166	0.0019564
n379.1022	7_49356613	7	49356613	0.000142213	3.84706	0.0888325	0.0890964	-0.00230318
n74.02489	7_65804255	7	65804255	0.000142331	3.8467	0.441624	0.164953	-0.00481673
n665.21729	4_32309832	4	32309832	0.000142333	3.84669	0.413706	0.132306	-0.00453299
n313.23929	4_163948083	4	163948083	0.000142723	3.84551	0.111675	0.114974	-0.00917898
n353.08835	6_85934476	6	85934476	0.000142846	3.84513	0.291878	0.123523	0.0415069
n353.08835	6_85934476	6	85934476	0.000142846	3.84513	0.291878	0.123523	0.0415069
n353.08835	6_85934476	6	85934476	0.000142846	3.84513	0.291878	0.123523	0.0415069
n353.08835	6_85934476	6	85934476	0.000142846	3.84513	0.291878	0.123523	0.0415069
n255.23332	7_77302988	7	77302988	0.000142956	3.8448	0.256345	0.0869053	-0.010743
n161.04581	3_246553987	3	246553987	0.000143142	3.84423	0.284264	0.101677	0.745838
n161.04581	3_246553987	3	246553987	0.000143142	3.84423	0.284264	0.101677	0.745838
n218.10431	7_61836195	7	61836195	0.000143201	3.84405	0.114213	0.124536	-0.00849796
n218.10431	3_17261643	3	17261643	0.000143225	3.84398	0.0812183	0.124534	0.0112608
n447.09482	2_232896685	2	232896685	0.000143255	3.84389	0.114213	0.0841188	-0.0169061
n447.09482	2_232896685	2	232896685	0.000143255	3.84389	0.114213	0.0841188	-0.0169061
n379.1022	5_109011338	5	109011338	0.000143295	3.84377	0.137056	0.0890188	-0.00167022
n163.04016	2_240853010	2	240853010	0.000143318	3.8437	0.34264	0.130032	-0.0155806
n163.04016	2_240853010	2	240853010	0.000143318	3.8437	0.34264	0.130032	-0.0155806
n219.04552	5_29631448	5	29631448	0.000143423	3.84338	0.0913706	0.121178	-1.12798
n285.11002	6_159795556	6	159795556	0.000143635	3.84274	0.0837563	0.0835164	-0.0140533
n173.00983	6_189715712	6	189715712	0.000143636	3.84274	0.152284	0.180179	-0.0102305
n339.32724	1_11401398	1	11401398	0.000143855	3.84207	0.119289	0.0767326	0.00223255
n151.04007	6_47287276	6	47287276	0.000143884	3.84199	0.251269	0.0934653	-0.00837434
n349.09119	7_49468082	7	49468082	0.0001439	3.84194	0.271574	0.123683	-0.00692766
n611.40912	2_219550967	2	219550967	0.000143975	3.84171	0.134518	0.0795872	-0.00463468
n505.15735	2_170348392	2	170348392	0.000144083	3.84139	0.170051	0.138581	-0.00391595
n151.04007	4_190611430	4	190611430	0.000144109	3.84131	0.164975	0.0934494	0.00846647
n423.0343	6_102834237	6	102834237	0.000144182	3.84109	0.225888	0.0841663	-0.00190785
n485.0686	4_5409804	4	5409804	0.000144291	3.84076	0.489848	0.0770405	-2.42996
n183.00641	6_191343784	6	191343784	0.00014473	3.83944	0.182741	0.100829	0.00123059
n333.09702	5_95519986	5	95519986	0.000144866	3.83903	0.147208	0.0941868	-0.00346778
n387.11514	5_139418960	5	139418960	0.000144915	3.83889	0.134518	0.103437	-0.00102494
n387.11514	5_139418960	5	139418960	0.000144915	3.83889	0.134518	0.103437	-0.00102494
n503.16339	1_235655218	1	235655218	0.000145122	3.83827	0.428934	0.207037	0.00162254
n185.0222	7_21761155	7	21761155	0.00014529	3.83776	0.0913706	0.0900313	-0.00468867
n185.0222	7_21761155	7	21761155	0.00014529	3.83776	0.0913706	0.0900313	-0.00468867
n269.04587	5_63828117	5	63828117	0.000145377	3.8375	0.0892857	0.215314	0.00853128
n387.11514	5_77698832	5	77698832	0.00014539	3.83747	0.0837563	0.103405	-0.0012841
n387.11514	5_77698832	5	77698832	0.00014539	3.83747	0.0837563	0.103405	-0.0012841
n387.11514	5_77698832	5	77698832	0.00014539	3.83747	0.0837563	0.103405	-0.0012841
n387.11514	5_77698832	5	77698832	0.00014539	3.83747	0.0837563	0.103405	-0.0012841
n75.00883	3_178760762	3	178760762	0.000145406	3.83742	0.126904	0.0862815	-0.00467295
n128.03546	6_3754072	6	3754072	0.000145438	3.83732	0.0888325	0.0781865	0.246398
n128.03546	6_3754072	6	3754072	0.000145438	3.83732	0.0888325	0.0781865	0.246398
n311.2233	6_85923345	6	85923345	0.000145517	3.83709	0.335025	0.0825972	0.00387621
n311.2233	6_85923345	6	85923345	0.000145517	3.83709	0.335025	0.0825972	0.00387621
n204.08827	2_10254927	2	10254927	0.000145544	3.83701	0.380711	0.160258	-0.00361504
n665.21729	4_149952173	4	149952173	0.000145829	3.83616	0.104061	0.132069	-0.00552182
n180.05942	1_60728129	1	60728129	0.000145932	3.83585	0.497462	0.108971	-0.00381769
n99.04523	6_236004056	6	236004056	0.000145966	3.83575	0.477157	0.164503	-0.00737837
n99.04523	6_236004056	6	236004056	0.000145966	3.83575	0.477157	0.164503	-0.00737837
n99.04523	6_236004056	6	236004056	0.000145966	3.83575	0.477157	0.164503	-0.00737837
n187.06114	2_82544516	2	82544516	0.000145971	3.83573	0.140306	0.134278	-0.261679
n701.19293	2_10865362	2	10865362	0.000145992	3.83567	0.461929	0.0868228	-0.00546921
n701.19293	2_10865362	2	10865362	0.000145992	3.83567	0.461929	0.0868228	-0.00546921
n701.19293	2_10865362	2	10865362	0.000145992	3.83567	0.461929	0.0868228	-0.00546921
n143.1077	5_113271140	5	113271140	0.000146289	3.83479	0.0812183	0.0904385	-0.00694128
n143.1077	5_113271140	5	113271140	0.000146289	3.83479	0.0812183	0.0904385	-0.00694128
n143.1077	1_266449947	1	266449947	0.000146617	3.83382	0.30203	0.0904156	0.00525243
n349.09119	7_116626964	7	116626964	0.000146961	3.8328	0.253807	0.123476	0.00667561
n181.05084	7_125753213	7	125753213	0.000146975	3.83276	0.215736	0.095844	-0.0020786
n311.2233	2_75789541	2	75789541	0.000146984	3.83273	0.147208	0.0824938	-0.00497301
n337.09402	2_23666622	2	23666622	0.000147023	3.83261	0.472081	0.0851412	0.00535909
n337.09402	2_23666622	2	23666622	0.000147023	3.83261	0.472081	0.0851412	0.00535909
n357.10492	5_98991244	5	98991244	0.000147174	3.83217	0.284264	0.0764944	-0.00108013
n99.04523	2_17285006	2	17285006	0.000147407	3.83148	0.109137	0.16441	-0.0123427
n99.04523	2_17285006	2	17285006	0.000147407	3.83148	0.109137	0.16441	-0.0123427
n134.04715	6_125897939	6	125897939	0.000147439	3.83139	0.243655	0.104481	-0.00462034
n349.21591	6_104612976	6	104612976	0.000147465	3.83131	0.398477	0.173591	-0.000783742
n267.07239	6_56297600	6	56297600	0.000147643	3.83079	0.317259	0.111173	-0.00396942
n327.21893	4_58240962	4	58240962	0.000147678	3.83068	0.19797	0.0868295	-0.00480489
n312.22665	6_160681790	6	160681790	0.000147839	3.83021	0.375635	0.0856115	0.000872578
n166.01796	3_113134649	3	113134649	0.000147893	3.83005	0.293367	0.105757	-0.00589218
n96.9696	2_179078640	2	179078640	0.000147994	3.82975	0.111675	0.0764386	-0.0272896
n96.9696	2_179078640	2	179078640	0.000147994	3.82975	0.111675	0.0764386	-0.0272896
n159.03033	4_33199674	4	33199674	0.000148162	3.82926	0.345178	0.0971835	0.00162253
n377.12906	1_48856952	1	48856952	0.000148375	3.82864	0.170051	0.0925869	-0.000979071
n163.04016	6_105431830	6	105431830	0.000148405	3.82855	0.147208	0.129691	0.0180356
n130.05099	3_11923403	3	11923403	0.000148518	3.82822	0.119289	0.0847768	-0.00787019
n128.03546	2_59474081	2	59474081	0.000148635	3.82788	0.116751	0.0779613	0.204309
n171.00705	4_29522769	4	29522769	0.000149034	3.82671	0.0812183	0.083144	-0.00400098
n305.06952	7_7606486	7	7606486	0.00014905	3.82667	0.0964467	0.103023	0.0012823
n305.06952	7_7606486	7	7606486	0.00014905	3.82667	0.0964467	0.103023	0.0012823
n305.06952	7_7606486	7	7606486	0.00014905	3.82667	0.0964467	0.103023	0.0012823
n219.04552	5_138564286	5	138564286	0.000149152	3.82637	0.119289	0.120791	0.905741
n219.04552	5_138564286	5	138564286	0.000149152	3.82637	0.119289	0.120791	0.905741
n219.04552	5_138564286	5	138564286	0.000149152	3.82637	0.119289	0.120791	0.905741
n89.02444	4_176144567	4	176144567	0.000149319	3.82589	0.464467	0.085287	0.114321
n131.0827	6_42560750	6	42560750	0.000149409	3.82562	0.152284	0.224899	0.00987425
n379.08368	3_9282649	3	9282649	0.00014945	3.8255	0.15736	0.0947018	-0.0126379
n501.0014	1_270160269	1	270160269	0.000149455	3.82549	0.175127	0.0965068	-0.000902275
n501.0014	1_270160269	1	270160269	0.000149455	3.82549	0.175127	0.0965068	-0.000902275
n333.09702	3_41867185	3	41867185	0.000149551	3.82521	0.0609137	0.0938629	0.00494297
n333.09702	3_41867185	3	41867185	0.000149551	3.82521	0.0609137	0.0938629	0.00494297
n647.12158	4_139971804	4	139971804	0.000149563	3.82518	0.0939086	0.133417	0.0260013
n259.02313	3_207460717	3	207460717	0.000149604	3.82506	0.281726	0.0763239	0.00418447
n259.02313	3_207460717	3	207460717	0.000149604	3.82506	0.281726	0.0763239	0.00418447
n252.93416	3_113600645	3	113600645	0.000149698	3.82478	0.13198	0.14665	-0.00632736
n325.11481	5_106034587	5	106034587	0.000149737	3.82467	0.106599	0.147259	-0.00453066
n595.19019	7_29425076	7	29425076	0.000150117	3.82357	0.464467	0.214448	0.000769068
n595.19019	7_29425076	7	29425076	0.000150117	3.82357	0.464467	0.214448	0.000769068
n595.19019	7_29425076	7	29425076	0.000150117	3.82357	0.464467	0.214448	0.000769068
n143.1077	4_54252624	4	54252624	0.000150118	3.82357	0.111675	0.0901745	-0.00582413
n297.24417	2_97618568	2	97618568	0.000150545	3.82233	0.170051	0.0872541	-0.00116784
n149.04562	4_61846962	4	61846962	0.00015066	3.822	0.154822	0.160142	-0.0100841
n377.08624	7_88293353	7	88293353	0.000151083	3.82079	0.208122	0.0957221	0.0204114
n195.0663	3_193666250	3	193666250	0.000151178	3.82051	0.0964467	0.0762165	-0.0412383
n195.0663	3_193666250	3	193666250	0.000151178	3.82051	0.0964467	0.0762165	-0.0412383
n346.05661	1_37117327	1	37117327	0.000151705	3.819	0.167513	0.104734	-0.00444244
n325.11481	1_183992169	1	183992169	0.000151739	3.8189	0.0609137	0.147132	-0.00567994
n289.0845	5_121192443	5	121192443	0.000151882	3.81849	0.0812183	0.125426	-0.07736
n701.19293	7_22854994	7	22854994	0.000151908	3.81842	0.271574	0.0864154	-0.00643621
n647.12158	1_64620141	1	64620141	0.000151982	3.81821	0.119289	0.133261	0.0225339
n615.13208	7_67340117	7	67340117	0.000152082	3.81792	0.317259	0.184296	0.721947
n102.05643	2_214238218	2	214238218	0.000152362	3.81712	0.104061	0.0839433	-0.00491168
n102.05643	2_214238218	2	214238218	0.000152362	3.81712	0.104061	0.0839433	-0.00491168
n327.21893	1_241111494	1	241111494	0.000152438	3.81691	0.0812183	0.0865042	-0.00777689
n313.23929	1_147014858	1	147014858	0.00015244	3.8169	0.449239	0.114319	0.00779882
n501.0014	7_19447162	7	19447162	0.000152471	3.81681	0.101523	0.0963041	0.00139904
n666.21918	6_90340908	6	90340908	0.000152855	3.81572	0.14467	0.13691	0.00106717
n333.06015	3_113599246	3	113599246	0.000152924	3.81553	0.137056	0.0776397	-0.0138729
n191.02037	5_150476863	5	150476863	0.000153115	3.81498	0.36802	0.149394	0.00420664
n191.02037	5_150476863	5	150476863	0.000153115	3.81498	0.36802	0.149394	0.00420664
n631.12744	3_188376604	3	188376604	0.000153143	3.8149	0.124365	0.165835	-0.0183146
n255.23332	2_44139713	2	44139713	0.000153277	3.81452	0.147208	0.0861903	-0.0124056
n371.0993	1_18471857	1	18471857	0.000153353	3.81431	0.117347	0.12373	-0.00450814
n74.02489	1_266452799	1	266452799	0.000153369	3.81426	0.172589	0.164252	0.00583369
n256.23697	6_18736922	6	18736922	0.000153482	3.81394	0.246193	0.0855047	0.00633288
n256.23697	6_18736922	6	18736922	0.000153482	3.81394	0.246193	0.0855047	0.00633288
n756.25891	1_104038832	1	104038832	0.000153598	3.81361	0.233503	0.0953245	-0.00102773
n756.25891	1_104038832	1	104038832	0.000153598	3.81361	0.233503	0.0953245	-0.00102773
n255.23332	3_291343867	3	291343867	0.000153691	3.81335	0.428934	0.0861626	-0.00686602
n255.23332	3_291343867	3	291343867	0.000153691	3.81335	0.428934	0.0861626	-0.00686602
n255.23332	3_291343867	3	291343867	0.000153691	3.81335	0.428934	0.0861626	-0.00686602
n255.23332	3_291343867	3	291343867	0.000153691	3.81335	0.428934	0.0861626	-0.00686602
n977.31171	3_119314476	3	119314476	0.000153859	3.81288	0.398477	0.117698	0.00105092
n1038.30847	6_105595568	6	105595568	0.000153922	3.8127	0.459391	0.0998316	-0.00176945
n377.12906	2_128572975	2	128572975	0.000154133	3.8121	0.101523	0.0921991	-0.00155497
n431.09958	3_140486408	3	140486408	0.000154134	3.8121	0.167513	0.254176	0.157111
n380.1575	4_17017863	4	17017863	0.000154152	3.81205	0.139594	0.0770865	0.00679417
n380.1575	3_185634	3	185634	0.000154202	3.81191	0.0964467	0.0770832	0.00730024
n421.07623	6_110194345	6	110194345	0.000154357	3.81147	0.111675	0.0964722	-0.00421331
n313.23929	2_171093062	2	171093062	0.000154452	3.81121	0.162437	0.114188	0.00806818
n195.0513	2_170870009	2	170870009	0.000154478	3.81113	0.378173	0.0906567	1.32845
n75.00883	3_155465669	3	155465669	0.000154628	3.81071	0.13198	0.0856505	0.0047945
n323.09927	4_6693694	4	6693694	0.000154662	3.81062	0.278061	0.130918	-0.00168816
n188.05676	7_46656268	7	46656268	0.000154759	3.81034	0.380102	0.162065	-0.0728531
n164.04344	6_37454970	6	37454970	0.000154806	3.81021	0.19797	0.0813204	-0.0065442
n317.2074	7_99135479	7	99135479	0.000155035	3.80957	0.139594	0.0934435	0.0020304
n317.2074	7_99135479	7	99135479	0.000155035	3.80957	0.139594	0.0934435	0.0020304
n237.06195	2_209175831	2	209175831	0.000155115	3.80935	0.439086	0.101541	-0.00187533
n237.06195	2_209175831	2	209175831	0.000155115	3.80935	0.439086	0.101541	-0.00187533
n245.04434	6_125902395	6	125902395	0.00015523	3.80902	0.497462	0.100363	0.00351943
n448.09818	3_242940807	3	242940807	0.000155477	3.80833	0.111675	0.0790715	-0.375864
n297.24417	3_295148550	3	295148550	0.000155948	3.80702	0.101523	0.0868929	-0.00157751
n342.11273	1_80678435	1	80678435	0.00015597	3.80696	0.309645	0.199973	0.00113313
n283.26443	6_118491344	6	118491344	0.000156169	3.8064	0.329949	0.108116	0.00662245
n525.14166	2_7503892	2	7503892	0.00015621	3.80629	0.129442	0.20017	0.0138063
n377.28418	6_234513949	6	234513949	0.000156351	3.8059	0.467005	0.0796327	0.00106855
n193.05106	7_16039990	7	16039990	0.000156407	3.80574	0.28934	0.112882	-0.00386769
n549.16833	7_145081954	7	145081954	0.000156425	3.8057	0.109137	0.167115	-0.00274599
n285.0412	3_14492122	3	14492122	0.000156434	3.80567	0.106599	0.0758635	-0.016236
n131.0827	5_123962382	5	123962382	0.000156561	3.80532	0.200508	0.224492	-0.0101356
n218.10431	2_214237239	2	214237239	0.000156605	3.80519	0.332487	0.123656	-0.00693206
n218.10431	2_214237239	2	214237239	0.000156605	3.80519	0.332487	0.123656	-0.00693206
n283.26443	1_147010427	1	147010427	0.00015664	3.8051	0.380711	0.108085	-0.00794091
n421.03592	6_223460502	6	223460502	0.000156704	3.80492	0.408629	0.0900168	0.00127917
n541.13721	7_84529895	7	84529895	0.000156862	3.80448	0.137056	0.104129	-0.010465
n975.29108	4_1846657	4	1846657	0.000156951	3.80424	0.129442	0.189574	-0.00386653
n431.09958	3_297216972	3	297216972	0.000157135	3.80373	0.492386	0.254015	0.0960394
n431.09958	3_297216972	3	297216972	0.000157135	3.80373	0.492386	0.254015	0.0960394
n431.09958	3_297216972	3	297216972	0.000157135	3.80373	0.492386	0.254015	0.0960394
n431.09958	3_297216972	3	297216972	0.000157135	3.80373	0.492386	0.254015	0.0960394
n975.29108	4_177814029	4	177814029	0.000157335	3.80317	0.154822	0.189552	-0.00380205
n129.03883	6_3754072	6	3754072	0.000157372	3.80307	0.0888325	0.0779001	2.84334
n129.03883	6_3754072	6	3754072	0.000157372	3.80307	0.0888325	0.0779001	2.84334
n387.11514	7_29425076	7	29425076	0.000157466	3.80281	0.464467	0.102601	0.000701361
n387.11514	7_29425076	7	29425076	0.000157466	3.80281	0.464467	0.102601	0.000701361
n387.11514	7_29425076	7	29425076	0.000157466	3.80281	0.464467	0.102601	0.000701361
n355.32352	1_28876857	1	28876857	0.000157676	3.80224	0.322335	0.0757784	-0.0015053
n315.05161	1_275191726	1	275191726	0.00015769	3.8022	0.134518	0.0981725	-0.0171844
n431.09958	3_83602839	3	83602839	0.000157738	3.80206	0.329949	0.253983	0.136822
n171.00705	6_79791836	6	79791836	0.000157837	3.80179	0.0685279	0.0825535	0.00421648
n339.32724	6_14448839	6	14448839	0.000158022	3.80128	0.121827	0.0757587	-0.00225212
n339.32724	6_14448839	6	14448839	0.000158022	3.80128	0.121827	0.0757587	-0.00225212
n711.22284	4_47693644	4	47693644	0.000158152	3.80093	0.347716	0.108753	-0.000792087
n353.08835	2_184273694	2	184273694	0.000158197	3.8008	0.111675	0.122518	0.0536273
n159.03033	7_124530028	7	124530028	0.000158665	3.79952	0.274112	0.0964895	0.00190068
n159.03033	7_124530028	7	124530028	0.000158665	3.79952	0.274112	0.0964895	0.00190068
n421.03592	7_64314977	7	64314977	0.000158878	3.79894	0.170051	0.0898762	-0.00143389
n252.93416	7_101317696	7	101317696	0.000159035	3.79851	0.159898	0.146071	-0.00492797
n252.93416	7_101317696	7	101317696	0.000159035	3.79851	0.159898	0.146071	-0.00492797
n100.04028	2_201682416	2	201682416	0.000159063	3.79843	0.134518	0.0925148	-0.00523064
n385.11493	1_214580840	1	214580840	0.000159113	3.79829	0.309645	0.0951285	-0.00317404
n281.03635	7_88158545	7	88158545	0.000159156	3.79818	0.246193	0.103686	0.000938373
n281.03635	7_88158545	7	88158545	0.000159156	3.79818	0.246193	0.103686	0.000938373
n281.03635	7_88158545	7	88158545	0.000159156	3.79818	0.246193	0.103686	0.000938373
n666.21918	4_32311354	4	32311354	0.000159186	3.79809	0.0812183	0.136517	-0.00135641
n181.05084	6_110201168	6	110201168	0.000159359	3.79762	0.332487	0.0950229	0.0016878
n977.31171	1_200398653	1	200398653	0.000159394	3.79753	0.200508	0.117348	0.00151537
n173.00983	6_85931042	6	85931042	0.000159597	3.79697	0.124365	0.179209	0.00993696
n173.00983	6_85931042	6	85931042	0.000159597	3.79697	0.124365	0.179209	0.00993696
n173.00983	6_85931042	6	85931042	0.000159597	3.79697	0.124365	0.179209	0.00993696
n173.00983	6_85931042	6	85931042	0.000159597	3.79697	0.124365	0.179209	0.00993696
n711.22284	7_403786	7	403786	0.000159647	3.79684	0.281726	0.108659	-0.000733088
n711.22284	7_403786	7	403786	0.000159647	3.79684	0.281726	0.108659	-0.000733088
n298.24832	2_83515764	2	83515764	0.000159677	3.79676	0.114213	0.0837208	0.00521604
n298.24832	2_83515764	2	83515764	0.000159677	3.79676	0.114213	0.0837208	0.00521604
n298.24832	2_83515764	2	83515764	0.000159677	3.79676	0.114213	0.0837208	0.00521604
n298.24832	2_83515764	2	83515764	0.000159677	3.79676	0.114213	0.0837208	0.00521604
n432.10287	7_9103057	7	9103057	0.000159682	3.79674	0.380711	0.255039	-0.0250029
n74.02489	5_94894314	5	94894314	0.000159685	3.79673	0.180203	0.163874	0.00412124
n74.02489	5_94894314	5	94894314	0.000159685	3.79673	0.180203	0.163874	0.00412124
n711.22284	5_92946965	5	92946965	0.000159936	3.79605	0.071066	0.108641	-0.001368
n102.05643	7_26182191	7	26182191	0.000159958	3.79599	0.167513	0.0834434	0.00420161
n102.05643	7_26182191	7	26182191	0.000159958	3.79599	0.167513	0.0834434	0.00420161
n143.1077	7_46657160	7	46657160	0.000159968	3.79597	0.357868	0.0895257	-0.00454834
n577.15814	6_35209614	6	35209614	0.000160209	3.79531	0.0964467	0.209087	0.416238
n577.15814	6_35209614	6	35209614	0.000160209	3.79531	0.0964467	0.209087	0.416238
n100.04028	7_103966701	7	103966701	0.000160255	3.79519	0.449239	0.0924389	0.00297652
n281.24908	5_56423032	5	56423032	0.000160619	3.7942	0.124365	0.107799	0.00210618
n253.05707	1_235829535	1	235829535	0.000160823	3.79365	0.411168	0.177712	-0.00117819
n253.05707	1_235829535	1	235829535	0.000160823	3.79365	0.411168	0.177712	-0.00117819
n253.05707	1_235829535	1	235829535	0.000160823	3.79365	0.411168	0.177712	-0.00117819
n544.19	6_122136968	6	122136968	0.000160885	3.79348	0.395939	0.125329	0.000447747
n227.20178	3_140069008	3	140069008	0.000160918	3.79339	0.365482	0.0802654	0.0094937
n281.03635	4_117309103	4	117309103	0.000160936	3.79335	0.111675	0.103574	0.00141936
n281.03635	1_23299365	1	23299365	0.000160968	3.79326	0.21066	0.103572	0.00121903
n179.03542	6_129706067	6	129706067	0.000161149	3.79277	0.172589	0.0872485	0.00577726
n379.1022	3_187851726	3	187851726	0.000161237	3.79254	0.357868	0.087812	-0.00155158
n379.1022	3_187851726	3	187851726	0.000161237	3.79254	0.357868	0.087812	-0.00155158
n269.04587	4_94529150	4	94529150	0.00016125	3.7925	0.247449	0.214396	0.00673191
n245.04434	3_246028250	3	246028250	0.000161352	3.79222	0.441624	0.0999729	-0.00388684
n245.04434	3_246028250	3	246028250	0.000161352	3.79222	0.441624	0.0999729	-0.00388684
n245.04434	3_246028250	3	246028250	0.000161352	3.79222	0.441624	0.0999729	-0.00388684
n119.03499	5_95524349	5	95524349	0.00016138	3.79215	0.192893	0.0755388	0.00161231
n337.09402	2_189920903	2	189920903	0.000161484	3.79187	0.139594	0.0841779	-0.00626505
n355.32352	7_16043665	7	16043665	0.000161572	3.79163	0.162437	0.0755256	0.00136938
n181.0721	5_97237322	5	97237322	0.000161661	3.7914	0.182741	0.0755232	-217.283
n447.09482	5_119652051	5	119652051	0.000161694	3.79131	0.256345	0.0828735	0.0143734
n287.09076	7_65305713	7	65305713	0.000161785	3.79106	0.13198	0.115039	46.1341
n89.02444	2_210428819	2	210428819	0.000161789	3.79105	0.0837563	0.0844638	0.258642
n183.00641	2_161825471	2	161825471	0.00016184	3.79092	0.215736	0.0997009	0.000959221
n975.29108	6_55496161	6	55496161	0.000161919	3.7907	0.337563	0.189291	0.00289663
n195.0663	5_5173393	5	5173393	0.000162068	3.7903	0.177665	0.0754957	-0.0265061
n217.02998	1_22380338	1	22380338	0.000162113	3.79018	0.106599	0.0839922	1.85963
n722.27399	1_254995485	1	254995485	0.000162172	3.79002	0.126904	0.0794001	0.00224888
n722.27399	1_254995485	1	254995485	0.000162172	3.79002	0.126904	0.0794001	0.00224888
n722.27399	1_254995485	1	254995485	0.000162172	3.79002	0.126904	0.0794001	0.00224888
n285.0412	7_7606034	7	7606034	0.000162329	3.7896	0.164975	0.0754803	-0.0109151
n285.0412	7_7606034	7	7606034	0.000162329	3.7896	0.164975	0.0754803	-0.0109151
n285.0412	7_7606034	7	7606034	0.000162329	3.7896	0.164975	0.0754803	-0.0109151
n380.1575	2_40305765	2	40305765	0.00016237	3.78949	0.200508	0.076549	0.00504786
n353.08835	6_106009267	6	106009267	0.000162499	3.78915	0.147208	0.122254	0.0477373
n100.04028	6_224732178	6	224732178	0.00016253	3.78907	0.269036	0.0922955	0.00455465
n401.13098	2_179078640	2	179078640	0.000162536	3.78905	0.111675	0.0878364	0.00369593
n401.13098	2_179078640	2	179078640	0.000162536	3.78905	0.111675	0.0878364	0.00369593
n594.15649	6_198729841	6	198729841	0.000162561	3.78898	0.101523	0.189776	0.0188263
n131.0827	6_120937403	6	120937403	0.000162574	3.78895	0.0862944	0.224164	-0.0143551
n431.09958	2_58979460	2	58979460	0.000162575	3.78895	0.147208	0.25373	-0.15723
n631.12744	5_106034660	5	106034660	0.000162626	3.78881	0.0736041	0.165269	-0.0254933
n300.04984	3_8565809	3	8565809	0.000162909	3.78806	0.406091	0.0754431	-0.00137558
n300.04984	3_8565809	3	8565809	0.000162909	3.78806	0.406091	0.0754431	-0.00137558
n223.04611	1_235448918	1	235448918	0.000162928	3.788	0.390863	0.0795472	0.00338421
n286.08163	6_223460407	6	223460407	0.00016294	3.78797	0.477041	0.0982778	0.00394964
n217.04868	6_58541801	6	58541801	0.000162942	3.78797	0.106599	0.0989686	70.7929
n756.25891	7_16040797	7	16040797	0.000163048	3.78768	0.142132	0.0947188	0.00095546
n379.08368	4_15520944	4	15520944	0.000163358	3.78686	0.0964467	0.093798	0.0131395
n173.00983	2_212513155	2	212513155	0.000163571	3.78629	0.220812	0.178983	-0.00903603
n327.21893	1_241111119	1	241111119	0.000163666	3.78604	0.175127	0.0857761	-0.00526865
n132.06667	2_61468409	2	61468409	0.000163822	3.78563	0.0837563	0.132911	0.00542889
n132.06667	2_61468409	2	61468409	0.000163822	3.78563	0.0837563	0.132911	0.00542889
n253.05707	6_198728492	6	198728492	0.000163885	3.78546	0.0837563	0.177539	0.00265085
n353.08835	3_290811874	3	290811874	0.000163904	3.78541	0.0812183	0.122169	0.0584098
n353.08835	3_290811874	3	290811874	0.000163904	3.78541	0.0812183	0.122169	0.0584098
n312.22665	2_75789541	2	75789541	0.000164105	3.78488	0.147208	0.0845406	-0.00141074
n255.23332	2_240851991	2	240851991	0.000164311	3.78433	0.253807	0.085478	0.0108502
n255.23332	2_240851991	2	240851991	0.000164311	3.78433	0.253807	0.085478	0.0108502
n73.02953	1_18928629	1	18928629	0.000164433	3.78401	0.0837563	0.0776729	0.00425402
n143.07127	3_15828684	3	15828684	0.000164767	3.78313	0.162437	0.0753289	-0.0122762
n722.27399	6_211084288	6	211084288	0.000164775	3.78311	0.0888325	0.079236	-0.00311533
n1038.30847	3_171240759	3	171240759	0.000164807	3.78302	0.162437	0.0991419	0.00175717
n631.12744	2_192680193	2	192680193	0.000164867	3.78287	0.142132	0.165141	-0.0175667
n217.04868	5_20334985	5	20334985	0.000164875	3.78285	0.0862944	0.0988497	-84.2299
n73.02953	4_80141041	4	80141041	0.000165122	3.78219	0.208122	0.0776297	0.00331786
n756.25891	7_113471859	7	113471859	0.000165219	3.78194	0.167513	0.0945847	-0.000937835
[truncated: 14,026 more rows]
