# Supplementary material for: Metabolite Diversity and Metabolic Genome-Wide Marker Association Studies (Mgwas) for Health Benefiting Nutritional Traits in Pearl Millet Grains
Source: Cells. 2021 Nov 8;10(11):3076. doi: 10.3390/cells10113076 (PMC8621611; doi:10.3390/cells10113076)
Supplement: Supplementary file 1 [file cells-10-03076-s001.zip › Suppl_table_S6.xlsx]

## Sheet: Sheet1
Supplementary table S5 List of health benefiting metabolic pathway-related candidate gene resided around significantly associated markers in pearl millet.
Mass feature	Mass_description	SNP	Chr	Position	P.value	-log	Rsquare	LD_start	LD_end	Gene_name	Gene_start	Gene_stop	Gene_description
p58.06487	Lipid metabolism	7_41256958	7	41256958	6.77727e-05	4.16895	0.141355	41246958	41266958	Pgl_GLEAN_10030813	41257678	41262696	UTP--glucose-1-phosphate uridylyltransferase
n59.01389	Starch and sucrose metabolism	3_274694505	3	274694505	2.20495e-05	4.6566	0.100368	274684505	274704505	Pgl_GLEAN_10010814	274696835	274699621	ALPHA-L-FUCOSIDASE
n59.01389	Starch and sucrose metabolism	3_274694505	3	274694505	2.20495e-05	4.6566	0.100368	274684505	274704505	Pgl_GLEAN_10010815	274702087	274705380	Phytoene desaturase
n59.01389	Starch and sucrose metabolism	3_274694505	3	274694505	2.20495e-05	4.6566	0.100368	274684505	274704505	Pgl_GLEAN_10010812	274691236	274692664	Thioredoxin
n71.01389	Starch/lipid metabolism	2_216125526	2	216125526	1.40378e-05	4.8527	0.101324	216115526	216135526	Pgl_GLEAN_10010706	216119815	216130017	GLYCEROPHOSPHODIESTER PHOSPHODIESTERASE
n71.01389	Starch/lipid metabolism	2_216125548	2	216125548	6.81718e-05	4.16639	0.0845287	216115548	216135548	Pgl_GLEAN_10010706	216119815	216130017	GLYCEROPHOSPHODIESTER PHOSPHODIESTERASE
n71.01389	Starch/lipid metabolism	2_216125526	2	216125526	1.40378e-05	4.8527	0.101324	216115526	216135526	Pgl_GLEAN_10010705	216134580	216137220	Xylogalacturonan xylosyltransferase
n71.01389	Starch/lipid metabolism	2_216125548	2	216125548	6.81718e-05	4.16639	0.0845287	216115548	216135548	Pgl_GLEAN_10010705	216134580	216137220	Xylogalacturonan xylosyltransferase
n74.02489	Vitamins/Antioxidant metabolism	1_59564711	1	59564711	2.79179e-05	4.55412	0.180444	59554711	59574711	Pgl_GLEAN_10009854	59567824	59575284	alpha-galactosidase precursor
n74.02489	Vitamins/Antioxidant metabolism	3_227506160	3	227506160	8.7766e-05	4.05667	0.16951	227496160	227516160	Pgl_GLEAN_10011250	227506306	227509305	UDP-glucuronosyl and UDP-glucosyl transferase
p81.07014	Lipid metabolism	1_45038675	1	45038675	3.37053e-05	4.4723	0.103542	45028675	45048675	Pgl_GLEAN_10035230	45045243	45052662	Phosphotriesterase
p81.07014	Lipid metabolism	2_183630923	2	183630923	3.82785e-05	4.41704	0.10221	183620923	183640923	Pgl_GLEAN_10023187	183626310	183633419	PLASTIDIC GLUCOSE TRANSPORTER 2-RELATED
p84.0447	Antioxidant metabolism	6_208021737	6	208021737	1.66661e-05	4.77817	0.0994814	208011737	208031737	Pgl_GLEAN_10024165	208011416	208011925	PLANT INVERTASE/PECTIN METHYLESTERASE INHIBITOR DOMAIN-CONTAINING PROTEIN
p86.06037	Antioxidant metabolism	2_216125526	2	216125526	5.43112e-06	5.26511	0.119588	216115526	216135526	Pgl_GLEAN_10010706	216119815	216130017	GLYCEROPHOSPHODIESTER PHOSPHODIESTERASE
p86.06037	Antioxidant metabolism	2_216125548	2	216125548	4.32138e-05	4.36438	0.097521	216115548	216135548	Pgl_GLEAN_10010706	216119815	216130017	GLYCEROPHOSPHODIESTER PHOSPHODIESTERASE
p86.06037	Antioxidant metabolism	2_216125526	2	216125526	5.43112e-06	5.26511	0.119588	216115526	216135526	Pgl_GLEAN_10010705	216134580	216137220	Xylogalacturonan xylosyltransferase
p86.06037	Antioxidant metabolism	2_216125548	2	216125548	4.32138e-05	4.36438	0.097521	216115548	216135548	Pgl_GLEAN_10010705	216134580	216137220	Xylogalacturonan xylosyltransferase
p86.09663	Antioxidant/lipid metabolism	5_67386591	5	67386591	7.08305e-05	4.14978	0.093677	67376591	67396591	Pgl_GLEAN_10017715	67387851	67388202	Phospholipase A1
p87.04438	Vitamins/Starch/lipid metabolism	7_41961935	7	41961935	9.93811e-05	4.0027	0.0809521	41951935	41971935	Pgl_GLEAN_10030796	41949199	41952306	carbohydrate binding protein, putative, expressed
p87.04438	Vitamins/Starch/lipid metabolism	2_216125526	2	216125526	6.91235e-06	5.16037	0.109336	216115526	216135526	Pgl_GLEAN_10010706	216119815	216130017	GLYCEROPHOSPHODIESTER PHOSPHODIESTERASE
p87.04438	Vitamins/Starch/lipid metabolism	2_216125548	2	216125548	9.24262e-05	4.0342	0.0817097	216115548	216135548	Pgl_GLEAN_10010706	216119815	216130017	GLYCEROPHOSPHODIESTER PHOSPHODIESTERASE
p87.04438	Vitamins/Starch/lipid metabolism	2_216125526	2	216125526	6.91235e-06	5.16037	0.109336	216115526	216135526	Pgl_GLEAN_10010705	216134580	216137220	Xylogalacturonan xylosyltransferase
p87.04438	Vitamins/Starch/lipid metabolism	2_216125548	2	216125548	9.24262e-05	4.0342	0.0817097	216115548	216135548	Pgl_GLEAN_10010705	216134580	216137220	Xylogalacturonan xylosyltransferase
p90.05547	Vitamins metabolism	7_111074263	7	111074263	5.44796e-05	4.26377	0.0891521	111064263	111084263	Pgl_GLEAN_10009235	111081731	111082502	Glutathione transferase
p90.05547	Vitamins metabolism	1_215722863	1	215722863	4.96773e-05	4.30384	0.0901229	215712863	215732863	Pgl_GLEAN_10007170	215720634	215723743	Xyloglucan 4-glucosyltransferase
p90.05547	Vitamins metabolism	7_111074263	7	111074263	5.44796e-05	4.26377	0.0891521	111064263	111084263	Pgl_GLEAN_10009236	111083233	111086697	inosine-5'-phosphate biosynthesis II
p92.04977	Vitamins metabolism	7_41961935	7	41961935	2.50631e-05	4.60097	0.0959226	41951935	41971935	Pgl_GLEAN_10030796	41949199	41952306	carbohydrate binding protein, putative, expressed
p92.04977	Vitamins metabolism	1_224033674	1	224033674	4.08234e-05	4.38909	0.0907445	224023674	224043674	Pgl_GLEAN_10017489	224031633	224037474	Starch synthase, catalytic domain
p92.04977	Vitamins metabolism	1_224033674	1	224033674	4.08234e-05	4.38909	0.0907445	224023674	224043674	Pgl_GLEAN_10017490	224038975	224039949	NADH:ubiquinone reductase (H(+)-translocating)
n96.9696	Starch and sucrose metabolism	2_216125526	2	216125526	8.15431e-05	4.08861	0.0826509	216115526	216135526	Pgl_GLEAN_10010706	216119815	216130017	GLYCEROPHOSPHODIESTER PHOSPHODIESTERASE
n96.9696	Starch and sucrose metabolism	2_216125526	2	216125526	8.15431e-05	4.08861	0.0826509	216115526	216135526	Pgl_GLEAN_10010705	216134580	216137220	Xylogalacturonan xylosyltransferase
p97.02872	Antioxidant metabolism	1_56885491	1	56885491	6.42839e-05	4.1919	0.0851458	56875491	56895491	Pgl_GLEAN_10011308	56884575	56893615	Sucrose-phosphate synthase
p98.98447	Vitamins/Starch/lipid metabolism	2_17676051	2	17676051	4.71128e-05	4.32686	0.093365	17666051	17686051	Pgl_GLEAN_10002067	17685183	17687858	Inositol (1,4,5)-trisphosphate biosynthesis
n99.04523	Vitamins metabolism	2_17284984	2	17284984	7.3953e-05	4.13104	0.17092	17274984	17294984	Pgl_GLEAN_10005403	17276722	17279504	Glutamine synthetase
n99.04523	Vitamins metabolism	2_17284990	2	17284990	3.40492e-05	4.46789	0.178325	17274990	17294990	Pgl_GLEAN_10005403	17276722	17279504	Glutamine synthetase
n99.04523	Vitamins metabolism	2_17285011	2	17285011	1.45663e-06	5.83665	0.209271	17275011	17295011	Pgl_GLEAN_10005403	17276722	17279504	Glutamine synthetase
n99.04523	Vitamins metabolism	2_17285041	2	17285041	2.48634e-06	5.60444	0.203928	17275041	17295041	Pgl_GLEAN_10005403	17276722	17279504	Glutamine synthetase
n99.04523	Vitamins metabolism	2_17284984	2	17284984	7.3953e-05	4.13104	0.17092	17274984	17294984	Pgl_GLEAN_10005402	17280351	17285747	sucrose degradation II (sucrose synthase)
n99.04523	Vitamins metabolism	2_17284990	2	17284990	3.40492e-05	4.46789	0.178325	17274990	17294990	Pgl_GLEAN_10005402	17280351	17285747	sucrose degradation II (sucrose synthase)
n99.04523	Vitamins metabolism	2_17285011	2	17285011	1.45663e-06	5.83665	0.209271	17275011	17295011	Pgl_GLEAN_10005402	17280351	17285747	sucrose degradation II (sucrose synthase)
n99.04523	Vitamins metabolism	2_17285041	2	17285041	2.48634e-06	5.60444	0.203928	17275041	17295041	Pgl_GLEAN_10005402	17280351	17285747	sucrose degradation II (sucrose synthase)
p104.10732	Lipid metabolism	3_257280186	3	257280186	8.15982e-05	4.08832	0.103924	257270186	257290186	Pgl_GLEAN_10035661	257271530	257274356	Sugar phosphate transporter domain
p108.04477	Vitamins/antioxidants metabolism	7_21761155	7	21761155	2.75429e-05	4.55999	0.100847	21751155	21771155	Pgl_GLEAN_10008782	21751918	21753079	UDP-glucuronosyl and UDP-glucosyl transferase
p112.08717	Lipid metabolism	2_216125526	2	216125526	8.04536e-05	4.09445	0.170296	216115526	216135526	Pgl_GLEAN_10010706	216119815	216130017	GLYCEROPHOSPHODIESTER PHOSPHODIESTERASE
p112.08717	Lipid metabolism	2_216125526	2	216125526	8.04536e-05	4.09445	0.170296	216115526	216135526	Pgl_GLEAN_10010705	216134580	216137220	Xylogalacturonan xylosyltransferase
n114.03094	Purine metabolism	5_116857689	5	116857689	2.33661e-05	4.63141	0.162345	116847689	116867689	Pgl_GLEAN_10034926	116864568	116866052	GLUCOSYL/GLUCURONOSYL TRANSFERASES
n114.03094	Purine metabolism	5_80400671	5	80400671	3.38759e-05	4.47011	0.158683	80390671	80410671	Pgl_GLEAN_10038488	80410125	80410859	Glutathione transferase
p120.08077	Antioxidant metabolism	3_58943431	3	58943431	3.7178e-05	4.42971	0.147206	58933431	58953431	Pgl_GLEAN_10024425	58935851	58941582	carbohydrate metabolic process
p120.08077	Antioxidant metabolism	2_112041003	2	112041003	3.42562e-05	4.46526	0.148025	112031003	112051003	Pgl_GLEAN_10008200	112034447	112038681	sucrose degradation II (sucrose synthase)
p121.02891	Vitamins metabolism	3_193665551	3	193665551	9.69908e-05	4.01327	0.226988	193655551	193675551	Pgl_GLEAN_10038625	193660849	193665127	Plant lipid-transfer and hydrophobic proteins
p123.08044	Antioxidant metabolism	5_149705992	5	149705992	4.8192e-05	4.31702	0.0881789	149695992	149715992	Pgl_GLEAN_10002017	149694087	149697754	Glucomannan 4-beta-mannosyltransferase (beta-mannan synthas)
p125.00008	Vitamins/Starch/lipid metabolism	5_67386591	5	67386591	8.29531e-05	4.08117	0.0900144	67376591	67396591	Pgl_GLEAN_10017715	67387851	67388202	Phospholipase A1
n132.06667	Starch/lipid metabolism	7_1573338	7	1573338	6.15229e-05	4.21096	0.142498	1563338	1583338	Pgl_GLEAN_10022932	1569297	1571292	Beta-amylase
n135.03001	Starch/lipid metabolism	7_7606097	7	7606097	7.86489e-05	4.10431	0.0956789	7596097	7616097	Pgl_GLEAN_10013301	7599991	7604887	starch degradation II
p136.06212	Vitamins metabolism	1_271447003	1	271447003	2.5853e-05	4.58749	0.0966412	271437003	271457003	Pgl_GLEAN_10038258	271445996	271451047	Fatty acid amide hydrolase
p136.06212	Vitamins metabolism	1_215722863	1	215722863	1.93356e-05	4.71364	0.0997369	215712863	215732863	Pgl_GLEAN_10007170	215720634	215723743	Xyloglucan 4-glucosyltransferase
p136.06212	Vitamins metabolism	2_240967171	2	240967171	8.24672e-05	4.08372	0.0844116	240957171	240977171	Pgl_GLEAN_10018152	240969007	240983031	starch degradation II
p138.05522	Folate biosynthesis	2_123225934	2	123225934	9.36724e-06	5.02839	0.107653	123215934	123235934	Pgl_GLEAN_10032029	123223411	123224274	auxin response factor
p144.06577	Antioxidant metabolism	2_216125526	2	216125526	4.36145e-05	4.36037	0.0892358	216115526	216135526	Pgl_GLEAN_10010706	216119815	216130017	GLYCEROPHOSPHODIESTER PHOSPHODIESTERASE
p144.06577	Antioxidant metabolism	2_216125526	2	216125526	4.36145e-05	4.36037	0.0892358	216115526	216135526	Pgl_GLEAN_10010705	216134580	216137220	Xylogalacturonan xylosyltransferase
n146.04584	Antioxidant/lipid metabolism	3_297802320	3	297802320	6.29763e-05	4.20082	0.0979444	297792320	297812320	Pgl_GLEAN_10018384	297801610	297804214	Phosphoglyceric acid dehydrogenase
n146.04584	Antioxidant/lipid metabolism	3_297802320	3	297802320	6.29763e-05	4.20082	0.0979444	297792320	297812320	Pgl_GLEAN_10018385	297805117	297815712	Alpha-N-acetylglucosaminidase / NAG
n147.02986	Vitamins/Starch and sucrose metabolism	2_21796591	2	21796591	5.66412e-05	4.24687	0.135389	21786591	21806591	Pgl_GLEAN_10010958	21789175	21791798	Acetylglucosaminyltransferase
p156.04213	Antioxidant/lipid metabolism	7_149936526	7	149936526	1.19985e-05	4.92087	0.191205	149926526	149946526	Pgl_GLEAN_10004359	149930354	149934193	Sugar/inositol transporter
p156.04213	Anthocyanin biosynthesis /lipid metabolism	7_149936526	7	149936526	1.19985e-05	4.92087	0.191205	149926526	149946526	Pgl_GLEAN_10004357	149943726	149944321	Vitamin-K reductase
p157.04549	Lipid metabolism	7_149936526	7	149936526	1.93308e-05	4.71375	0.187601	149926526	149946526	Pgl_GLEAN_10004359	149930354	149934193	Sugar/inositol transporter
p157.04549	Lipid metabolism	7_149936526	7	149936526	1.93308e-05	4.71375	0.187601	149926526	149946526	Pgl_GLEAN_10004357	149943726	149944321	Vitamin-K reductase
n159.03033	Vitamins metabolism	3_246145143	3	246145143	9.80914e-05	4.00837	0.101379	246135143	246155143	Pgl_GLEAN_10013865	246131848	246136953	Enoyl-CoA hydratase 2
n159.03033	Vitamins metabolism	5_104478337	5	104478337	6.29033e-05	4.20133	0.10593	104468337	104488337	Pgl_GLEAN_10035170	104461719	104472446	Galactose oxidase/kelch, beta-propeller
n159.03033	Vitamins metabolism	7_108757469	7	108757469	4.92645e-05	4.30747	0.108447	108747469	108767469	Pgl_GLEAN_10025199	108760824	108765144	Glycerophosphodiester phosphodiesterase
n161.04581	Vitamins /Starch and sucrose metabolism	2_17285041	2	17285041	3.40784e-05	4.46752	0.116336	17275041	17295041	Pgl_GLEAN_10005402	17280351	17285747	sucrose degradation II (sucrose synthase)
n161.04581	Vitamins /Starch and sucrose metabolism	2_17285041	2	17285041	3.40784e-05	4.46752	0.116336	17275041	17295041	Pgl_GLEAN_10005403	17276722	17279504	Glutamate--ammonia ligase / Glutamine synthetase
n163.04016	Antioxidant metabolism	6_38023326	6	38023326	3.09452e-05	4.50941	0.145206	38013326	38033326	Pgl_GLEAN_10012025	38022193	38025585	Glutaredoxin
n163.04016	Antioxidant metabolism	6_38023326	6	38023326	3.09452e-05	4.50941	0.145206	38013326	38033326	Pgl_GLEAN_10012024	38026098	38026721	abscisic acid receptor PYR/PYL family (PYL)
n164.04344	Antioxidant metabolism	6_38023326	6	38023326	5.04069e-05	4.29751	0.0929876	38013326	38033326	Pgl_GLEAN_10012025	38022193	38025585	Glutaredoxin
n164.04344	Antioxidant metabolism	6_37454963	6	37454963	7.0416e-05	4.15233	0.0894899	37444963	37464963	NA	NA	NA	NA
n164.04344	Antioxidant metabolism	6_38023326	6	38023326	5.04069e-05	4.29751	0.0929876	38013326	38033326	Pgl_GLEAN_10012024	38026098	38026721	abscisic acid receptor PYR/PYL family (PYL)
n164.07182	Vitamins/Antioxidant metabolism	2_112041003	2	112041003	3.57691e-05	4.44649	0.184598	112031003	112051003	Pgl_GLEAN_10008200	112034447	112038681	sucrose degradation II (sucrose synthase)
n166.01796	Vitamins/Antioxidant metabolism	1_79440136	1	79440136	5.76088e-06	5.23951	0.139377	79430136	79450136	Pgl_GLEAN_10031717	79442455	79444644	jasmonate ZIM domain-containing protein
n171.00705	Lipid metabolism	6_213973323	6	213973323	5.83881e-05	4.23368	0.0928643	213963323	213983323	Pgl_GLEAN_10021545	213978966	213981953	Fructose-1,6-bisphosphate triosephosphate-lyase
n171.00705	Lipid metabolism	2_61400948	2	61400948	7.32587e-06	5.13514	0.114891	61390948	61410948	Pgl_GLEAN_10004302	61399953	61404960	pectinesterase, putative, expressed
n171.00705	Lipid metabolism	6_108040602	6	108040602	1.08358e-05	4.96514	0.110687	108030602	108050602	Pgl_GLEAN_10009283	108045526	108046653	UDP-Glycosyltransferase/glycogen phosphorylase
n174.01259	Vitamins/Antioxidant metabolism	5_45107792	5	45107792	7.57387e-05	4.12068	0.191934	45097792	45117792	Pgl_GLEAN_10010782	45098667	45101093	Aspartyl protease
n177.04063	Vitamins metabolism	2_93570500	2	93570500	1.43233e-05	4.84396	0.106136	93560500	93580500	Pgl_GLEAN_10019318	93563273	93565906	carbamoyltransferase (anti)
n177.04063	Vitamins metabolism	2_9732713	2	9732713	6.70825e-05	4.17339	0.0898185	9722713	9742713	Pgl_GLEAN_10009710	9720971	9724370	Prolyl 4-hydroxylase (L-ascorbic acid binding)
n177.04063	Vitamins metabolism	2_93570500	2	93570500	1.43233e-05	4.84396	0.106136	93560500	93580500	Pgl_GLEAN_10019317	93572837	93576273	UDP-glucuronosyl and UDP-glucosyl transferase
n180.06721	Antioxidant metabolism	3_50399747	3	50399747	2.78235e-05	4.55559	0.156859	50389747	50409747	Pgl_GLEAN_10014563	50400465	50404734	Sugar phosphate transporter domain
n181.05084	Antioxidant metabolism	7_113453144	7	113453144	4.6297e-05	4.33445	0.107686	113443144	113463144	Pgl_GLEAN_10005587	113452244	113471534	Alpha-amylase
n181.0721	Starch and sucrose metabolism	2_69939629	2	69939629	5.21193e-05	4.283	0.0873548	69929629	69949629	Pgl_GLEAN_10006663	69938611	69942859	1,4-beta-D-xylan synthase
n181.0721	Starch and sucrose metabolism	2_69939635	2	69939635	2.02432e-05	4.69372	0.0973989	69929635	69949635	Pgl_GLEAN_10006663	69938611	69942859	1,4-beta-D-xylan synthase
n181.0721	Starch and sucrose metabolism	2_69939629	2	69939629	5.21193e-05	4.283	0.0873548	69929629	69949629	Pgl_GLEAN_10006662	69944410	69945826	Dolichyl-diphosphooligosaccharide--protein glycotransferase
n181.0721	Starch and sucrose metabolism	2_69939635	2	69939635	2.02432e-05	4.69372	0.0973989	69929635	69949635	Pgl_GLEAN_10006662	69944410	69945826	Dolichyl-diphosphooligosaccharide--protein glycotransferase
n183.00641	Vitamins metabolism	7_7606097	7	7606097	2.30954e-05	4.63647	0.119644	7596097	7616097	Pgl_GLEAN_10013301	7599991	7604887	starch degradation II
n183.00641	Vitamins metabolism	7_7606121	7	7606121	4.0903e-05	4.38825	0.113727	7596121	7616121	Pgl_GLEAN_10013301	7599991	7604887	starch degradation II
n183.00641	Vitamins metabolism	2_238683336	2	238683336	8.44984e-05	4.07315	0.10629	238673336	238693336	Pgl_GLEAN_10018323	238678164	238684627	beta-amylase activity
n185.0222	Antioxidant metabolism	5_84935815	5	84935815	1.03605e-05	4.98462	0.117592	84925815	84945815	Pgl_GLEAN_10032165	84930431	84935053	CAAX AMINO TERMINAL PROTEASE FAMILY PROTEIN
n185.0222	Antioxidant metabolism	5_84935815	5	84935815	1.03605e-05	4.98462	0.117592	84925815	84945815	Pgl_GLEAN_10032163	84939759	84941171	Pectate lyase / PPase-N
n187.06114	Vitamins metabolism	7_113473098	7	113473098	6.8607e-05	4.16363	0.141711	113463098	113483098	Pgl_GLEAN_10005587	113452244	113471534	Alpha-amylase
p188.09239	Vitamins metabolism	6_218310956	6	218310956	9.04451e-05	4.04361	0.0834544	218300956	218320956	Pgl_GLEAN_10015528	218317331	218318140	Glycerophosphodiester phosphodiesterase
n191.02037	Vitamins metabolism	7_16159179	7	16159179	4.22107e-05	4.37458	0.161894	16149179	16169179	Pgl_GLEAN_10019669	16162003	16163672	Sugar/inositol transporter
n193.03581	Vitamins metabolism	2_17281707	2	17281707	2.87198e-05	4.54182	0.0992615	17271707	17291707	Pgl_GLEAN_10005402	17280351	17285747	sucrose degradation II (sucrose synthase)
n193.03581	Vitamins metabolism	2_17281707	2	17281707	2.87198e-05	4.54182	0.0992615	17271707	17291707	Pgl_GLEAN_10005403	17276722	17279504	Glutamate--ammonia ligase / Glutamine synthetase
n193.03581	Vitamins metabolism	6_232406716	6	232406716	4.19962e-05	4.37679	0.0952546	232396716	232416716	NA	NA	NA	NA
n195.0663	Antioxidant metabolism	1_75410475	1	75410475	1.79251e-05	4.74654	0.0986993	75400475	75420475	Pgl_GLEAN_10034684	75400139	75401747	GLYCOSYLTRANSFERASE
n195.0663	Antioxidant metabolism	1_75410475	1	75410475	1.79251e-05	4.74654	0.0986993	75400475	75420475	Pgl_GLEAN_10034686	75415289	75418064	Nitric-oxide synthase (NADPH) / NO synthase
p203.05313	Vitamins/Starch/lipid metabolism	1_52905174	1	52905174	1.07289e-06	5.96944	0.165335	52895174	52915174	Pgl_GLEAN_10004739	52905295	52906770	ACYL CARRIER PROTEIN 4, CHLOROPLASTIC
p203.05313	Vitamins/Starch/lipid metabolism	6_231957420	6	231957420	2.22241e-05	4.65318	0.133642	231947420	231967420	Pgl_GLEAN_10024657	231952677	231954191	Galactose oxidase, beta-propeller
n204.08827	Starch and sucrose metabolism	2_10256621	2	10256621	8.74643e-05	4.05817	0.165082	10246621	10266621	Pgl_GLEAN_10006974	10251169	10262160	sucrose biosynthesis II
n204.08827	Starch and sucrose metabolism	2_10256621	2	10256621	8.74643e-05	4.05817	0.165082	10246621	10266621	Pgl_GLEAN_10006975	10265492	10266934	UDP-glucose 6-dehydrogenase
n204.08827	Starch and sucrose metabolism	4_6688739	4	6688739	2.84945e-06	5.54524	0.198494	6678739	6698739	NA	NA	NA	NA
n215.0329	Vitamins/Starch/Antioxidant/lipid metabolism	1_224032459	1	224032459	6.79105e-05	4.16806	0.0944358	224022459	224042459	Pgl_GLEAN_10017489	224031633	224037474	Starch synthase, catalytic domain
n215.0329	Vitamins/Starch/Antioxidant/lipid metabolism	1_224032459	1	224032459	6.79105e-05	4.16806	0.0944358	224022459	224042459	Pgl_GLEAN_10017490	224038975	224039949	NADH:ubiquinone reductase (H(+)-translocating)
n217.02998	Vitamins/Starch/lipid metabolism	1_224032459	1	224032459	7.67366e-05	4.115	0.0917138	224022459	224042459	Pgl_GLEAN_10017489	224031633	224037474	Starch synthase, catalytic domain
n217.02998	Vitamins/Starch/lipid metabolism	1_224032459	1	224032459	7.67366e-05	4.115	0.0917138	224022459	224042459	Pgl_GLEAN_10017490	224038975	224039949	NADH:ubiquinone reductase (H(+)-translocating)
n219.04552	Starch and sucrose metabolism	5_153037094	5	153037094	8.60757e-05	4.06512	0.126242	153027094	153047094	Pgl_GLEAN_10005335	153031186	153033585	AAA family ATPase
n223.04611	Vitamins metabolism	6_35209463	6	35209463	8.08921e-05	4.09209	0.0868074	35199463	35219463	Pgl_GLEAN_10021220	35199643	35201013	pectate lyase 4 precursor
n227.20178	Lipid metabolism	3_295148536	3	295148536	8.80063e-05	4.05549	0.0865152	295138536	295158536	Pgl_GLEAN_10027198	295146007	295150951	LEUCINE-RICH REPEAT-CONTAINING PROTEIN
n227.20178	Lipid metabolism	2_183624969	2	183624969	9.17397e-05	4.03744	0.086083	183614969	183634969	Pgl_GLEAN_10023187	183626310	183633419	PLASTIDIC GLUCOSE TRANSPORTER 2-RELATED
n239.07748	Vitamins/Starch/lipid metabolism	5_62789849	5	62789849	2.93408e-05	4.53253	0.0972548	62779849	62799849	Pgl_GLEAN_10031221	62778383	62786946	UDP-glucose-fructose-phosphate glucosyltransferase
n239.07748	Vitamins/Starch/lipid metabolism	5_62789849	5	62789849	2.93408e-05	4.53253	0.0972548	62779849	62799849	Pgl_GLEAN_10031222	62790264	62794045	4-nitrophenylphosphatase
n239.07748	Vitamins/Starch/lipid metabolism	5_62789849	5	62789849	2.93408e-05	4.53253	0.0972548	62779849	62799849	Pgl_GLEAN_10031223	62797312	62800067	Predicted membrane protein
n239.07748	Vitamins/Starch/lipid metabolism	7_58904182	7	58904182	9.91456e-05	4.00373	0.0844757	58894182	58914182	Pgl_GLEAN_10033700	58907848	58910227	Histone-lysine N-methyltransferase
n245.04434	Lipid metabolism	2_47490624	2	47490624	6.8805e-05	4.16238	0.108627	47480624	47500624	Pgl_GLEAN_10004601	47477747	47482130	Lactate/malate dehydrogenase family protein
n245.04434	Lipid metabolism	1_187970800	1	187970800	4.23912e-05	4.37272	0.113597	187960800	187980800	Pgl_GLEAN_10022088	187972478	187982821	Leucine-rich Repeat Variant
n255.23332	Starch/lipid metabolism	1_43841887	1	43841887	7.68011e-05	4.11463	0.0933151	43831887	43851887	Pgl_GLEAN_10035263	43845088	43846346	Bisdemethoxycurcumin synthase / Curcuminoid synthase
n255.23332	Starch/lipid metabolism	2_83213749	2	83213749	3.61338e-05	4.44209	0.101178	83203749	83223749	Pgl_GLEAN_10003292	83222264	83224055	ribosomal protein
n256.23697	Starch/lipid metabolism	2_240853267	2	240853267	7.5681e-05	4.12101	0.092801	240843267	240863267	Pgl_GLEAN_10018139	240861948	240865137	Cellulase / Endoglucanase
n256.23697	Starch/lipid metabolism	1_43841887	1	43841887	4.91015e-05	4.30891	0.0973059	43831887	43851887	Pgl_GLEAN_10035263	43845088	43846346	Bisdemethoxycurcumin synthase / Curcuminoid synthase
n256.23697	Starch/lipid metabolism	2_240853267	2	240853267	7.5681e-05	4.12101	0.092801	240843267	240863267	Pgl_GLEAN_10018138	240849083	240850298	Transferase
n267.07239	Starch and sucrose metabolism	1_266454042	1	266454042	2.10186e-05	4.6774	0.130935	266444042	266464042	Pgl_GLEAN_10000200	266446334	266454681	Glucose-inhibited division protein A-related
n267.07239	Starch and sucrose metabolism	2_78271797	2	78271797	8.66424e-05	4.06227	0.116517	78261797	78281797	NA	NA	NA	NA
n269.04587	Antioxidant metabolism	2_53474850	2	53474850	4.7911e-05	4.31956	0.225248	53464850	53484850	Pgl_GLEAN_10010877	53484454	53488541	AAA family ATPase
n269.21271	Lipid metabolism	1_43841887	1	43841887	7.61899e-05	4.1181	0.0936835	43831887	43851887	Pgl_GLEAN_10035263	43845088	43846346	Bisdemethoxycurcumin synthase / Curcuminoid synthase
n269.21271	Lipid metabolism	2_170288583	2	170288583	6.23306e-05	4.2053	0.0957679	170278583	170298583	Pgl_GLEAN_10035809	170294260	170297435	Cobalamin (vitamin B12) biosynthesis
n271.22852	Starch/lipid metabolism	1_43841887	1	43841887	8.31859e-06	5.07995	0.122698	43831887	43851887	Pgl_GLEAN_10035263	43845088	43846346	Bisdemethoxycurcumin synthase / Curcuminoid synthase
n279.23367	Starch/lipid metabolism	1_43841887	1	43841887	4.70415e-05	4.32752	0.0893607	43831887	43851887	Pgl_GLEAN_10035263	43845088	43846346	Bisdemethoxycurcumin synthase / Curcuminoid synthase
n279.23367	Starch/lipid metabolism	6_18736922	6	18736922	8.28068e-05	4.08193	0.08342	18726922	18746922	Pgl_GLEAN_10008485	18738502	18743311	Sucrose-phosphate synthase
n280.23706	Lipid metabolism	1_43841887	1	43841887	5.27074e-05	4.27813	0.0879777	43831887	43851887	Pgl_GLEAN_10035263	43845088	43846346	Bisdemethoxycurcumin synthase / Curcuminoid synthase
n280.23706	Lipid metabolism	6_18736922	6	18736922	7.28749e-05	4.13742	0.0845729	18726922	18746922	Pgl_GLEAN_10008485	18738502	18743311	Sucrose-phosphate synthase
n281.03635	Vitamins metabolism	7_149934822	7	149934822	8.49237e-05	4.07097	0.110028	149924822	149944822	Pgl_GLEAN_10004357	149943726	149944321	Vitamin-K reductase
n281.03635	Vitamins metabolism	7_29425298	7	29425298	3.52809e-05	4.45246	0.119004	29415298	29435298	Pgl_GLEAN_10037006	29429425	29436385	L-ascorbate oxidase / Ascorbase
n281.03635	Vitamins metabolism	7_149934822	7	149934822	8.49237e-05	4.07097	0.110028	149924822	149944822	Pgl_GLEAN_10004359	149930354	149934193	Sugar/inositol transporter
n281.24908	Starch/lipid metabolism	2_113196051	2	113196051	2.8462e-05	4.54574	0.125339	113186051	113206051	Pgl_GLEAN_10002270	113201155	113202296	Galactosylxylosylprotein 3-beta-galactosyltransferase
n281.24908	Starch/lipid metabolism	3_246553987	3	246553987	8.13887e-05	4.08944	0.114633	246543987	246563987	Pgl_GLEAN_10013845	246545235	246546059	Myosin light-chain] kinase
n282.25223	Starch/lipid metabolism	2_113196051	2	113196051	2.89128e-05	4.53891	0.124657	113186051	113206051	Pgl_GLEAN_10002270	113201155	113202296	Galactosylxylosylprotein 3-beta-galactosyltransferase
n285.11002	Antioxidant metabolism	3_213920062	3	213920062	2.8732e-05	4.54163	0.100307	213910062	213930062	Pgl_GLEAN_10031363	213920874	213924150	Alpha-amylase
p292.20267	Lipid metabolism	2_17285247	2	17285247	7.22726e-05	4.14103	0.203004	17275247	17295247	Pgl_GLEAN_10005403	17276722	17279504	Glutamate--ammonia ligase / Glutamine synthetase
p292.20267	Lipid metabolism	5_132259994	5	132259994	1.24604e-05	4.90447	0.219265	132249994	132269994	Pgl_GLEAN_10025411	132249119	132252731	1,4-beta-D-xylan synthase
p292.20267	Lipid metabolism	2_17285247	2	17285247	7.22726e-05	4.14103	0.203004	17275247	17295247	Pgl_GLEAN_10005402	17280351	17285747	sucrose degradation II (sucrose synthase)
n293.21262	Lipid metabolism	2_240851991	2	240851991	9.54986e-05	4.02	0.0844035	240841991	240861991	Pgl_GLEAN_10018139	240861948	240865137	Cellulase / Endoglucanase
n293.21262	Lipid metabolism	3_295792950	3	295792950	4.35405e-05	4.36111	0.0926284	295782950	295802950	Pgl_GLEAN_10027180	295793140	295800113	Starch synthase, catalytic domain
p296.06644	Lipid metabolism	6_1936094	6	1936094	8.3341e-05	4.07914	0.124745	1926094	1946094	Pgl_GLEAN_10001411	1941580	1944090	UDP-glucuronate decarboxylase
n297.24417	Starch/lipid metabolism	1_248744832	1	248744832	8.03099e-05	4.09523	0.0937253	248734832	248754832	Pgl_GLEAN_10026524	248752812	248755255	NAD-dependent epimerase/dehydratase
n297.24417	Starch/lipid metabolism	5_62264254	5	62264254	7.19267e-05	4.14311	0.0948674	62254254	62274254	Pgl_GLEAN_10031203	62258766	62260297	Mannan endo-1,4-beta-mannosidase
n297.24417	Starch/lipid metabolism	7_149730843	7	149730843	7.17639e-05	4.14409	0.0948908	149720843	149740843	Pgl_GLEAN_10004380	149727939	149729276	GDSL lipase/esterase
n298.24832	Starch and sucrose metabolism	5_62264254	5	62264254	8.26901e-05	4.08255	0.0905145	62254254	62274254	Pgl_GLEAN_10031203	62258766	62260297	Mannan endo-1,4-beta-mannosidase
n305.06952	Antioxidant metabolism	7_7606097	7	7606097	8.13908e-05	4.08942	0.109147	7596097	7616097	Pgl_GLEAN_10013301	7599991	7604887	starch degradation II
n305.06952	Antioxidant metabolism	7_41265564	7	41265564	2.62272e-05	4.58125	0.120765	41255564	41275564	Pgl_GLEAN_10030813	41257678	41262696	UTP--glucose-1-phosphate uridylyltransferase
n305.06952	Antioxidant metabolism	7_7606097	7	7606097	8.13908e-05	4.08942	0.109147	7596097	7616097	Pgl_GLEAN_10013302	7593803	7598137	GTP binding
n312.22665	Lipid metabolism	5_149052463	5	149052463	7.13197e-05	4.14679	0.0931419	149042463	149062463	Pgl_GLEAN_10030665	149058505	149062341	Nodulin-like
n313.23929	Starch/lipid metabolism	6_73803772	6	73803772	2.89156e-05	4.53887	0.131061	73793772	73813772	Pgl_GLEAN_10020851	73803167	73807479	GLYCOLIPID TRANSFER PROTEIN-RELATED
n314.24231	Starch and sucrose metabolism	6_73803772	6	73803772	3.72946e-05	4.42835	0.129336	73793772	73813772	Pgl_GLEAN_10020851	73803167	73807479	GLYCOLIPID TRANSFER PROTEIN-RELATED
n315.21027	Lipid metabolism	6_108040602	6	108040602	8.37262e-05	4.07714	0.106543	108030602	108050602	Pgl_GLEAN_10009283	108045526	108046653	UDP-Glycosyltransferase/glycogen phosphorylase
n319.08191	Antioxidant metabolism	3_187851726	3	187851726	7.4116e-05	4.13009	0.12504	187841726	187861726	Pgl_GLEAN_10009062	187839515	187842043	GLUTATHIONE S-TRANSFERASE
p321.04919	Vitamins metabolism	5_104384526	5	104384526	8.27179e-05	4.0824	0.0839404	104374526	104394526	Pgl_GLEAN_10035164	104393927	104396898	UDP-N-acetylmuramoylalanyl-D-glutamate-2,6-diaminopimelate ligase
p321.04919	Vitamins metabolism	5_104384526	5	104384526	8.27179e-05	4.0824	0.0839404	104374526	104394526	Pgl_GLEAN_10035163	104377922	104383041	1-aminocyclopropane-1-carboxylate synthase 9
n321.07901	Antioxidant metabolism	3_187851726	3	187851726	1.27369e-05	4.89494	0.142347	187841726	187861726	Pgl_GLEAN_10009062	187839515	187842043	GLUTATHIONE S-TRANSFERASE
n321.07901	Antioxidant metabolism	3_250178156	3	250178156	2.27204e-05	4.64358	0.136418	250168156	250188156	Pgl_GLEAN_10026075	250167225	250171029	Auxin canalisation
n321.07901	Antioxidant metabolism	3_250178156	3	250178156	2.27204e-05	4.64358	0.136418	250168156	250188156	Pgl_GLEAN_10026074	250178465	250179555	Galactose oxidase / Beta-galactose oxidase
n321.07901	Antioxidant metabolism	3_250178156	3	250178156	2.27204e-05	4.64358	0.136418	250168156	250188156	Pgl_GLEAN_10026073	250179595	250180277	Galactose oxidase / Beta-galactose oxidase
p323.07471	Antioxidant metabolism	7_41265564	7	41265564	2.76391e-05	4.55848	0.144639	41255564	41275564	Pgl_GLEAN_10030813	41257678	41262696	UTP--glucose-1-phosphate uridylyltransferase
n323.09927	Starch and sucrose metabolism	3_214922811	3	214922811	7.84745e-05	4.10527	0.137609	214912811	214932811	Pgl_GLEAN_10031396	214915906	214924954	Alpha-amylase/branching enzyme
n325.11481	Vitamins/Starch and sucrose metabolism	5_144967682	5	144967682	4.57332e-05	4.33977	0.158723	144957682	144977682	Pgl_GLEAN_10031502	144962395	144964077	Sugar/inositol transporter
n325.11481	Vitamins/Starch and sucrose metabolism	3_258905510	3	258905510	6.92647e-05	4.15949	0.154686	258895510	258915510	Pgl_GLEAN_10008792	258889689	258897022	Sugar transporter/spinster transmembrane protein
n325.11481	Vitamins/Starch and sucrose metabolism	6_238592175	6	238592175	9.23692e-05	4.03447	0.151902	238582175	238602175	Pgl_GLEAN_10014959	238581859	238583310	UDP-glucuronosyl and UDP-glucosyl transferase
n325.11481	Vitamins/Starch and sucrose metabolism	6_238592175	6	238592175	9.23692e-05	4.03447	0.151902	238582175	238602175	Pgl_GLEAN_10014960	238597552	238599000	UDP-glucuronosyl and UDP-glucosyl transferase
n327.21893	Lipid metabolism	5_99287286	5	99287286	6.70376e-05	4.17368	0.0949815	99277286	99297286	Pgl_GLEAN_10021788	99282878	99285143	beta-amylase activity
n333.06015	Antioxidant metabolism	2_17942418	2	17942418	7.55266e-06	5.1219	0.109504	17932418	17952418	Pgl_GLEAN_10006417	17940713	17958482	inositol (1,4,5)-trisphosphate biosynthesis
n333.06015	Antioxidant metabolism	2_2092907	2	2092907	6.95748e-05	4.15755	0.0858424	2082907	2102907	Pgl_GLEAN_10023320	2099882	2102156	Uridine diphosphogalactose-galactosylxylose galactosyltransferase
n333.09702	Antioxidant metabolism	5_85698379	5	85698379	3.57422e-06	5.44682	0.132947	85688379	85708379	Pgl_GLEAN_10032129	85692345	85693766	Glycosyltransferase family
n337.09402	Antioxidant metabolism	6_106009267	6	106009267	3.32515e-05	4.47819	0.100599	105999267	106019267	Pgl_GLEAN_10010541	106004126	106007656	carbamoyltransferase
n337.09402	Antioxidant metabolism	1_266447651	1	266447651	8.38473e-05	4.07651	0.0909388	266437651	266457651	Pgl_GLEAN_10000200	266446334	266454681	Glucose-inhibited division protein A-related
p337.2363	Antioxidant metabolism	1_28544537	1	28544537	3.59509e-05	4.44429	0.188189	28534537	28554537	Pgl_GLEAN_10024501	28550476	28550901	THIOREDOXIN
n339.32724	Starch and sucrose metabolism	2_192646920	2	192646920	4.4834e-05	4.34839	0.0889442	192636920	192656920	Pgl_GLEAN_10038022	192645752	192650029	Uridine diphosphogalactose-galactosylxylose galactosyltransferase
n341.10992	Vitamins/Starch and sucrose metabolism	2_112037400	2	112037400	1.68644e-05	4.77303	0.219747	112027400	112047400	Pgl_GLEAN_10008200	112034447	112038681	sucrose degradation II (sucrose synthase)
n341.10992	Vitamins/Starch and sucrose metabolism	2_240970363	2	240970363	5.37734e-05	4.26943	0.209066	240960363	240980363	Pgl_GLEAN_10018152	240969007	240983031	starch degradation II
n341.10992	Vitamins/Starch and sucrose metabolism	2_240970362	2	240970362	9.18992e-05	4.03669	0.204193	240960362	240980362	Pgl_GLEAN_10018152	240969007	240983031	starch degradation II
n342.11273	Starch and sucrose metabolism	2_112037400	2	112037400	2.07096e-05	4.68383	0.218379	112027400	112047400	Pgl_GLEAN_10008200	112034447	112038681	sucrose degradation II (sucrose synthase)
n342.11273	Starch and sucrose metabolism	2_240970363	2	240970363	6.3063e-05	4.20023	0.208157	240960363	240980363	Pgl_GLEAN_10018152	240969007	240983031	starch degradation II
p344.99857	Vitamins/Starch/lipid metabolism	7_74750571	7	74750571	8.99924e-05	4.04579	0.224602	74740571	74760571	Pgl_GLEAN_10008681	74747483	74749209	UDP-glucosyltransferase
p345.14111	Antioxidant metabolism	1_45038675	1	45038675	9.38715e-05	4.02747	0.0934429	45028675	45048675	Pgl_GLEAN_10035230	45045243	45052662	Phosphotriesterase
p353.21024	Antioxidant metabolism	2_7812343	2	7812343	8.38236e-05	4.07663	0.213566	7802343	7822343	Pgl_GLEAN_10022823	7814873	7820923	Glucose-6-phosphate isomerase
n355.32352	Starch and sucrose metabolism	3_291178106	3	291178106	5.29323e-06	5.27628	0.111877	291168106	291188106	Pgl_GLEAN_10024977	291173991	291177290	Alpha/Beta hydrolase
n357.10492	Starch and sucrose metabolism	3_210576810	3	210576810	2.50593e-05	4.60103	0.0951181	210566810	210586810	Pgl_GLEAN_10029223	210573632	210573922	UDP-glucuronosyl and UDP-glucosyl transferase
n357.10492	Starch and sucrose metabolism	3_210576810	3	210576810	2.50593e-05	4.60103	0.0951181	210566810	210586810	Pgl_GLEAN_10029224	210574506	210575066	UDP-glucuronosyl and UDP-glucosyl transferase
n357.10492	Starch and sucrose metabolism	7_153357776	7	153357776	3.57845e-05	4.4463	0.0913297	153347776	153367776	Pgl_GLEAN_10011272	153350376	153354332	Galactosyltransferases
n361.09201	Vitamins/Antioxidant metabolism	5_110611308	5	110611308	9.19927e-06	5.03625	0.118422	110601308	110621308	Pgl_GLEAN_10008673	110607730	110608950	Chitinase / Poly-beta-glucosaminidase
n361.09201	Vitamins/Antioxidant metabolism	5_110611310	5	110611310	1.22226e-05	4.91284	0.115398	110601310	110621310	Pgl_GLEAN_10008673	110607730	110608950	Chitinase / Poly-beta-glucosaminidase
n361.09201	Vitamins/Antioxidant metabolism	1_39737788	1	39737788	5.45973e-05	4.26283	0.099673	39727788	39747788	Pgl_GLEAN_10010619	39737995	39740391	Alcohol-forming fatty acyl-CoA reductase
n361.09201	Vitamins/Antioxidant metabolism	5_110611308	5	110611308	9.19927e-06	5.03625	0.118422	110601308	110621308	Pgl_GLEAN_10008674	110603225	110604175	Thiomorpholine-carboxylate dehydrogenase
n361.09201	Vitamins/Antioxidant metabolism	5_110611310	5	110611310	1.22226e-05	4.91284	0.115398	110601310	110621310	Pgl_GLEAN_10008674	110603225	110604175	Thiomorpholine-carboxylate dehydrogenase
n371.0993	Antioxidant metabolism	2_47490624	2	47490624	5.24384e-05	4.28035	0.134435	47480624	47500624	Pgl_GLEAN_10004601	47477747	47482130	Lactate/malate dehydrogenase family protein
n371.0993	Antioxidant metabolism	7_21761155	7	21761155	2.3634e-05	4.62646	0.142502	21751155	21771155	Pgl_GLEAN_10008782	21751918	21753079	UDP-glucuronosyl and UDP-glucosyl transferase
p377.26706	Antioxidant metabolism	3_291178106	3	291178106	7.1345e-05	4.14664	0.0928217	291168106	291188106	Pgl_GLEAN_10024977	291173991	291177290	Alpha/Beta hydrolase
n380.1575	Vitamins metabolism	1_220423775	1	220423775	3.40563e-05	4.4678	0.0929089	220413775	220433775	Pgl_GLEAN_10017799	220423073	220427905	hexokinase
p381.07996	Starch and sucrose metabolism	5_145070672	5	145070672	5.88266e-05	4.23043	0.170015	145060672	145080672	Pgl_GLEAN_10031510	145070966	145072689	Sugar/inositol transporter
p383.09634	Starch and sucrose metabolism	2_69966664	2	69966664	3.00386e-05	4.52232	0.150317	69956664	69976664	Pgl_GLEAN_10006658	69967151	69968596	Phosphogluconic acid dehydrogenase
p383.09634	Starch and sucrose metabolism	2_69939629	2	69939629	9.75135e-05	4.01094	0.138689	69929629	69949629	Pgl_GLEAN_10006663	69938611	69942859	1,4-beta-D-xylan synthase
p383.09634	Starch and sucrose metabolism	2_69939629	2	69939629	9.75135e-05	4.01094	0.138689	69929629	69949629	Pgl_GLEAN_10006662	69944410	69945826	Dolichyl-diphosphooligosaccharide--protein glycotransferase
p383.09634	Starch and sucrose metabolism	2_201166155	2	201166155	3.60014e-05	4.44368	0.148516	201156155	201176155	Pgl_GLEAN_10036778	201157687	201160129	NAD-dependent epimerase/dehydratase
p384.18817	Vitamins metabolism	7_64994010	7	64994010	9.30877e-05	4.03111	0.0812647	64984010	65004010	Pgl_GLEAN_10031980	64993525	64995775	Isoflavone 2'-hydroxylase / Isoflavone 2'-monooxygenase
n387.11514	Starch and sucrose metabolism	2_240970362	2	240970362	6.05551e-06	5.21785	0.136218	240960362	240980362	Pgl_GLEAN_10018152	240969007	240983031	starch degradation II
n387.11514	Starch and sucrose metabolism	2_240970363	2	240970363	4.19943e-06	5.37681	0.140093	240960363	240980363	Pgl_GLEAN_10018152	240969007	240983031	starch degradation II
n387.11514	Starch and sucrose metabolism	2_240970386	2	240970386	3.7306e-05	4.42822	0.117258	240960386	240980386	Pgl_GLEAN_10018152	240969007	240983031	starch degradation II
n387.11514	Starch and sucrose metabolism	2_216906136	2	216906136	3.00841e-05	4.52166	0.119476	216896136	216916136	Pgl_GLEAN_10004532	216907798	216914551	sucrose-phosphate synthase
n387.11514	Starch and sucrose metabolism	3_257926809	3	257926809	1.19878e-05	4.92126	0.129039	257916809	257936809	NA	NA	NA	NA
n401.13098	Starch and sucrose metabolism	2_240970362	2	240970362	4.63765e-05	4.3337	0.100781	240960362	240980362	Pgl_GLEAN_10018152	240969007	240983031	starch degradation II
n401.13098	Starch and sucrose metabolism	2_240970363	2	240970363	4.79156e-05	4.31952	0.10044	240960363	240980363	Pgl_GLEAN_10018152	240969007	240983031	starch degradation II
n401.13098	Starch and sucrose metabolism	2_216906136	2	216906136	9.57661e-05	4.01879	0.0932649	216896136	216916136	Pgl_GLEAN_10004532	216907798	216914551	sucrose-phosphate synthase
n401.13098	Starch and sucrose metabolism	5_86848094	5	86848094	8.41112e-05	4.07515	0.0946037	86838094	86858094	Pgl_GLEAN_10024522	86853316	86856351	6-Phosphogluconate Dehydrogenase
n431.09958	Antioxidant metabolism	5_67386818	5	67386818	9.35535e-05	4.02894	0.25837	67376818	67396818	Pgl_GLEAN_10017715	67387851	67388202	Phospholipase A1
n431.09958	Antioxidant metabolism	2_28355921	2	28355921	1.28724e-05	4.89034	0.275356	28345921	28365921	Pgl_GLEAN_10001802	28354565	28356684	rRNA N-glycosylase / rRNA N-glycosidase
n431.09958	Antioxidant metabolism	6_35209463	6	35209463	5.9714e-05	4.22392	0.262171	35199463	35219463	Pgl_GLEAN_10021220	35199643	35201013	pectate lyase 4 precursor
n432.10287	Antioxidant metabolism	5_67386818	5	67386818	6.91376e-05	4.16029	0.262075	67376818	67396818	Pgl_GLEAN_10017715	67387851	67388202	Phospholipase A1
n432.10287	Antioxidant metabolism	2_28355921	2	28355921	1.65339e-05	4.78163	0.274313	28345921	28365921	Pgl_GLEAN_10001802	28354565	28356684	rRNA N-glycosylase / rRNA N-glycosidase
n432.10287	Antioxidant metabolism	6_35209463	6	35209463	5.00103e-05	4.30094	0.264822	35199463	35219463	Pgl_GLEAN_10021220	35199643	35201013	pectate lyase 4 precursor
p433.11328	Antioxidant metabolism	2_28355921	2	28355921	2.16324e-05	4.66489	0.277568	28345921	28365921	Pgl_GLEAN_10001802	28354565	28356684	rRNA N-glycosylase / rRNA N-glycosidase
n447.09482	Flavone and flavonol biosynthesis	5_104384524	5	104384524	2.88822e-05	4.53937	0.100816	104374524	104394524	Pgl_GLEAN_10035163	104377922	104383041	1-aminocyclopropane-1-carboxylate synthase 9
n447.09482	Flavone and flavonol biosynthesis	5_104384525	5	104384525	7.76199e-05	4.11003	0.0904592	104374525	104394525	Pgl_GLEAN_10035163	104377922	104383041	1-aminocyclopropane-1-carboxylate synthase 9
n447.09482	Antioxidant metabolism	5_104384524	5	104384524	2.88822e-05	4.53937	0.100816	104374524	104394524	Pgl_GLEAN_10035164	104393927	104396898	UDP-N-acetylmuramoylalanyl-D-glutamate-2,6-diaminopimelate ligase
n447.09482	Antioxidant metabolism	5_104384525	5	104384525	7.76199e-05	4.11003	0.0904592	104374525	104394525	Pgl_GLEAN_10035164	104393927	104396898	UDP-N-acetylmuramoylalanyl-D-glutamate-2,6-diaminopimelate ligase
n448.09818	Antioxidant metabolism	5_104384524	5	104384524	8.75141e-05	4.05792	0.0850352	104374524	104394524	Pgl_GLEAN_10035163	104377922	104383041	1-aminocyclopropane-1-carboxylate synthase 9
n448.09818	Antioxidant metabolism	5_104384524	5	104384524	8.75141e-05	4.05792	0.0850352	104374524	104394524	Pgl_GLEAN_10035164	104393927	104396898	UDP-N-acetylmuramoylalanyl-D-glutamate-2,6-diaminopimelate ligase
p455.10834	Lipid metabolism	2_233744008	2	233744008	8.47487e-05	4.07187	0.088697	233734008	233754008	Pgl_GLEAN_10024810	233730622	233738347	Beta-glucosidase / Gentobiase (carbohydrate metabolic process)
p469.30823	Vitamins metabolism	2_59803714	2	59803714	9.00224e-06	5.04565	0.219893	59793714	59813714	Pgl_GLEAN_10036182	59794410	59796782	carbamoyltransferase (anti)
p475.1785	Vitamins metabolism	1_271447003	1	271447003	9.79407e-05	4.00904	0.0968886	271437003	271457003	Pgl_GLEAN_10038258	271445996	271451047	Fatty acid amide hydrolase
n485.0686	Antioxidant metabolism	2_22856264	2	22856264	5.08798e-05	4.29345	0.0879437	22846264	22866264	Pgl_GLEAN_10012350	22859747	22861322	Nicotinamide-nucleotide adenylyltransferase / NMNAT
n485.0686	Antioxidant metabolism	2_22856264	2	22856264	5.08798e-05	4.29345	0.0879437	22846264	22866264	Pgl_GLEAN_10012349	22855009	22855472	alpha-mannosidase
n485.15305	Starch and sucrose metabolism	2_182709053	2	182709053	7.06451e-05	4.15092	0.169262	182699053	182719053	Pgl_GLEAN_10013807	182699300	182699869	Peroxyureidoacrylate/ureidoacrylate amidohydrolase
p496.34027	Vitamins metabolism	2_59803714	2	59803714	9.83245e-05	4.00734	0.090664	59793714	59813714	Pgl_GLEAN_10036182	59794410	59796782	carbamoyltransferase (anti)
p498.1514	Vitamins metabolism	3_27263110	3	27263110	5.49288e-05	4.2602	0.0897775	27253110	27273110	Pgl_GLEAN_10027661	27247016	27253146	Phosphoinositide phospholipase C
p498.1514	Vitamins metabolism	3_27263110	3	27263110	5.49288e-05	4.2602	0.0897775	27253110	27273110	Pgl_GLEAN_10027662	27262551	27265757	6-phosphogluconate dehydrogenase
p524.15222	Vitamins metabolism	1_120651564	1	120651564	8.46672e-05	4.07228	0.103423	120641564	120661564	Pgl_GLEAN_10034830	120655638	120657995	pseudouridine-5'-phosphate glycosidase (psuG)
p527.15973	Starch and sucrose metabolism	7_21761155	7	21761155	2.32533e-05	4.63351	0.172199	21751155	21771155	Pgl_GLEAN_10008782	21751918	21753079	UDP-glucuronosyl and UDP-glucosyl transferase
n544.19	Starch and sucrose metabolism	1_252716886	1	252716886	9.06966e-05	4.04241	0.130973	252706886	252726886	Pgl_GLEAN_10029426	252713371	252714273	Glucose/ribitol dehydrogenase
n549.16833	Starch and sucrose metabolism	7_21761155	7	21761155	1.5449e-05	4.8111	0.189134	21751155	21771155	Pgl_GLEAN_10008782	21751918	21753079	UDP-glucuronosyl and UDP-glucosyl transferase
n563.18439	Starch and sucrose metabolism	1_253467118	1	253467118	2.47558e-05	4.60632	0.133101	253457118	253477118	Pgl_GLEAN_10029403	253455953	253459111	Lysosome
n563.18439	Starch and sucrose metabolism	1_253467118	1	253467118	2.47558e-05	4.60632	0.133101	253457118	253477118	Pgl_GLEAN_10029402	253462938	253464501	Diacylglycerol O-acyltransferase / Diglyceride acyltransferase
n563.18439	Starch and sucrose metabolism	5_45174258	5	45174258	2.86081e-05	4.54351	0.131615	45164258	45184258	Pgl_GLEAN_10010775	45165456	45167428	strictosidine synthase 1 precursor
n577.15814	Antioxidant metabolism	1_248743060	1	248743060	4.26084e-05	4.3705	0.220951	248733060	248753060	Pgl_GLEAN_10026524	248752812	248755255	Flavonol reductase/cinnamoyl-CoA reductase
p579.17188	Antioxidant metabolism	1_248743060	1	248743060	9.74555e-06	5.01119	0.235731	248733060	248753060	Pgl_GLEAN_10026524	248752812	248755255	Flavonol reductase/cinnamoyl-CoA reductase
n593.1532	Antioxidant metabolism	6_35209463	6	35209463	6.19068e-05	4.20826	0.20079	35199463	35219463	Pgl_GLEAN_10021220	35199643	35201013	pectate lyase 4 precursor
n594.15649	Antioxidant metabolism	6_35209463	6	35209463	5.73087e-05	4.24178	0.199319	35199463	35219463	Pgl_GLEAN_10021220	35199643	35201013	pectate lyase 4 precursor
p595.16711	Antioxidant metabolism	3_177443332	3	177443332	8.83192e-05	4.05394	0.212792	177433332	177453332	Pgl_GLEAN_10029093	177440640	177443222	Triacylglycerol lipase
n595.19019	Folate biosynthesis	2_214450270	2	214450270	9.08152e-06	5.04184	0.239731	214440270	214460270	Pgl_GLEAN_10031325	214440006	214440698	PEROXIREDOXIN-5
n595.19019	Folate biosynthesis	2_214450270	2	214450270	9.08152e-06	5.04184	0.239731	214440270	214460270	Pgl_GLEAN_10031324	214446626	214452235	Glucomannan 4-beta-mannosyltransferase
p596.16937	Antioxidant metabolism	3_177443332	3	177443332	8.73668e-05	4.05865	0.215883	177433332	177453332	Pgl_GLEAN_10029093	177440640	177443222	Triacylglycerol lipase
n597.39429	Antioxidant metabolism	6_38315259	6	38315259	7.77951e-05	4.10905	0.0831425	38305259	38325259	Pgl_GLEAN_10012012	38315676	38319127	NADH-ubiquinone oxidoreductase
n609.14825	Antioxidant metabolism	5_85539373	5	85539373	3.82042e-05	4.41789	0.188768	85529373	85549373	Pgl_GLEAN_10032138	85538173	85547599	Alpha-amylase/branching enzyme
n609.14825	Antioxidant metabolism	3_229729970	3	229729970	7.27821e-05	4.13798	0.182706	229719970	229739970	Pgl_GLEAN_10021961	229735336	229736053	Lipase/lipooxygenase domain
n609.39435	Antioxidant metabolism	1_86105428	1	86105428	8.27788e-05	4.08208	0.0824922	86095428	86115428	Pgl_GLEAN_10008973	86110492	86116593	Dolichyl-phosphate beta-D-mannosyltransferase
n609.39435	Antioxidant metabolism	1_74091331	1	74091331	6.86903e-05	4.1631	0.0844484	74081331	74101331	Pgl_GLEAN_10007496	74083710	74093556	MADS box transcription factor
n609.39435	Antioxidant metabolism	1_74091331	1	74091331	6.86903e-05	4.1631	0.0844484	74081331	74101331	Pgl_GLEAN_10007497	74097904	74101885	Phosphoglycerate dehydrogenase
n609.39435	Antioxidant metabolism	1_86105428	1	86105428	8.27788e-05	4.08208	0.0824922	86095428	86115428	Pgl_GLEAN_10008972	86099794	86101260	OMA1 HOMOLOG, ZINC METALLOPEPTIDASE
n609.39435	Antioxidant metabolism	4_73217514	4	73217514	1.5621e-05	4.80629	0.100175	73207514	73227514	NA	NA	NA	NA
n610.15161	Antioxidant metabolism	5_85539373	5	85539373	4.06548e-05	4.39089	0.189967	85529373	85549373	Pgl_GLEAN_10032138	85538173	85547599	Alpha-amylase/branching enzyme
n610.15161	Antioxidant metabolism	2_210427657	2	210427657	2.19645e-07	6.65828	0.240972	210417657	210437657	Pgl_GLEAN_10002091	210414917	210420168	Predicted Ca2+-dependent phospholipid-binding protein
n610.15161	Antioxidant metabolism	3_229729970	3	229729970	7.48224e-05	4.12597	0.184246	229719970	229739970	Pgl_GLEAN_10021961	229735336	229736053	Lipase/lipooxygenase domain
p611.16241	Antioxidant metabolism	2_17620363	2	17620363	7.19e-05	4.14327	0.176045	17610363	17630363	Pgl_GLEAN_10002072	17607479	17611409	GDSL/SGNH-like Acyl-Esterase family found in Pmr5 and Cas1p
p611.16241	Antioxidant metabolism	2_17620363	2	17620363	7.19e-05	4.14327	0.176045	17610363	17630363	Pgl_GLEAN_10002070	17621366	17625161	P-loop containing nucleoside triphosphate hydrolase
p611.16241	Antioxidant metabolism	2_17620363	2	17620363	7.19e-05	4.14327	0.176045	17610363	17630363	Pgl_GLEAN_10002071	17617614	17620592	omega-3 fatty acid desaturase
p611.16241	Antioxidant metabolism	2_210427657	2	210427657	1.43564e-07	6.84295	0.237343	210417657	210437657	Pgl_GLEAN_10002091	210414917	210420168	Predicted Ca2+-dependent phospholipid-binding protein
n611.40912	Antioxidant metabolism	1_43008776	1	43008776	6.85107e-05	4.16424	0.087316	42998776	43018776	Pgl_GLEAN_10017252	43008617	43009132	Pectate lyase / PPase-N
n615.13208	Antioxidant metabolism	3_297227211	3	297227211	7.35655e-05	4.13333	0.190983	297217211	297237211	Pgl_GLEAN_10004226	297215821	297217331	Naringenin,2-oxoglutarate:oxygen oxidoreductase (Iron/ascorbate family oxidoreductases)
n615.13208	Antioxidant metabolism	1_248743060	1	248743060	6.13718e-05	4.21203	0.192664	248733060	248753060	Pgl_GLEAN_10026524	248752812	248755255	Flavonol reductase/cinnamoyl-CoA reductase
p617.14764	Antioxidant metabolism	3_177443332	3	177443332	6.30019e-05	4.20065	0.211523	177433332	177453332	Pgl_GLEAN_10029093	177440640	177443222	Triacylglycerol lipase
n645.12445	Antioxidant metabolism	3_125773850	3	125773850	7.92999e-06	5.10073	0.153144	125763850	125783850	Pgl_GLEAN_10023952	125780962	125788360	Succinyl-CoA:dihydrolipoate S-succinyltransferase
n645.12445	Antioxidant metabolism	6_214428426	6	214428426	3.98845e-05	4.3992	0.136723	214418426	214438426	Pgl_GLEAN_10020738	214422320	214422685	Peroxidase (peroxidase)
n647.12158	Antioxidant metabolism	5_85539373	5	85539373	2.39729e-05	4.62028	0.15149	85529373	85549373	Pgl_GLEAN_10032138	85538173	85547599	Alpha-amylase/branching enzyme
n647.12158	Antioxidant metabolism	2_210427657	2	210427657	2.5864e-06	5.5873	0.174127	210417657	210437657	Pgl_GLEAN_10002091	210414917	210420168	Predicted Ca2+-dependent phospholipid-binding protein
n665.21729	Starch and sucrose metabolism	1_245569463	1	245569463	4.30928e-05	4.3656	0.144074	245559463	245579463	Pgl_GLEAN_10020096	245566823	245577498	L-tryptophan---pyruvate aminotransferase (TAA1)
n665.21729	Starch and sucrose metabolism	5_53428988	5	53428988	8.09943e-05	4.09155	0.137831	53418988	53438988	Pgl_GLEAN_10019827	53428445	53429011	4'-methoxyisoflavone 2'-hydroxylase / Isoflavone 2'-monooxygenase
n666.21918	Starch and sucrose metabolism	1_245569463	1	245569463	9.77652e-05	4.00982	0.141254	245559463	245579463	Pgl_GLEAN_10020096	245566823	245577498	L-tryptophan---pyruvate aminotransferase (TAA1)
n701.19293	Starch and sucrose metabolism	5_111199145	5	111199145	4.93146e-05	4.30702	0.0980553	111189145	111209145	Pgl_GLEAN_10017186	111195060	111196853	Sugar/inositol transporter
n703.18976	Starch and sucrose metabolism	1_245569463	1	245569463	8.001e-05	4.09686	0.105507	245559463	245579463	Pgl_GLEAN_10020096	245566823	245577498	L-tryptophan---pyruvate aminotransferase (TAA1)
n703.18976	Starch and sucrose metabolism	5_111199145	5	111199145	8.4529e-05	4.07299	0.104946	111189145	111209145	Pgl_GLEAN_10017186	111195060	111196853	Sugar/inositol transporter
n703.18976	Starch and sucrose metabolism	1_245569463	1	245569463	8.001e-05	4.09686	0.105507	245559463	245579463	Pgl_GLEAN_10020095	245578620	245578856	chr1
n703.18976	Starch and sucrose metabolism	1_35201029	1	35201029	9.19234e-05	4.03657	0.104091	35191029	35211029	Pgl_GLEAN_10036072	35187506	35193348	3-hydroxyisobutyryl-CoA hydrolase
p705.18652	Starch and sucrose metabolism	1_245569463	1	245569463	5.02575e-05	4.2988	0.154515	245559463	245579463	Pgl_GLEAN_10020096	245566823	245577498	L-tryptophan---pyruvate aminotransferase (TAA1)
n711.22284	Starch and sucrose metabolism	7_16163680	7	16163680	8.11619e-05	4.09065	0.115454	16153680	16173680	Pgl_GLEAN_10019669	16162003	16163672	Sugar/inositol transporter
n756.25891	Antioxidant metabolism	7_121228389	7	121228389	4.01944e-05	4.39583	0.109078	121218389	121238389	Pgl_GLEAN_10022955	121216779	121225698	Glucose-6-phosphate isomerase
n976.30902	Lipid metabolism	5_122583642	5	122583642	1.68912e-05	4.77234	0.149061	122573642	122593642	Pgl_GLEAN_10029768	122582858	122584247	(S)-norcoclaurine synthase / (S)-norlaudanosoline synthase
n976.30902	Lipid metabolism	5_122583643	5	122583643	5.88583e-05	4.23019	0.13653	122573643	122593643	Pgl_GLEAN_10029768	122582858	122584247	(S)-norcoclaurine synthase / (S)-norlaudanosoline synthase
n977.31171	Lipid metabolism	5_122583642	5	122583642	3.77658e-06	5.4229	0.155447	122573642	122593642	Pgl_GLEAN_10029768	122582858	122584247	(S)-norcoclaurine synthase / (S)-norlaudanosoline synthase
n977.31171	Lipid metabolism	5_122583643	5	122583643	1.30346e-05	4.8849	0.142608	122573643	122593643	Pgl_GLEAN_10029768	122582858	122584247	(S)-norcoclaurine synthase / (S)-norlaudanosoline synthase
n977.31171	Lipid metabolism	5_118194202	5	118194202	6.13358e-05	4.21229	0.126869	118184202	118204202	Pgl_GLEAN_10034900	118194302	118195819	glucan endo-1,3-beta-glucosidase precursor
n978.30353	Lipid metabolism	5_122583642	5	122583642	7.44818e-06	5.12795	0.170692	122573642	122593642	Pgl_GLEAN_10029768	122582858	122584247	(S)-norcoclaurine synthase / (S)-norlaudanosoline synthase
n978.30353	Lipid metabolism	5_122583643	5	122583643	2.44774e-05	4.61123	0.158792	122573643	122593643	Pgl_GLEAN_10029768	122582858	122584247	(S)-norcoclaurine synthase / (S)-norlaudanosoline synthase
n1038.30847	Lipid metabolism	1_268605302	1	268605302	8.12787e-05	4.09002	0.106314	268595302	268615302	Pgl_GLEAN_10032953	268595921	268600874	DNA glycosylase
n1038.30847	Lipid metabolism	1_268605302	1	268605302	8.12787e-05	4.09002	0.106314	268595302	268615302	Pgl_GLEAN_10032950	268614012	268618055	3-deoxy-8-phosphooctulonate synthase
n1038.30847	Lipid metabolism	5_50109575	5	50109575	3.15192e-05	4.50143	0.11605	50099575	50119575	Pgl_GLEAN_10022961	50098437	50099964	Scopoletin glucosyltransferase
p1066.31824	Lipid metabolism	5_145070672	5	145070672	3.48823e-06	5.4574	0.187033	145060672	145080672	Pgl_GLEAN_10031510	145070966	145072689	Sugar/inositol transporter
p1066.31824	Lipid metabolism	5_145070702	5	145070702	2.27708e-05	4.64262	0.168359	145060702	145080702	Pgl_GLEAN_10031510	145070966	145072689	Sugar/inositol transporter
p1066.31824	Lipid metabolism	5_145070692	5	145070692	3.00341e-05	4.52239	0.165645	145060692	145080692	Pgl_GLEAN_10031510	145070966	145072689	Sugar/inositol transporter
