# Supplementary material for: Metabolite Diversity and Metabolic Genome-Wide Marker Association Studies (Mgwas) for Health Benefiting Nutritional Traits in Pearl Millet Grains
Source: Cells. 2021 Nov 8;10(11):3076. doi: 10.3390/cells10113076 (PMC8621611; doi:10.3390/cells10113076)
Supplement: Supplementary file 1 [file cells-10-03076-s001.zip › Suppl_table_S7.xlsx]

## Sheet: Sheet1
Supplementary table S7: Probable candidate genes resided around significantly associated markers with metabolite in pearl millet.
Trait	SNP	Chromosome	Position	P.value	-log	Rsquare	effect	LD_start	LD_end	Gene_name	Gene_start	Gene_stop	Gene_description
n71.01389	6_192433767	6	192433767	6.24001e-05	4.20481	0.0854584	-0.0104611	192423767	192443767	Pgl_GLEAN_10034427	192442193	192442552	calvin cycle protein CP12
n71.01389	6_122282043	6	122282043	5.56796e-05	4.2543	0.0866578	-0.0110623	122272043	122292043	Pgl_GLEAN_10014950	122279872	122283865	Legumain / Vicilin peptidohydrolase
n71.01389	2_216125526	2	216125526	1.40378e-05	4.8527	0.101324	0.0129765	216115526	216135526	Pgl_GLEAN_10010705	216134580	216137220	Xylogalacturonan xylosyltransferase
n71.01389	2_216125548	2	216125548	6.81718e-05	4.1664	0.0845287	-0.0116304	216115548	216135548	Pgl_GLEAN_10010705	216134580	216137220	Xylogalacturonan xylosyltransferase
n73.02953	5_52525375	5	52525375	5.25894e-05	4.2791	0.089556	-0.00436451	52515375	52535375	Pgl_GLEAN_10012514	52522547	52526777	Argonaute, linker 1 domain
n73.02953	3_194139364	3	194139364	8.58312e-05	4.06635	0.0844232	-0.00421575	194129364	194149364	Pgl_GLEAN_10038641	194142849	194144901	Ribosomal protein S8e
n75.00883	1_49922444	1	49922444	3.50412e-05	4.45542	0.101058	-0.00472937	49912444	49932444	Pgl_GLEAN_10013482	49918040	49918418	DNA topoisomerase
n75.00883	7_104933696	7	104933696	9.08573e-05	4.04164	0.0911278	0.00455739	104923696	104943696	Pgl_GLEAN_10012598	104917674	104924887	Histone acetyltransferase
n75.00883	7_104933696	7	104933696	9.08573e-05	4.04164	0.0911278	0.00455739	104923696	104943696	Pgl_GLEAN_10012596	104934417	104935515	Plastocyanin-like domain (Cu_bind_like)
n75.00883	7_104933696	7	104933696	9.08573e-05	4.04164	0.0911278	0.00455739	104923696	104943696	Pgl_GLEAN_10012597	104928654	104933591	Ran binding domain
n83.05022	1_222793884	1	222793884	9.32777e-05	4.03022	0.0825627	0.00699563	222783884	222803884	Pgl_GLEAN_10002382	222796198	222797422	O-METHYLTRANSFERASE
n83.05022	2_214928411	2	214928411	8.59969e-05	4.06552	0.0834113	0.0046518	214918411	214938411	Pgl_GLEAN_10031307	214919728	214921373	RNA-binding protein EIF1AD
n89.02444	6_215245486	6	215245486	5.60539e-05	4.25139	0.0954294	-0.24767	215235486	215255486	Pgl_GLEAN_10020708	215240664	215241801	ubiquitin-dependent protein catabolic process
n96.9696	2_216125526	2	216125526	8.15431e-05	4.08861	0.0826509	0.0239512	216115526	216135526	Pgl_GLEAN_10010705	216134580	216137220	Xylogalacturonan xylosyltransferase
n99.04523	6_44386321	6	44386321	3.09462e-05	4.50939	0.179243	0.015916	44376321	44396321	Pgl_GLEAN_10037235	44384236	44386472	ribonuclease-binding protein
n102.05643	2_186021196	2	186021196	8.79728e-05	4.05565	0.0896146	-0.00333197	186011196	186031196	Pgl_GLEAN_10026924	186022538	186024451	Cytochrome b5-like heme/steroid binding domain
n105.01949	1_49922444	1	49922444	7.32449e-05	4.13522	0.0837742	-0.0129432	49912444	49932444	Pgl_GLEAN_10013482	49918040	49918418	DNA topoisomerase
n105.01949	6_215245486	6	215245486	7.74893e-05	4.11076	0.0831836	0.0145272	215235486	215255486	Pgl_GLEAN_10020708	215240664	215241801	ubiquitin-dependent protein catabolic process
n114.03094	5_116857689	5	116857689	2.33661e-05	4.63141	0.162345	-0.0017908	116847689	116867689	Pgl_GLEAN_10034927	116855707	116856902	ATP-DEPENDENT CLP PROTEASE
n114.03094	5_80400671	5	80400671	3.38759e-05	4.47011	0.158683	0.00202503	80390671	80410671	Pgl_GLEAN_10038487	80403978	80406763	DUF3615
n114.03094	2_207495691	2	207495691	8.69112e-05	4.06092	0.149484	0.00153096	207485691	207505691	Pgl_GLEAN_10027766	207489662	207490933	SEL-1-LIKE PROTEIN
n119.03499	2_214238091	2	214238091	3.7411e-05	4.427	0.0908579	0.00236005	214228091	214248091	Pgl_GLEAN_10017590	214243575	214246916	large subunit ribosomal protein L8e
n119.03499	2_214238091	2	214238091	3.7411e-05	4.427	0.0908579	0.00236005	214228091	214248091	Pgl_GLEAN_10017589	214234376	214235201	PLATZ transcription factor (PLATZ)
n128.03546	1_49922444	1	49922444	2.96257e-05	4.52833	0.0948762	0.241317	49912444	49932444	Pgl_GLEAN_10013482	49918040	49918418	DNA topoisomerase
n129.03883	1_49922444	1	49922444	4.76307e-05	4.32211	0.0903752	2.71607	49912444	49932444	Pgl_GLEAN_10013482	49918040	49918418	DNA topoisomerase
n132.06667	7_1573338	7	1573338	6.15229e-05	4.21096	0.142498	0.00458901	1563338	1583338	Pgl_GLEAN_10022933	1564607	1566229	CCT/B-box zinc finger protein
n132.06667	6_105431066	6	105431066	5.38857e-05	4.26853	0.143806	-0.00473618	105421066	105441066	Pgl_GLEAN_10007307	105424901	105430320	Dual-specificity kinase
n132.06667	3_292670105	3	292670105	2.28333e-05	4.64143	0.152349	-0.00482876	292660105	292680105	Pgl_GLEAN_10016854	292668224	292673911	serine/threonine-protein kinase BRI1-like 2 precursor
n135.03001	7_7606097	7	7606097	7.86489e-05	4.10431	0.0956789	-0.0117341	7596097	7616097	Pgl_GLEAN_10013302	7593803	7598137	GTP binding
n135.03001	7_7606097	7	7606097	7.86489e-05	4.10431	0.0956789	-0.0117341	7596097	7616097	Pgl_GLEAN_10013300	7605746	7612772	ubiquitination-promoting complex protein
n143.07127	1_222793884	1	222793884	5.01731e-05	4.29953	0.087759	0.0119867	222783884	222803884	Pgl_GLEAN_10002381	222789048	222792180	Myb/SANT-like DNA-binding domain
n143.07127	1_222793884	1	222793884	5.01731e-05	4.29953	0.087759	0.0119867	222783884	222803884	Pgl_GLEAN_10002382	222796198	222797422	O-METHYLTRANSFERASE
n143.07127	6_29691531	6	29691531	5.5901e-05	4.25258	0.0866193	0.0134903	29681531	29701531	Pgl_GLEAN_10020182	29679808	29684024	Transcription initiation factor TFIID
n143.1077	2_68170533	2	68170533	3.34316e-05	4.47584	0.1057	0.00745135	68160533	68180533	Pgl_GLEAN_10021395	68175243	68192371	DNA helicase
n145.05093	1_222793884	1	222793884	5.7288e-05	4.24194	0.0913241	-0.164453	222783884	222803884	Pgl_GLEAN_10002381	222789048	222792180	Myb/SANT-like DNA-binding domain
n145.05093	1_222793884	1	222793884	5.7288e-05	4.24194	0.0913241	-0.164453	222783884	222803884	Pgl_GLEAN_10002382	222796198	222797422	O-METHYLTRANSFERASE
n145.05093	2_214928411	2	214928411	2.84176e-05	4.54641	0.0987508	-0.115199	214918411	214938411	Pgl_GLEAN_10031307	214919728	214921373	RNA-binding protein EIF1AD
n146.04584	5_16081946	5	16081946	6.47484e-05	4.18877	0.0976567	0.0109705	16071946	16091946	Pgl_GLEAN_10035293	16074896	16078361	Histone deacetylase / HDAC
n146.04584	3_297802320	3	297802320	6.29763e-05	4.20082	0.0979444	-0.0141088	297792320	297812320	Pgl_GLEAN_10018383	297796387	297799274	L-asparagine amidohydrolase
n146.04584	1_132117964	1	132117964	7.10879e-05	4.1482	0.0966892	0.0158355	132107964	132127964	Pgl_GLEAN_10005093	132121025	132121579	SENTRIN/SUMO-SPECIFIC PROTEASE
n147.04974	2_214238218	2	214238218	9.75589e-05	4.01073	0.0984257	-0.00759564	214228218	214248218	Pgl_GLEAN_10017589	214234376	214235201	PLATZ transcription factor (PLATZ)
n147.04974	1_132117964	1	132117964	9.52705e-05	4.02104	0.0986688	0.00837621	132107964	132127964	Pgl_GLEAN_10005093	132121025	132121579	SENTRIN/SUMO-SPECIFIC PROTEASE
n152.99588	5_96100378	5	96100378	1.17749e-05	4.92904	0.181748	0.00264184	96090378	96110378	Pgl_GLEAN_10029075	96109339	96111946	mitochondrial carrier protein
n152.99588	5_96100378	5	96100378	1.17749e-05	4.92904	0.181748	0.00264184	96090378	96110378	Pgl_GLEAN_10029076	96104135	96105451	nonsense-mediated mRNA decay protein 3 (NMD3)
n163.04016	2_210835077	2	210835077	4.49295e-05	4.34747	0.141482	0.020541	210825077	210845077	Pgl_GLEAN_10014601	210840492	210843450	DNA helicase
n163.04016	2_17848188	2	17848188	8.81572e-05	4.05474	0.134803	0.0102017	17838188	17858188	Pgl_GLEAN_10006416	17857755	17859956	FAR1 family protein
n171.00705	1_49922444	1	49922444	5.24134e-05	4.28056	0.0939933	-0.00336718	49912444	49932444	Pgl_GLEAN_10013482	49918040	49918418	DNA topoisomerase
n171.00705	6_108040602	6	108040602	1.08358e-05	4.96514	0.110687	0.00252333	108030602	108050602	Pgl_GLEAN_10009282	108031156	108042019	WD40-repeat-containing domain
n177.04063	1_46820274	1	46820274	2.30408e-05	4.6375	0.101073	265.81	46810274	46830274	Pgl_GLEAN_10003225	46825483	46826278	Late embryogenesis abundant protein (LEA_2)
n177.04063	1_46820274	1	46820274	2.30408e-05	4.6375	0.101073	265.81	46810274	46830274	Pgl_GLEAN_10003226	46818130	46820346	RING-H2 FINGER PROTEIN ATL67-RELATED
n179.03542	7_99409606	7	99409606	1.49031e-06	5.82672	0.136865	0.00609726	99399606	99419606	Pgl_GLEAN_10027613	99419288	99424797	DNA (cytosine-5-)-methyltransferase
n179.03542	7_99409657	7	99409657	5.07106e-06	5.2949	0.123575	-0.00641176	99399657	99419657	Pgl_GLEAN_10027613	99419288	99424797	DNA (cytosine-5-)-methyltransferase
n181.0721	1_46822278	1	46822278	9.24204e-05	4.03423	0.0813408	-310.21	46812278	46832278	Pgl_GLEAN_10003225	46825483	46826278	Late embryogenesis abundant protein (LEA_2)
n181.0721	1_46822278	1	46822278	9.24204e-05	4.03423	0.0813408	-310.21	46812278	46832278	Pgl_GLEAN_10003226	46818130	46820346	RING-H2 FINGER PROTEIN ATL67-RELATED
n183.00641	7_7606097	7	7606097	2.30954e-05	4.63647	0.119644	-0.00140409	7596097	7616097	Pgl_GLEAN_10013302	7593803	7598137	GTP binding
n183.00641	7_7606121	7	7606121	4.0903e-05	4.38824	0.113727	-0.0014905	7596121	7616121	Pgl_GLEAN_10013302	7593803	7598137	GTP binding
n183.00641	7_7606097	7	7606097	2.30954e-05	4.63647	0.119644	-0.00140409	7596097	7616097	Pgl_GLEAN_10013300	7605746	7612772	ubiquitination-promoting complex protein
n183.00641	7_7606121	7	7606121	4.0903e-05	4.38824	0.113727	-0.0014905	7596121	7616121	Pgl_GLEAN_10013300	7605746	7612772	ubiquitination-promoting complex protein
n185.0222	2_179074186	2	179074186	8.42012e-05	4.07468	0.0956339	0.0044846	179064186	179084186	Pgl_GLEAN_10037924	179077648	179078328	Aquaporin (major intrinsic protein family)
n185.0222	2_210839197	2	210839197	7.31008e-05	4.13608	0.0970938	0.00560942	210829197	210849197	Pgl_GLEAN_10014601	210840492	210843450	DNA helicase
n188.05676	6_192258411	6	192258411	9.64165e-05	4.01585	0.166556	0.0908608	192248411	192268411	Pgl_GLEAN_10034424	192260127	192263750	MADS-box family gene with MIKCc type-box
n193.05106	3_59918146	3	59918146	8.3305e-05	4.07933	0.11918	-0.0038489	59908146	59928146	Pgl_GLEAN_10024381	59922678	59929079	Cadmium-transporting ATPase
n193.05106	3_59918146	3	59918146	8.3305e-05	4.07933	0.11918	-0.0038489	59908146	59928146	Pgl_GLEAN_10024382	59916496	59921673	Receptor protein-tyrosine kinase
n218.10431	3_9277107	3	9277107	9.94795e-06	5.00227	0.151329	-0.00760473	9267107	9287107	Pgl_GLEAN_10031638	9268884	9272016	MYB family transcription factor
n223.04611	6_35209463	6	35209463	8.08921e-05	4.09209	0.0868074	-0.00535564	35199463	35219463	Pgl_GLEAN_10021221	35202244	35205581	Ankyrin repeat-containing domain
n223.04611	6_35209463	6	35209463	8.08921e-05	4.09209	0.0868074	-0.00535564	35199463	35219463	Pgl_GLEAN_10021220	35199643	35201013	pectate lyase 4 precursor
n227.20178	6_29691531	6	29691531	6.67778e-05	4.17537	0.0893941	-0.0113488	29681531	29701531	Pgl_GLEAN_10020182	29679808	29684024	Transcription initiation factor TFIID
n236.07797	1_270244943	1	270244943	3.63717e-05	4.43924	0.161507	-0.00374082	270234943	270254943	Pgl_GLEAN_10038191	270248610	270252296	Dihydrolipoamide acetyltransferase
n236.07797	1_270244943	1	270244943	3.63717e-05	4.43924	0.161507	-0.00374082	270234943	270254943	Pgl_GLEAN_10038189	270235887	270239073	receptor-like protein kinase
n236.07797	1_270244943	1	270244943	3.63717e-05	4.43924	0.161507	-0.00374082	270234943	270254943	Pgl_GLEAN_10038190	270243771	270247144	receptor-like protein kinase
n236.07797	1_270244943	1	270244943	3.63717e-05	4.43924	0.161507	-0.00374082	270234943	270254943	Pgl_GLEAN_10038192	270253003	270253698	Tropomyosin
n237.06195	6_35209614	6	35209614	6.4414e-05	4.19102	0.110461	-0.0040346	35199614	35219614	Pgl_GLEAN_10021221	35202244	35205581	Ankyrin repeat-containing domain
n237.06195	6_35209614	6	35209614	6.4414e-05	4.19102	0.110461	-0.0040346	35199614	35219614	Pgl_GLEAN_10021220	35199643	35201013	pectate lyase 4 precursor
n255.23332	2_83213749	2	83213749	3.61338e-05	4.44209	0.101178	0.0128436	83203749	83223749	Pgl_GLEAN_10003292	83222264	83224055	ribosomal protein
n256.23697	2_83213749	2	83213749	2.81263e-05	4.55089	0.103151	0.00955229	83203749	83223749	Pgl_GLEAN_10003292	83222264	83224055	ribosomal protein
n269.21271	3_17676396	3	17676396	6.3311e-05	4.19852	0.0956057	0.0131876	17666396	17686396	Pgl_GLEAN_10027729	17679545	17679880	DEFL73 - Defensin and Defensin-like DEFL family
n269.21271	6_85938044	6	85938044	7.57116e-05	4.12084	0.0937488	0.0108015	85928044	85948044	Pgl_GLEAN_10023619	85934758	85935069	Ribonuclease H / RNase H
n269.21271	6_85938044	6	85938044	7.57116e-05	4.12084	0.0937488	0.0108015	85928044	85948044	Pgl_GLEAN_10023620	85927567	85934222	Ulp1 protease
n269.21271	3_17676396	3	17676396	6.3311e-05	4.19852	0.0956057	0.0131876	17666396	17686396	Pgl_GLEAN_10027731	17669169	17670785	Zinc finger, RING-type
n271.22852	6_85938126	6	85938126	3.69729e-05	4.43212	0.106995	-0.00592082	85928126	85948126	Pgl_GLEAN_10023619	85934758	85935069	Ribonuclease H / RNase H
n271.22852	6_85938126	6	85938126	3.69729e-05	4.43212	0.106995	-0.00592082	85928126	85948126	Pgl_GLEAN_10023620	85927567	85934222	Ulp1 protease
n281.24908	2_83213749	2	83213749	5.19803e-05	4.28416	0.119181	0.00232011	83203749	83223749	Pgl_GLEAN_10003292	83222264	83224055	ribosomal protein
n282.25223	2_83213749	2	83213749	5.67185e-05	4.24628	0.117768	0.00738059	83203749	83223749	Pgl_GLEAN_10003292	83222264	83224055	ribosomal protein
n283.26443	1_49922444	1	49922444	2.92714e-05	4.53356	0.125086	0.0096025	49912444	49932444	Pgl_GLEAN_10013482	49918040	49918418	DNA topoisomerase
n287.09076	5_6495820	5	6495820	3.9507e-05	4.40333	0.129175	55.4132	6485820	6505820	Pgl_GLEAN_10028842	6500363	6503312	Threonine-specific protein kinase
n289.0845	6_184090092	6	184090092	7.03956e-05	4.15245	0.133021	0.0814896	184080092	184100092	Pgl_GLEAN_10022276	184088452	184097574	PLATZ TRANSCRIPTION FACTOR DOMAIN-CONTAINING PROTEIN
n293.21262	2_240851991	2	240851991	9.54986e-05	4.02	0.0844035	0.00837443	240841991	240861991	Pgl_GLEAN_10018138	240849083	240850298	Transferase
n297.24417	1_252337804	1	252337804	1.44851e-05	4.83908	0.111685	0.00151021	252327804	252347804	Pgl_GLEAN_10029441	252338456	252338713	C2H2-type zinc finger
n297.24417	2_83515764	2	83515764	5.85025e-05	4.23283	0.0970127	0.00158028	83505764	83525764	Pgl_GLEAN_10009133	83516958	83518955	DUF2828
n297.24417	2_83515764	2	83515764	5.85025e-05	4.23283	0.0970127	0.00158028	83505764	83525764	Pgl_GLEAN_10009132	83519345	83521307	DUF2828)
n297.24417	2_83515764	2	83515764	5.85025e-05	4.23283	0.0970127	0.00158028	83505764	83525764	Pgl_GLEAN_10009135	83506508	83506978	DUF3615
n297.24417	3_241912340	3	241912340	1.7723e-05	4.75146	0.109546	0.0012112	241902340	241922340	Pgl_GLEAN_10017765	241912903	241915098	F-box domain
n297.24417	5_62264254	5	62264254	7.19267e-05	4.14311	0.0948674	-0.00102648	62254254	62274254	Pgl_GLEAN_10031203	62258766	62260297	Mannan endo-1,4-beta-mannosidase
n297.24417	3_241912340	3	241912340	1.7723e-05	4.75146	0.109546	0.0012112	241902340	241922340	Pgl_GLEAN_10017766	241906242	241908022	P-loop containing nucleoside triphosphate hydrolase
n297.24417	5_62264254	5	62264254	7.19267e-05	4.14311	0.0948674	-0.00102648	62254254	62274254	Pgl_GLEAN_10031204	62261158	62261832	Premnaspirodiene oxygenase
n297.24417	5_62264254	5	62264254	7.19267e-05	4.14311	0.0948674	-0.00102648	62254254	62274254	Pgl_GLEAN_10031205	62261939	62262721	Premnaspirodiene oxygenase
n297.24417	2_83515764	2	83515764	5.85025e-05	4.23283	0.0970127	0.00158028	83505764	83525764	Pgl_GLEAN_10009134	83508784	83511211	programmed cell death 6-interacting protein
n297.24417	2_44139713	2	44139713	5.31937e-05	4.27414	0.0980029	-0.00160238	44129713	44149713	Pgl_GLEAN_10028722	44143635	44145250	Putative gypsy type transposon
n297.24417	1_252337804	1	252337804	1.44851e-05	4.83908	0.111685	0.00151021	252327804	252347804	Pgl_GLEAN_10029440	252345200	252348376	ribosomal protein
n297.24417	2_83213749	2	83213749	6.85608e-06	5.16392	0.119669	0.00169632	83203749	83223749	Pgl_GLEAN_10003292	83222264	83224055	ribosomal protein
n297.24417	3_241912340	3	241912340	1.7723e-05	4.75146	0.109546	0.0012112	241902340	241922340	Pgl_GLEAN_10017764	241921093	241923853	SANT/Myb domain
n297.24417	3_241912340	3	241912340	1.7723e-05	4.75146	0.109546	0.0012112	241902340	241922340	Pgl_GLEAN_10017767	241901197	241905308	Serine/threonine specific protein phosphatase
n298.24832	1_252337804	1	252337804	6.41346e-05	4.19291	0.0931572	0.00490211	252327804	252347804	Pgl_GLEAN_10029441	252338456	252338713	C2H2-type zinc finger
n298.24832	3_241912340	3	241912340	1.67658e-05	4.77558	0.10728	0.00428108	241902340	241922340	Pgl_GLEAN_10017765	241912903	241915098	F-box domain
n298.24832	5_62264254	5	62264254	8.26901e-05	4.08255	0.0905145	-0.00357997	62254254	62274254	Pgl_GLEAN_10031203	62258766	62260297	Mannan endo-1,4-beta-mannosidase
n298.24832	3_241912340	3	241912340	1.67658e-05	4.77558	0.10728	0.00428108	241902340	241922340	Pgl_GLEAN_10017766	241906242	241908022	P-loop containing nucleoside triphosphate hydrolase
n298.24832	5_62264254	5	62264254	8.26901e-05	4.08255	0.0905145	-0.00357997	62254254	62274254	Pgl_GLEAN_10031204	62261158	62261832	Premnaspirodiene oxygenase
n298.24832	5_62264254	5	62264254	8.26901e-05	4.08255	0.0905145	-0.00357997	62254254	62274254	Pgl_GLEAN_10031205	62261939	62262721	Premnaspirodiene oxygenase
n298.24832	5_62367323	5	62367323	8.09349e-05	4.09186	0.0907372	-0.00353995	62357323	62377323	Pgl_GLEAN_10031207	62374106	62375874	Premnaspirodiene oxygenase
n298.24832	2_44139713	2	44139713	5.02929e-05	4.29849	0.0956953	-0.00568615	44129713	44149713	Pgl_GLEAN_10028722	44143635	44145250	Putative gypsy type transposon
n298.24832	1_252337804	1	252337804	6.41346e-05	4.19291	0.0931572	0.00490211	252327804	252347804	Pgl_GLEAN_10029440	252345200	252348376	ribosomal protein
n298.24832	2_83213749	2	83213749	6.65819e-05	4.17664	0.0927671	0.00527227	83203749	83223749	Pgl_GLEAN_10003292	83222264	83224055	ribosomal protein
n298.24832	3_241912340	3	241912340	1.67658e-05	4.77558	0.10728	0.00428108	241902340	241922340	Pgl_GLEAN_10017764	241921093	241923853	SANT/Myb domain
n300.04984	1_49922444	1	49922444	7.94569e-05	4.09987	0.0829219	-0.0024912	49912444	49932444	Pgl_GLEAN_10013482	49918040	49918418	DNA topoisomerase
n305.06952	7_7606097	7	7606097	8.13908e-05	4.08942	0.109147	-0.00128387	7596097	7616097	Pgl_GLEAN_10013302	7593803	7598137	GTP binding
n305.06952	7_9093695	7	9093695	1.0378e-05	4.98389	0.130422	-0.00120814	9083695	9103695	Pgl_GLEAN_10026595	9086364	9090323	SENTRIN/SUMO-SPECIFIC PROTEASE
n305.06952	7_9093695	7	9093695	1.0378e-05	4.98389	0.130422	-0.00120814	9083695	9103695	Pgl_GLEAN_10026594	9085379	9085895	transposon protein, putative, CACTA, En/Spm sub-class
n305.06952	7_7606097	7	7606097	8.13908e-05	4.08942	0.109147	-0.00128387	7596097	7616097	Pgl_GLEAN_10013300	7605746	7612772	ubiquitination-promoting complex protein
n308.09961	1_270244494	1	270244494	6.01098e-06	5.22105	0.110495	-32.5461	270234494	270254494	Pgl_GLEAN_10038191	270248610	270252296	Dihydrolipoamide acetyltransferase
n308.09961	1_49922444	1	49922444	1.85261e-05	4.73222	0.0983463	31.2107	49912444	49932444	Pgl_GLEAN_10013482	49918040	49918418	DNA topoisomerase
n308.09961	6_208021737	6	208021737	1.22791e-05	4.91083	0.102763	22.9017	208011737	208031737	Pgl_GLEAN_10024165	208011416	208011925	PLANT INVERTASE/PECTIN METHYLESTERASE INHIBITOR DOMAIN-CONTAINING PROTEIN
n308.09961	1_270244494	1	270244494	6.01098e-06	5.22105	0.110495	-32.5461	270234494	270254494	Pgl_GLEAN_10038189	270235887	270239073	receptor-like protein kinase
n308.09961	1_270244494	1	270244494	6.01098e-06	5.22105	0.110495	-32.5461	270234494	270254494	Pgl_GLEAN_10038190	270243771	270247144	receptor-like protein kinase
n308.09961	6_208021737	6	208021737	1.22791e-05	4.91083	0.102763	22.9017	208011737	208031737	Pgl_GLEAN_10024166	208017706	208022302	Serine/threonine protein kinase
n308.09961	6_208021737	6	208021737	1.22791e-05	4.91083	0.102763	22.9017	208011737	208031737	Pgl_GLEAN_10024167	208022861	208025979	Serine/threonine protein kinase
n308.09961	2_146935867	2	146935867	4.25957e-05	4.37063	0.0894848	-30.2788	146925867	146945867	Pgl_GLEAN_10018283	146942577	146945651	Sodium/hydrogen exchanger protein
n308.09961	1_270244494	1	270244494	6.01098e-06	5.22105	0.110495	-32.5461	270234494	270254494	Pgl_GLEAN_10038192	270253003	270253698	Tropomyosin
n308.09961	2_146935867	2	146935867	4.25957e-05	4.37063	0.0894848	-30.2788	146925867	146945867	Pgl_GLEAN_10018284	146925229	146931109	Tsp protease
n312.22665	2_208940836	2	208940836	9.15629e-05	4.03828	0.0905508	-0.00130171	208930836	208950836	Pgl_GLEAN_10018299	208943068	208949281	BAH domain containing protein
n312.22665	5_149052463	5	149052463	7.13197e-05	4.14679	0.0931419	0.00126828	149042463	149062463	Pgl_GLEAN_10030666	149049107	149049799	DUF260 domain containing protein,
n312.22665	1_45038675	1	45038675	9.4268e-05	4.02564	0.0902496	0.0011531	45028675	45048675	Pgl_GLEAN_10035231	45040676	45041591	Myb/SANT-like DNA-binding domain
n312.22665	5_149052463	5	149052463	7.13197e-05	4.14679	0.0931419	0.00126828	149042463	149062463	Pgl_GLEAN_10030665	149058505	149062341	Nodulin-like
n312.22665	2_210429959	2	210429959	4.77528e-05	4.321	0.0973228	-0.00194572	210419959	210439959	Pgl_GLEAN_10002091	210414917	210420168	Predicted Ca2+-dependent phospholipid-binding protein
n312.22665	2_208940836	2	208940836	9.15629e-05	4.03828	0.0905508	-0.00130171	208930836	208950836	Pgl_GLEAN_10018298	208931694	208935752	Uncharacterized high-glucose-regulated protein
n312.22665	5_149052463	5	149052463	7.13197e-05	4.14679	0.0931419	0.00126828	149042463	149062463	Pgl_GLEAN_10030667	149044264	149045707	WD40-repeat-containing domain
n313.23929	6_73803772	6	73803772	2.89156e-05	4.53887	0.131061	0.0104958	73793772	73813772	Pgl_GLEAN_10020852	73809790	73812254	ATP-BINDING CASSETTE TRANSPORTER
n314.24231	6_73803772	6	73803772	3.72946e-05	4.42835	0.129336	0.00792476	73793772	73813772	Pgl_GLEAN_10020852	73809790	73812254	ATP-BINDING CASSETTE TRANSPORTER
n315.05161	6_25158439	6	25158439	2.47486e-05	4.60645	0.117173	-0.0168106	25148439	25168439	Pgl_GLEAN_10031651	25157493	25158305	4,5-DOPA dioxygenase extradiol
n315.05161	6_25158439	6	25158439	2.47486e-05	4.60645	0.117173	-0.0168106	25148439	25168439	Pgl_GLEAN_10031650	25149941	25153068	Regulator of chromosome condensation domain containing protein
n315.21027	6_108040602	6	108040602	8.37262e-05	4.07714	0.106543	-0.00287047	108030602	108050602	Pgl_GLEAN_10009282	108031156	108042019	WD40-repeat-containing domain
n315.25449	2_209175900	2	209175900	9.63323e-05	4.01623	0.0809064	-0.00150434	209165900	209185900	Pgl_GLEAN_10018307	209174406	209177486	ATP/ADP-transporter
n315.25449	2_209175900	2	209175900	9.63323e-05	4.01623	0.0809064	-0.00150434	209165900	209185900	Pgl_GLEAN_10018306	209168252	209172464	RNA recognition motif domain
n317.2074	2_806024	2	806024	2.98381e-05	4.52523	0.110421	0.00268236	796024	816024	Pgl_GLEAN_10017838	799541	802240	DUF1618
n317.2074	2_806024	2	806024	2.98381e-05	4.52523	0.110421	0.00268236	796024	816024	Pgl_GLEAN_10017839	803174	803992	F-box-like (F-box-like)
n319.08191	6_134864776	6	134864776	9.26189e-05	4.0333	0.122812	-0.00711503	134854776	134874776	Pgl_GLEAN_10020809	134866228	134872500	Kinesin-like protein
n319.08191	6_222125363	6	222125363	2.25838e-05	4.6462	0.13705	0.00611549	222115363	222135363	Pgl_GLEAN_10019061	222124157	222127426	Serine/threonine protein kinase
n319.08191	7_22854994	7	22854994	5.86721e-05	4.23157	0.127384	-0.00494423	22844994	22864994	Pgl_GLEAN_10030998	22857250	22862718	Serine/threonine protein kinase
n321.07901	3_250178156	3	250178156	2.27204e-05	4.64358	0.136418	0.00223401	250168156	250188156	Pgl_GLEAN_10026075	250167225	250171029	Auxin canalisation
n321.07901	1_111571482	1	111571482	5.11366e-05	4.29127	0.128192	-0.0024852	111561482	111581482	Pgl_GLEAN_10023099	111572269	111576499	Kelch repeat-containing proteins
n321.07901	6_134864776	6	134864776	3.88649e-06	5.41044	0.154656	-0.00281767	134854776	134874776	Pgl_GLEAN_10020809	134866228	134872500	Kinesin-like protein
n321.07901	3_9281792	3	9281792	7.50763e-05	4.1245	0.124333	0.00257429	9271792	9291792	Pgl_GLEAN_10031638	9268884	9272016	MYB family transcription factor
n323.09927	3_214922811	3	214922811	7.84745e-05	4.10527	0.137609	0.00219136	214912811	214932811	Pgl_GLEAN_10031397	214927342	214931374	Serine/threonine specific protein phosphatase
n323.09927	3_214922811	3	214922811	7.84745e-05	4.10527	0.137609	0.00219136	214912811	214932811	Pgl_GLEAN_10031398	214932052	214932594	Serine/threonine specific protein phosphatase
n325.11481	7_26183166	7	26183166	7.32574e-05	4.13515	0.154143	0.00473164	26173166	26193166	Pgl_GLEAN_10010172	26174396	26175019	MADS-box family gene
n325.11481	7_26183166	7	26183166	7.32574e-05	4.13515	0.154143	0.00473164	26173166	26193166	Pgl_GLEAN_10010171	26180020	26182257	postsynaptic protein CRIPT, putative, expressed
n325.11481	3_39119909	3	39119909	1.75197e-05	4.75647	0.16815	0.00538837	39109909	39129909	Pgl_GLEAN_10029304	39128130	39134869	RNA helicase, DEAD-box type
n327.21893	2_60745042	2	60745042	2.13478e-05	4.67065	0.106971	0.00623012	60735042	60755042	Pgl_GLEAN_10022608	60737992	60743214	Dof domain, zinc finger
n327.21893	2_163828938	2	163828938	9.79413e-05	4.00903	0.0910554	0.00525997	163818938	163838938	Pgl_GLEAN_10020415	163834168	163834611	GRAM domain
n327.21893	5_99287286	5	99287286	6.70376e-05	4.17368	0.0949815	-0.0035663	99277286	99297286	Pgl_GLEAN_10021787	99285952	99286914	Poly(A)-specific ribonuclease
n327.21893	2_163828938	2	163828938	9.79413e-05	4.00903	0.0910554	0.00525997	163818938	163838938	Pgl_GLEAN_10020417	163827302	163827714	Ribosome recycling factor domain
n327.21893	1_170909803	1	170909803	6.34515e-05	4.19756	0.0955528	0.00624253	170899803	170919803	Pgl_GLEAN_10031548	170910038	170914622	Serine/threonine specific protein phosphatase
n333.06015	2_2092907	2	2092907	6.95748e-05	4.15755	0.0858424	0.0117003	2082907	2102907	Pgl_GLEAN_10023321	2095695	2096993	DUF1618
n333.06015	2_17848188	2	17848188	9.15022e-05	4.03857	0.0829772	0.00820854	17838188	17858188	Pgl_GLEAN_10006416	17857755	17859956	FAR1 family protein, expressed
n333.06015	2_2092907	2	2092907	6.95748e-05	4.15755	0.0858424	0.0117003	2082907	2102907	Pgl_GLEAN_10023322	2074311	2094812	Histidine kinase-like ATPase
n333.06015	1_37116315	1	37116315	8.78249e-05	4.05638	0.0834054	0.0179912	37106315	37126315	Pgl_GLEAN_10029189	37110379	37111890	Serine/threonine specific protein phosphatase
n333.09702	7_62812584	7	62812584	6.67658e-05	4.17545	0.102121	-0.00294671	62802584	62822584	Pgl_GLEAN_10015570	62801791	62803109	Cytochrome P450-II-dependent monooxygenase
n333.09702	7_62812584	7	62812584	6.67658e-05	4.17545	0.102121	-0.00294671	62802584	62822584	Pgl_GLEAN_10015569	62803388	62804715	Cytochrome P450-II-dependent monooxygenase
n333.09702	7_62812584	7	62812584	6.67658e-05	4.17545	0.102121	-0.00294671	62802584	62822584	Pgl_GLEAN_10015568	62813374	62813754	Cytochrome P450-II-dependent monooxygenase
n333.09702	5_85698379	5	85698379	3.57422e-06	5.44682	0.132947	-0.00335084	85688379	85708379	Pgl_GLEAN_10032128	85698209	85700288	Ser/Thr-rich protein T10 in DGCR region
n333.09702	5_85698379	5	85698379	3.57422e-06	5.44682	0.132947	-0.00335084	85688379	85708379	Pgl_GLEAN_10032126	85702932	85704190	SWI/SNF-RELATED CHROMATIN BINDING PROTEIN
n333.09702	5_85698379	5	85698379	3.57422e-06	5.44682	0.132947	-0.00335084	85688379	85708379	Pgl_GLEAN_10032127	85701101	85701862	tRNA-intron lyase / tRNA splicing endonuclease
n337.09402	2_11719487	2	11719487	3.99795e-05	4.39816	0.0986635	0.00484286	11709487	11729487	Pgl_GLEAN_10023456	11709547	11715015	Histone acetyltransferase
n337.09402	2_11719487	2	11719487	3.99795e-05	4.39816	0.0986635	0.00484286	11709487	11729487	Pgl_GLEAN_10023457	11717318	11721070	Histone acetyltransferase
n337.09402	7_26184987	7	26184987	5.48675e-05	4.26068	0.0953511	0.00662221	26174987	26194987	Pgl_GLEAN_10010172	26174396	26175019	MADS-box family gene
n337.09402	7_26184989	7	26184989	6.08905e-05	4.21545	0.0942647	0.00670698	26174989	26194989	Pgl_GLEAN_10010172	26174396	26175019	MADS-box family gene
n337.09402	7_26184987	7	26184987	5.48675e-05	4.26068	0.0953511	0.00662221	26174987	26194987	Pgl_GLEAN_10010171	26180020	26182257	postsynaptic protein CRIPT, putative, expressed
n337.09402	7_26184989	7	26184989	6.08905e-05	4.21545	0.0942647	0.00670698	26174989	26194989	Pgl_GLEAN_10010171	26180020	26182257	postsynaptic protein CRIPT, putative, expressed
n339.32724	2_192646920	2	192646920	4.4834e-05	4.34839	0.0889442	-0.00138629	192636920	192656920	Pgl_GLEAN_10038023	192642901	192643498	RING-H2 finger protein
n341.10992	2_240970362	2	240970362	9.18992e-05	4.03669	0.204193	-0.00302268	240960362	240980362	Pgl_GLEAN_10018150	240960910	240961694	DUF4079
n341.10992	2_240970363	2	240970363	5.37734e-05	4.26943	0.209066	-0.00313453	240960363	240980363	Pgl_GLEAN_10018150	240960910	240961694	DUF4079
n341.10992	2_240970362	2	240970362	9.18992e-05	4.03669	0.204193	-0.00302268	240960362	240980362	Pgl_GLEAN_10018151	240962692	240967189	DUF4101
n341.10992	2_240970363	2	240970363	5.37734e-05	4.26943	0.209066	-0.00313453	240960363	240980363	Pgl_GLEAN_10018151	240962692	240967189	DUF4101
n341.10992	6_29692747	6	29692747	5.15806e-05	4.28751	0.209447	0.00563749	29682747	29702747	Pgl_GLEAN_10020182	29679808	29684024	Transcription initiation factor TFIID
n342.11273	2_240970363	2	240970363	6.3063e-05	4.20023	0.208157	-0.00084904	240960363	240980363	Pgl_GLEAN_10018150	240960910	240961694	DUF4079
n342.11273	2_240970363	2	240970363	6.3063e-05	4.20023	0.208157	-0.00084904	240960363	240980363	Pgl_GLEAN_10018151	240962692	240967189	DUF4101
n342.11273	7_99135479	7	99135479	5.62282e-05	4.25005	0.209202	-0.00127256	99125479	99145479	Pgl_GLEAN_10027595	99140532	99145321	TELOMERIC REPEAT BINDING PROTEIN
n342.11273	6_29692747	6	29692747	5.49345e-05	4.26015	0.209414	0.00153608	29682747	29702747	Pgl_GLEAN_10020182	29679808	29684024	Transcription initiation factor TFIID
n346.05661	1_275254935	1	275254935	5.74143e-05	4.24098	0.114573	0.00330993	275244935	275264935	Pgl_GLEAN_10002479	275262766	275265003	Carboxyspermidine dehydrogenase
n346.05661	1_275254935	1	275254935	5.74143e-05	4.24098	0.114573	0.00330993	275244935	275264935	Pgl_GLEAN_10002478	275258324	275261405	cytochrome c-type biogenesis protein dbsD-like
n347.19998	1_192598303	1	192598303	5.83076e-05	4.23427	0.133568	0.00126851	192588303	192608303	Pgl_GLEAN_10013651	192606206	192608752	WRKY DNA -binding domain (WRKY)
n349.09119	3_17676396	3	17676396	5.47075e-05	4.26195	0.133283	-0.0102094	17666396	17686396	Pgl_GLEAN_10027729	17679545	17679880	DEFL73 - Defensin and Defensin-like DEFL family
n349.09119	3_17676396	3	17676396	5.47075e-05	4.26195	0.133283	-0.0102094	17666396	17686396	Pgl_GLEAN_10027730	17674783	17675100	Myb/SANT-like DNA-binding domain (Myb_DNA-bind_3)
n349.09119	5_6495820	5	6495820	5.8576e-05	4.23228	0.1326	-0.0120089	6485820	6505820	Pgl_GLEAN_10028842	6500363	6503312	Threonine-specific protein kinase
n349.09119	3_17676396	3	17676396	5.47075e-05	4.26195	0.133283	-0.0102094	17666396	17686396	Pgl_GLEAN_10027731	17669169	17670785	Zinc finger, RING-type
n349.21591	1_86249912	1	86249912	8.56913e-05	4.06706	0.178652	-0.00100021	86239912	86259912	Pgl_GLEAN_10008976	86251745	86252118	Cysteine proteinases
n349.21591	1_38810302	1	38810302	9.9899e-05	4.00044	0.177217	0.000748092	38800302	38820302	Pgl_GLEAN_10017011	38808960	38810539	Cytochrome P450 CYP2 subfamily
n349.21591	6_192263677	6	192263677	4.40081e-05	4.35647	0.184925	-0.000968707	192253677	192273677	Pgl_GLEAN_10034424	192260127	192263750	MADS-box family gene with MIKCc type-box
n353.08835	6_85925229	6	85925229	8.58796e-05	4.06611	0.128557	0.0420522	85915229	85935229	Pgl_GLEAN_10023619	85934758	85935069	Ribonuclease H / RNase H
n353.08835	6_85925229	6	85925229	8.58796e-05	4.06611	0.128557	0.0420522	85915229	85935229	Pgl_GLEAN_10023620	85927567	85934222	Ulp1 protease
n354.06396	1_49922444	1	49922444	9.95978e-05	4.00175	0.118831	-0.00789764	49912444	49932444	Pgl_GLEAN_10013482	49918040	49918418	DNA topoisomerase
n355.32352	3_291178106	3	291178106	5.29323e-06	5.27628	0.111877	0.00174028	291168106	291188106	Pgl_GLEAN_10024978	291184935	291185462	DUF1263
n357.10492	7_153357776	7	153357776	3.57845e-05	4.44631	0.0913297	-0.0011209	153347776	153367776	Pgl_GLEAN_10011269	153360767	153361930	annexin, putative, expressed
n357.10492	7_153357776	7	153357776	3.57845e-05	4.44631	0.0913297	-0.0011209	153347776	153367776	Pgl_GLEAN_10011270	153358712	153360519	emp24/gp25L/p24 family of membrane trafficking proteins
n357.10492	7_153357776	7	153357776	3.57845e-05	4.44631	0.0913297	-0.0011209	153347776	153367776	Pgl_GLEAN_10011271	153356291	153358318	Predicted membrane protein
n357.10492	7_153357776	7	153357776	3.57845e-05	4.44631	0.0913297	-0.0011209	153347776	153367776	Pgl_GLEAN_10011268	153365224	153367133	Signal peptidase I
n361.09201	5_120382698	5	120382698	5.34228e-05	4.27227	0.099899	0.00128649	120372698	120392698	Pgl_GLEAN_10000147	120372815	120374364	calmodulin-binding protein
n361.09201	5_120382698	5	120382698	5.34228e-05	4.27227	0.099899	0.00128649	120372698	120392698	Pgl_GLEAN_10000148	120376389	120380317	Predicted membrane protein
n361.09201	5_110611308	5	110611308	9.19927e-06	5.03625	0.118422	-0.00106035	110601308	110621308	Pgl_GLEAN_10008674	110603225	110604175	Thiomorpholine-carboxylate dehydrogenase
n361.09201	5_110611310	5	110611310	1.22226e-05	4.91284	0.115398	0.00105092	110601310	110621310	Pgl_GLEAN_10008674	110603225	110604175	Thiomorpholine-carboxylate dehydrogenase
n371.0993	6_18643076	6	18643076	1.52361e-05	4.81713	0.146986	-0.00704514	18633076	18653076	Pgl_GLEAN_10010771	18636897	18641409	Zinc finger, RING-type
n371.0993	7_21761155	7	21761155	2.3634e-05	4.62646	0.142502	-0.00579953	21751155	21771155	Pgl_GLEAN_10008781	21753948	21758649	Zinc-finger domain of monoamine-oxidase A repressor R1
n379.1022	1_197627582	1	197627582	1.9606e-05	4.70761	0.109708	-0.00146721	197617582	197637582	Pgl_GLEAN_10009387	197628539	197629498	No apical meristem (NAM) protein (NAM)
n379.1022	1_197627582	1	197627582	1.9606e-05	4.70761	0.109708	-0.00146721	197617582	197637582	Pgl_GLEAN_10009388	197637062	197637303	No apical meristem (NAM) protein (NAM)
n379.1022	1_197627582	1	197627582	1.9606e-05	4.70761	0.109708	-0.00146721	197617582	197637582	Pgl_GLEAN_10009385	197625192	197626234	PB1 domain containing protein
n380.1575	2_229177207	2	229177207	9.71264e-05	4.01266	0.081887	0.00782483	229167207	229187207	Pgl_GLEAN_10024698	229174857	229179202	NB-ARC domain (NB-ARC)
n380.1575	1_220423775	1	220423775	3.40563e-05	4.4678	0.0929089	0.00507389	220413775	220433775	Pgl_GLEAN_10017798	220428538	220430858	Serine/threonine protein kinase
n380.1575	2_229177207	2	229177207	9.71264e-05	4.01266	0.081887	0.00782483	229167207	229187207	Pgl_GLEAN_10024697	229181836	229187267	Zinc finger C-x8-C-x5-C-x3-H type
n381.08142	7_98458609	7	98458609	4.43095e-05	4.3535	0.130841	-0.00413747	98448609	98468609	Pgl_GLEAN_10013419	98459739	98466289	Zinc finger, RING/FYVE/PHD-type
n387.11514	2_240970362	2	240970362	6.05551e-06	5.21785	0.136218	-0.000683088	240960362	240980362	Pgl_GLEAN_10018150	240960910	240961694	DUF4079
n387.11514	2_240970363	2	240970363	4.19943e-06	5.37681	0.140093	-0.000696547	240960363	240980363	Pgl_GLEAN_10018150	240960910	240961694	DUF4079
n387.11514	2_240970386	2	240970386	3.7306e-05	4.42822	0.117258	-0.000625805	240960386	240980386	Pgl_GLEAN_10018150	240960910	240961694	DUF4079
n387.11514	2_240970362	2	240970362	6.05551e-06	5.21785	0.136218	-0.000683088	240960362	240980362	Pgl_GLEAN_10018151	240962692	240967189	DUF4101
n387.11514	2_240970363	2	240970363	4.19943e-06	5.37681	0.140093	-0.000696547	240960363	240980363	Pgl_GLEAN_10018151	240962692	240967189	DUF4101
n387.11514	2_240970386	2	240970386	3.7306e-05	4.42822	0.117258	-0.000625805	240960386	240980386	Pgl_GLEAN_10018151	240962692	240967189	DUF4101
n387.11514	2_170749111	2	170749111	4.98669e-06	5.30219	0.138271	-0.00121765	170739111	170759111	Pgl_GLEAN_10035817	170742579	170746184	Primary-amine oxidase / Copper amine oxidase
n401.13098	2_179074186	2	179074186	2.24714e-05	4.64837	0.108374	0.00452497	179064186	179084186	Pgl_GLEAN_10037924	179077648	179078328	Aquaporin (major intrinsic protein family)
n401.13098	5_96101432	5	96101432	2.6252e-05	4.58084	0.106737	-0.0033701	96091432	96111432	Pgl_GLEAN_10029077	96094440	96096522	Armadillo-like helical
n401.13098	3_59918106	3	59918106	9.02358e-05	4.04462	0.0938782	-0.00213471	59908106	59928106	Pgl_GLEAN_10024381	59922678	59929079	Cadmium-transporting ATPase
n401.13098	2_240970362	2	240970362	4.63765e-05	4.3337	0.100781	-0.00220147	240960362	240980362	Pgl_GLEAN_10018150	240960910	240961694	DUF4079
n401.13098	2_240970363	2	240970363	4.79156e-05	4.31952	0.10044	-0.00219978	240960363	240980363	Pgl_GLEAN_10018150	240960910	240961694	DUF4079
n401.13098	2_240970362	2	240970362	4.63765e-05	4.3337	0.100781	-0.00220147	240960362	240980362	Pgl_GLEAN_10018151	240962692	240967189	DUF4101
n401.13098	2_240970363	2	240970363	4.79156e-05	4.31952	0.10044	-0.00219978	240960363	240980363	Pgl_GLEAN_10018151	240962692	240967189	DUF4101
n401.13098	6_92699068	6	92699068	7.71178e-05	4.11285	0.0955007	-0.0032314	92689068	92709068	Pgl_GLEAN_10016311	92691736	92693292	histone deacetylase 19
n401.13098	5_96101432	5	96101432	2.6252e-05	4.58084	0.106737	-0.0033701	96091432	96111432	Pgl_GLEAN_10029075	96109339	96111946	mitochondrial carrier protein
n401.13098	5_96101432	5	96101432	2.6252e-05	4.58084	0.106737	-0.0033701	96091432	96111432	Pgl_GLEAN_10029076	96104135	96105451	nonsense-mediated mRNA decay protein 3 (NMD3)
n401.13098	5_86848094	5	86848094	8.41112e-05	4.07515	0.0946037	-0.00208179	86838094	86858094	Pgl_GLEAN_10024521	86849919	86850584	PPR repeat (PPR)
n401.13098	2_170749111	2	170749111	1.18065e-05	4.92788	0.115186	-0.00413645	170739111	170759111	Pgl_GLEAN_10035817	170742579	170746184	Primary-amine oxidase / Copper amine oxidase
n401.13098	3_59918106	3	59918106	9.02358e-05	4.04462	0.0938782	-0.00213471	59908106	59928106	Pgl_GLEAN_10024382	59916496	59921673	Receptor protein-tyrosine kinase
n401.13098	6_92699068	6	92699068	7.71178e-05	4.11285	0.0955007	-0.0032314	92689068	92709068	Pgl_GLEAN_10016310	92683061	92690787	SIT4 phosphatase-associated protein family
n421.07623	1_49922444	1	49922444	6.02765e-05	4.21985	0.106076	-0.00470077	49912444	49932444	Pgl_GLEAN_10013482	49918040	49918418	DNA topoisomerase
n421.07623	5_123993123	5	123993123	1.85445e-05	4.73178	0.118312	0.00541279	123983123	124003123	Pgl_GLEAN_10008132	123989076	123993259	SF14 - CYSTEINE-TYPE PEPTIDASE
n431.09958	6_35209463	6	35209463	5.9714e-05	4.22392	0.262171	0.210202	35199463	35219463	Pgl_GLEAN_10021221	35202244	35205581	Ankyrin repeat-containing domain
n431.09958	3_297227639	3	297227639	8.64039e-05	4.06347	0.259041	0.113756	297217639	297237639	Pgl_GLEAN_10004229	297228384	297229255	HtrA2 peptidase / Serine proteinase OMI
n431.09958	6_35209463	6	35209463	5.9714e-05	4.22392	0.262171	0.210202	35199463	35219463	Pgl_GLEAN_10021220	35199643	35201013	pectate lyase 4 precursor
n431.09958	3_297227639	3	297227639	8.64039e-05	4.06347	0.259041	0.113756	297217639	297237639	Pgl_GLEAN_10004227	297218549	297219102	Peptidase S1, PA clan
n431.09958	2_28355921	2	28355921	1.28724e-05	4.89034	0.275356	-0.155184	28345921	28365921	Pgl_GLEAN_10001802	28354565	28356684	rRNA N-glycosylase / rRNA N-glycosidase
n431.09958	3_297227639	3	297227639	8.64039e-05	4.06347	0.259041	0.113756	297217639	297237639	Pgl_GLEAN_10004230	297230585	297243184	SF96 - SERINE PROTEASE FAMILY S1C HTRA-RELATED
n432.10287	6_35209463	6	35209463	5.00103e-05	4.30094	0.264822	0.0400794	35199463	35219463	Pgl_GLEAN_10021221	35202244	35205581	Ankyrin repeat-containing domain
n432.10287	3_297227639	3	297227639	7.76703e-05	4.10975	0.261091	0.0216033	297217639	297237639	Pgl_GLEAN_10004229	297228384	297229255	HtrA2 peptidase / Serine proteinase OMI
n432.10287	6_35209463	6	35209463	5.00103e-05	4.30094	0.264822	0.0400794	35199463	35219463	Pgl_GLEAN_10021220	35199643	35201013	pectate lyase 4 precursor
n432.10287	3_297227639	3	297227639	7.76703e-05	4.10975	0.261091	0.0216033	297217639	297237639	Pgl_GLEAN_10004227	297218549	297219102	Peptidase S1, PA clan
n432.10287	2_28355921	2	28355921	1.65339e-05	4.78162	0.274313	-0.0288849	28345921	28365921	Pgl_GLEAN_10001802	28354565	28356684	rRNA N-glycosylase / rRNA N-glycosidase
n432.10287	3_297227639	3	297227639	7.76703e-05	4.10975	0.261091	0.0216033	297217639	297237639	Pgl_GLEAN_10004230	297230585	297243184	SF96 - SERINE PROTEASE FAMILY S1C HTRA-RELATED
n447.09482	1_237777187	1	237777187	2.77245e-05	4.55714	0.101248	-0.0214984	237767187	237787187	Pgl_GLEAN_10011962	237783750	237784794	homeobox associated leucine zipper
n447.09482	5_86588190	5	86588190	7.50345e-05	4.12474	0.0908115	-0.0133635	86578190	86598190	Pgl_GLEAN_10000077	86591622	86593215	Ribosomal protein
n447.09482	7_9085249	7	9085249	2.85806e-05	4.54393	0.100927	0.020169	9075249	9095249	Pgl_GLEAN_10026595	9086364	9090323	SENTRIN/SUMO-SPECIFIC PROTEASE
n447.09482	7_9085249	7	9085249	2.85806e-05	4.54393	0.100927	0.020169	9075249	9095249	Pgl_GLEAN_10026594	9085379	9085895	transposon protein, putative, CACTA, En/Spm sub-class
n448.09818	2_97983020	2	97983020	4.96205e-05	4.30434	0.0909767	0.349245	97973020	97993020	Pgl_GLEAN_10023202	97985319	97986065	C2H2 zinc finger protein
n448.09818	5_86588190	5	86588190	1.28767e-05	4.8902	0.105307	0.294948	86578190	86598190	Pgl_GLEAN_10000077	86591622	86593215	Ribosomal protein
n448.09818	7_9089063	7	9089063	8.83686e-05	4.0537	0.0849339	0.383882	9079063	9099063	Pgl_GLEAN_10026595	9086364	9090323	SENTRIN/SUMO-SPECIFIC PROTEASE
n448.09818	7_9089063	7	9089063	8.83686e-05	4.0537	0.0849339	0.383882	9079063	9099063	Pgl_GLEAN_10026594	9085379	9085895	transposon protein, putative, CACTA, En/Spm sub-class
n463.11475	7_89964916	7	89964916	3.7715e-05	4.42349	0.205787	-0.00665067	89954916	89974916	Pgl_GLEAN_10028272	89966939	89967830	SENTRIN/SUMO-SPECIFIC PROTEASE
n485.0686	5_86588190	5	86588190	7.00952e-06	5.15431	0.109154	2.82545	86578190	86598190	Pgl_GLEAN_10000077	86591622	86593215	Ribosomal protein
n485.15305	1_249164770	1	249164770	7.38366e-05	4.13173	0.168842	-0.0128592	249154770	249174770	Pgl_GLEAN_10025515	249172561	249173160	FAS-ASSOCIATED PROTEIN
n501.0014	5_119865078	5	119865078	4.36018e-05	4.3605	0.109127	0.00084113	119855078	119875078	Pgl_GLEAN_10021844	119867842	119871566	DENTIN SIALOPHOSPHOPROTEIN-LIKE PROTEIN
n501.0014	5_119865078	5	119865078	4.36018e-05	4.3605	0.109127	0.00084113	119855078	119875078	Pgl_GLEAN_10021843	119862182	119864035	ERINE/ARGININE RICH SPLICING FACTOR
n501.0014	1_235447180	1	235447180	5.3524e-05	4.27145	0.10701	-0.00120772	235437180	235457180	Pgl_GLEAN_10004421	235445861	235452808	RNA recognition motif family protein
n502.99789	5_119865078	5	119865078	3.82729e-05	4.41711	0.112515	0.00065442	119855078	119875078	Pgl_GLEAN_10021844	119867842	119871566	DENTIN SIALOPHOSPHOPROTEIN-LIKE PROTEIN
n502.99789	5_119865078	5	119865078	3.82729e-05	4.41711	0.112515	0.00065442	119855078	119875078	Pgl_GLEAN_10021843	119862182	119864035	ERINE/ARGININE RICH SPLICING FACTOR
n502.99789	7_104933696	7	104933696	5.91465e-05	4.22807	0.108029	0.000981095	104923696	104943696	Pgl_GLEAN_10012598	104917674	104924887	Histone acetyltransferase
n502.99789	7_104933696	7	104933696	5.91465e-05	4.22807	0.108029	0.000981095	104923696	104943696	Pgl_GLEAN_10012596	104934417	104935515	Plastocyanin-like domain (Cu_bind_like)
n502.99789	7_104933696	7	104933696	5.91465e-05	4.22807	0.108029	0.000981095	104923696	104943696	Pgl_GLEAN_10012597	104928654	104933591	Ran binding domain
n502.99789	1_235447180	1	235447180	5.51241e-05	4.25866	0.108753	-0.000930316	235437180	235457180	Pgl_GLEAN_10004421	235445861	235452808	RNA recognition motif family protein
n503.16339	6_239286573	6	239286573	7.42244e-05	4.12945	0.213044	0.00189365	239276573	239296573	Pgl_GLEAN_10015010	239284071	239286306	Cytochrome P450 CYP2 subfamily
n503.16339	6_239286573	6	239286573	7.42244e-05	4.12945	0.213044	0.00189365	239276573	239296573	Pgl_GLEAN_10015011	239287686	239288860	Cytochrome P450 CYP2 subfamily
n503.16339	1_86256635	1	86256635	8.35051e-05	4.07829	0.211984	0.00283737	86246635	86266635	Pgl_GLEAN_10008976	86251745	86252118	SENTRIN/SUMO-SPECIFIC PROTEASE
n503.16339	6_239286573	6	239286573	7.42244e-05	4.12945	0.213044	0.00189365	239276573	239296573	Pgl_GLEAN_10015009	239280375	239283401	Serine/threonine protein kinase
n505.15735	2_17848188	2	17848188	6.90883e-05	4.1606	0.14574	0.00300887	17838188	17858188	Pgl_GLEAN_10006416	17857755	17859956	FAR1 family protein
n505.15735	2_170749111	2	170749111	9.84642e-05	4.00672	0.142279	-0.0051678	170739111	170759111	Pgl_GLEAN_10035817	170742579	170746184	Primary-amine oxidase / Copper amine oxidase
n525.14166	5_50115912	5	50115912	4.16587e-05	4.38029	0.212151	0.0139693	50105912	50125912	Pgl_GLEAN_10022960	50101528	50114154	Ribonuclease H / RNase H
n535.15399	1_46822533	1	46822533	9.00381e-05	4.04557	0.110936	-0.00513236	46812533	46832533	Pgl_GLEAN_10003225	46825483	46826278	Late embryogenesis abundant protein (LEA_2)
n535.15399	1_46822533	1	46822533	9.00381e-05	4.04557	0.110936	-0.00513236	46812533	46832533	Pgl_GLEAN_10003226	46818130	46820346	RING-H2 FINGER PROTEIN ATL67-RELATED
n541.13721	2_15424843	2	15424843	2.68043e-05	4.5718	0.122128	-0.0107297	15414843	15434843	Pgl_GLEAN_10006438	15409324	15415368	ASPARTYL PROTEASES
n541.13721	2_15424846	2	15424846	1.00164e-05	4.99929	0.132363	-0.0113769	15414846	15434846	Pgl_GLEAN_10006438	15409324	15415368	ASPARTYL PROTEASES
n541.13721	2_15424843	2	15424843	2.68043e-05	4.5718	0.122128	-0.0107297	15414843	15434843	Pgl_GLEAN_10006439	15419946	15421370	F-box domain containing protein, expressed
n541.13721	2_15424846	2	15424846	1.00164e-05	4.99929	0.132363	-0.0113769	15414846	15434846	Pgl_GLEAN_10006439	15419946	15421370	F-box domain containing protein, expressed
n541.13721	5_148883351	5	148883351	6.29954e-05	4.20069	0.113361	-0.0118494	148873351	148893351	Pgl_GLEAN_10030677	148882726	148883034	GRAM domain (GRAM)
n544.19	3_1592509	3	1592509	6.59839e-05	4.18056	0.134128	-0.000588352	1582509	1602509	Pgl_GLEAN_10031136	1592306	1595575	FANCONI ANEMIA GROUP F PROTEIN
n544.19	3_1592509	3	1592509	6.59839e-05	4.18056	0.134128	-0.000588352	1582509	1602509	Pgl_GLEAN_10031137	1595900	1598031	large subunit ribosomal protein L23e
n544.19	3_54622297	3	54622297	9.42082e-05	4.02591	0.130597	-0.000460072	54612297	54632297	Pgl_GLEAN_10025650	54627169	54629869	Mod5 protein sorting/negative effector of RNA Pol III synthesis
n544.19	3_9281792	3	9281792	2.81675e-05	4.55025	0.142646	0.000721924	9271792	9291792	Pgl_GLEAN_10031638	9268884	9272016	MYB family transcription factor
n544.19	3_1592509	3	1592509	6.59839e-05	4.18056	0.134128	-0.000588352	1582509	1602509	Pgl_GLEAN_10031135	1588548	1590568	Myb-like DNA-binding domain (Myb_DNA-binding)
n544.19	1_252716886	1	252716886	9.06966e-05	4.04241	0.130973	-0.000576728	252706886	252726886	Pgl_GLEAN_10029424	252725822	252727632	RNA-binding protein 8A (RBM8A, Y14)
n544.19	5_123993123	5	123993123	4.02949e-05	4.39475	0.139049	0.000686231	123983123	124003123	Pgl_GLEAN_10008132	123989076	123993259	SF14 - CYSTEINE-TYPE PEPTIDASE
n549.16833	2_209174576	2	209174576	9.3969e-05	4.02702	0.171895	0.00162454	209164576	209184576	Pgl_GLEAN_10018307	209174406	209177486	ATP/ADP-transporter
n549.16833	5_92946965	5	92946965	7.61612e-05	4.11827	0.173877	-0.00337592	92936965	92956965	Pgl_GLEAN_10013877	92938012	92939121	RNA polymerase sigma factor 54
n549.16833	2_209174576	2	209174576	9.3969e-05	4.02702	0.171895	0.00162454	209164576	209184576	Pgl_GLEAN_10018306	209168252	209172464	RNA recognition motif domain
n549.16833	7_21761155	7	21761155	1.5449e-05	4.8111	0.189134	-0.00341132	21751155	21771155	Pgl_GLEAN_10008781	21753948	21758649	Zinc-finger domain of monoamine-oxidase A repressor R1
n563.18439	1_253467118	1	253467118	2.47558e-05	4.60632	0.133101	-0.00279198	253457118	253477118	Pgl_GLEAN_10029402	253462938	253464501	Diacylglycerol O-acyltransferase / Diglyceride acyltransferase
n563.18439	1_240756281	1	240756281	2.71647e-05	4.566	0.132147	0.00334209	240746281	240766281	Pgl_GLEAN_10009459	240764687	240765359	pyruvate decarboxylase
n563.18439	1_253467118	1	253467118	2.47558e-05	4.60632	0.133101	-0.00279198	253457118	253477118	Pgl_GLEAN_10029401	253473934	253475071	Targeting protein for Xklp2 (TPX2) (TPX2)
n577.15814	3_297227639	3	297227639	1.72653e-05	4.76283	0.229182	0.258259	297217639	297237639	Pgl_GLEAN_10004229	297228384	297229255	HtrA2 peptidase / Serine proteinase OMI
n577.15814	7_67300771	7	67300771	8.72051e-05	4.05946	0.214505	0.308828	67290771	67310771	Pgl_GLEAN_10006645	67291022	67295023	Late embryogenesis abundant protein
n577.15814	3_297227639	3	297227639	1.72653e-05	4.76283	0.229182	0.258259	297217639	297237639	Pgl_GLEAN_10004227	297218549	297219102	Peptidase S1, PA clan
n577.15814	3_297227639	3	297227639	1.72653e-05	4.76283	0.229182	0.258259	297217639	297237639	Pgl_GLEAN_10004230	297230585	297243184	SF96 - SERINE PROTEASE FAMILY S1C HTRA-RELATED
n593.1532	6_35209463	6	35209463	6.19068e-05	4.20826	0.20079	-0.031163	35199463	35219463	Pgl_GLEAN_10021221	35202244	35205581	Ankyrin repeat-containing domain
n593.1532	7_102443614	7	102443614	1.59577e-05	4.79703	0.213379	0.0222676	102433614	102453614	Pgl_GLEAN_10006901	102443428	102446832	NBS-LRR disease resistance protein
n593.1532	6_35209463	6	35209463	6.19068e-05	4.20826	0.20079	-0.031163	35199463	35219463	Pgl_GLEAN_10021220	35199643	35201013	pectate lyase 4 precursor
n594.15649	6_35209463	6	35209463	5.73087e-05	4.24178	0.199319	-0.0213056	35199463	35219463	Pgl_GLEAN_10021221	35202244	35205581	Ankyrin repeat-containing domain
n594.15649	7_67300771	7	67300771	7.86159e-05	4.10449	0.196409	-0.0152151	67290771	67310771	Pgl_GLEAN_10006645	67291022	67295023	Late embryogenesis abundant protein
n594.15649	7_102443614	7	102443614	2.45867e-05	4.6093	0.207178	0.0147975	102433614	102453614	Pgl_GLEAN_10006901	102443428	102446832	NBS-LRR disease resistance protein
n594.15649	6_35209463	6	35209463	5.73087e-05	4.24178	0.199319	-0.0213056	35199463	35219463	Pgl_GLEAN_10021220	35199643	35201013	pectate lyase 4 precursor
n595.19019	6_25578585	6	25578585	5.979e-05	4.22337	0.222627	-0.000719079	25568585	25588585	Pgl_GLEAN_10031671	25575057	25578440	chloride channel protein
n597.39429	1_265678339	1	265678339	9.39051e-05	4.02731	0.0811729	0.00571817	265668339	265688339	Pgl_GLEAN_10003960	265682594	265684190	cytochrome P450
n597.39429	6_38315259	6	38315259	7.77951e-05	4.10905	0.0831425	-0.00746251	38305259	38325259	Pgl_GLEAN_10012010	38323272	38325807	OPT oligopeptide transporter protein (OPT)
n597.39429	6_38315259	6	38315259	7.77951e-05	4.10905	0.0831425	-0.00746251	38305259	38325259	Pgl_GLEAN_10012013	38312769	38314361	Zinc finger, RING-type
n609.14825	5_85539373	5	85539373	3.82042e-05	4.41789	0.188768	-0.0146272	85529373	85549373	Pgl_GLEAN_10032139	85533008	85534587	No apical meristem (NAM) protein (NAM)
n609.14825	2_210427657	2	210427657	2.32529e-07	6.63352	0.238721	0.0277453	210417657	210437657	Pgl_GLEAN_10002091	210414917	210420168	Predicted Ca2+-dependent phospholipid-binding protein
n609.39435	1_86105428	1	86105428	8.27788e-05	4.08208	0.0824922	0.00466385	86095428	86115428	Pgl_GLEAN_10008973	86110492	86116593	Dolichyl-phosphate beta-D-mannosyltransferase
n609.39435	1_74091331	1	74091331	6.86903e-05	4.1631	0.0844484	-0.00624696	74081331	74101331	Pgl_GLEAN_10007496	74083710	74093556	MADS box transcription factor
n609.39435	1_86105428	1	86105428	8.27788e-05	4.08208	0.0824922	0.00466385	86095428	86115428	Pgl_GLEAN_10008972	86099794	86101260	OMA1 HOMOLOG, ZINC METALLOPEPTIDASE
n610.15161	5_85539373	5	85539373	4.06548e-05	4.39089	0.189967	-0.0118824	85529373	85549373	Pgl_GLEAN_10032139	85533008	85534587	No apical meristem (NAM) protein (NAM)
n610.15161	2_210427657	2	210427657	2.19645e-07	6.65828	0.240972	0.022671	210417657	210437657	Pgl_GLEAN_10002091	210414917	210420168	Predicted Ca2+-dependent phospholipid-binding protein
n611.40912	1_43008776	1	43008776	6.85107e-05	4.16424	0.087316	-0.00381987	42998776	43018776	Pgl_GLEAN_10017252	43008617	43009132	Pectate lyase / PPase-N
n615.13208	1_248743060	1	248743060	6.13718e-05	4.21203	0.192664	0.824559	248733060	248753060	Pgl_GLEAN_10026525	248745384	248747061	Cathepsin propeptide inhibitor domain (I29)
n615.13208	3_297227211	3	297227211	7.35655e-05	4.13333	0.190983	0.642624	297217211	297237211	Pgl_GLEAN_10004229	297228384	297229255	HtrA2 peptidase / Serine proteinase OMI
n615.13208	3_297227639	3	297227639	7.18115e-06	5.14381	0.21291	0.707992	297217639	297237639	Pgl_GLEAN_10004229	297228384	297229255	HtrA2 peptidase / Serine proteinase OMI
n615.13208	3_297227211	3	297227211	7.35655e-05	4.13333	0.190983	0.642624	297217211	297237211	Pgl_GLEAN_10004227	297218549	297219102	Peptidase S1, PA clan
n615.13208	3_297227639	3	297227639	7.18115e-06	5.14381	0.21291	0.707992	297217639	297237639	Pgl_GLEAN_10004227	297218549	297219102	Peptidase S1, PA clan
n615.13208	3_297227211	3	297227211	7.35655e-05	4.13333	0.190983	0.642624	297217211	297237211	Pgl_GLEAN_10004230	297230585	297243184	SF96 - SERINE PROTEASE FAMILY S1C HTRA-RELATED
n615.13208	3_297227639	3	297227639	7.18115e-06	5.14381	0.21291	0.707992	297217639	297237639	Pgl_GLEAN_10004230	297230585	297243184	SF96 - SERINE PROTEASE FAMILY S1C HTRA-RELATED
n629.12988	7_102443614	7	102443614	2.64103e-05	4.57823	0.151355	0.0123806	102433614	102453614	Pgl_GLEAN_10006901	102443428	102446832	NBS-LRR disease resistance protein
n631.12744	7_102443614	7	102443614	2.66237e-05	4.57473	0.182539	0.0174303	102433614	102453614	Pgl_GLEAN_10006901	102443428	102446832	NBS-LRR disease resistance protein
n631.12744	5_44928898	5	44928898	6.6189e-05	4.17921	0.173787	-0.020427	44918898	44938898	Pgl_GLEAN_10010786	44926405	44926917	Scarecrow-like protein 18/MONOCULM 1
n631.12744	6_58214358	6	58214358	8.25327e-05	4.08337	0.171684	0.021066	58204358	58224358	Pgl_GLEAN_10035856	58221738	58225743	Threonine-specific protein kinase
n645.12445	6_214428426	6	214428426	3.98845e-05	4.3992	0.136723	-0.00619839	214418426	214438426	Pgl_GLEAN_10020737	214430519	214433198	Arsenite methyltransferase / S-adenosyl-L-methionine:methylarsonite As-methyltransferase
n645.12445	3_125773850	3	125773850	7.92999e-06	5.10073	0.153144	0.0120341	125763850	125783850	Pgl_GLEAN_10023953	125779342	125779762	DNA-directed RNA polymerase III subunit RPC4
n645.12445	2_210427657	2	210427657	4.29112e-06	5.36743	0.159484	0.0109638	210417657	210437657	Pgl_GLEAN_10002091	210414917	210420168	Predicted Ca2+-dependent phospholipid-binding protein
n645.12445	6_214428426	6	214428426	3.98845e-05	4.3992	0.136723	-0.00619839	214418426	214438426	Pgl_GLEAN_10020736	214434485	214436726	Zinc finger, RING/FYVE/PHD-type
n647.12158	5_85539373	5	85539373	2.39729e-05	4.62028	0.15149	0.0152118	85529373	85549373	Pgl_GLEAN_10032139	85533008	85534587	No apical meristem (NAM) protein (NAM)
n647.12158	2_210427657	2	210427657	2.5864e-06	5.5873	0.174127	-0.025409	210417657	210437657	Pgl_GLEAN_10002091	210414917	210420168	Predicted Ca2+-dependent phospholipid-binding protein
n665.21729	7_10507331	7	10507331	9.18821e-05	4.03677	0.136591	-0.00261365	10497331	10517331	Pgl_GLEAN_10023256	10501247	10509607	Armadillo-like helical
n665.21729	7_10507331	7	10507331	9.18821e-05	4.03677	0.136591	-0.00261365	10497331	10517331	Pgl_GLEAN_10023255	10516445	10524643	PPR repeat domain containing protein
n665.21729	1_245569463	1	245569463	4.30928e-05	4.3656	0.144074	-0.00393082	245559463	245579463	Pgl_GLEAN_10020097	245558969	245562217	Serine/threonine protein kinase
n665.21729	7_10507331	7	10507331	9.18821e-05	4.03677	0.136591	-0.00261365	10497331	10517331	Pgl_GLEAN_10023257	10490854	10499966	serine/threonine protein kinase
n666.21918	1_245569463	1	245569463	9.77652e-05	4.00982	0.141254	-0.00100414	245559463	245579463	Pgl_GLEAN_10020097	245558969	245562217	Serine/threonine protein kinase
n701.19293	5_111199145	5	111199145	4.93146e-05	4.30702	0.0980553	0.0092461	111189145	111209145	Pgl_GLEAN_10017185	111201107	111202492	armadillo/beta-catenin repeat family protein
n701.19293	5_44928898	5	44928898	1.04424e-05	4.9812	0.114445	-0.0113827	44918898	44938898	Pgl_GLEAN_10010786	44926405	44926917	GRAS domain family (GRAS)
n703.18976	1_35201029	1	35201029	9.19234e-05	4.03657	0.104091	-0.0107423	35191029	35211029	Pgl_GLEAN_10036072	35187506	35193348	3-hydroxyisobutyryl-CoA hydrolase
n703.18976	5_111199145	5	111199145	8.4529e-05	4.07299	0.104946	0.00709214	111189145	111209145	Pgl_GLEAN_10017185	111201107	111202492	armadillo/beta-catenin repeat family protein
n703.18976	1_35201029	1	35201029	9.19234e-05	4.03657	0.104091	-0.0107423	35191029	35211029	Pgl_GLEAN_10036073	35202677	35203307	ERGOSTEROL BIOSYNTHETIC PROTEIN 28-RELATED
n703.18976	5_44928898	5	44928898	8.45964e-05	4.07265	0.104938	-0.00797326	44918898	44938898	Pgl_GLEAN_10010786	44926405	44926917	GRAS domain family (GRAS)
n703.18976	1_245569463	1	245569463	8.001e-05	4.09686	0.105508	-0.0068211	245559463	245579463	Pgl_GLEAN_10020097	245558969	245562217	Serine/threonine protein kinase
n711.22284	1_141155909	1	141155909	6.91999e-05	4.15989	0.117066	-0.00111517	141145909	141165909	Pgl_GLEAN_10010280	141162983	141165439	Rapid ALkalinization Factor
n722.27399	2_210839197	2	210839197	2.06579e-05	4.68491	0.101	0.00436791	210829197	210849197	Pgl_GLEAN_10014601	210840492	210843450	DNA helicase
n722.27399	1_2030424	1	2030424	1.77346e-05	4.75118	0.102626	0.00283267	2020424	2040424	Pgl_GLEAN_10025169	2029065	2030612	DUF247
n756.25891	7_121228389	7	121228389	4.01944e-05	4.39583	0.109078	-0.0011682	121218389	121238389	Pgl_GLEAN_10022954	121226231	121228358	HR1 rho-binding repeat
n975.29108	3_9282008	3	9282008	7.52031e-05	4.12376	0.1963	-0.00478927	9272008	9292008	Pgl_GLEAN_10031638	9268884	9272016	MYB family transcription factor
n976.30902	5_122583642	5	122583642	1.68912e-05	4.77234	0.149061	-0.00619187	122573642	122593642	Pgl_GLEAN_10029768	122582858	122584247	(S)-norcoclaurine synthase / (S)-norlaudanosoline synthase
n976.30902	5_122583643	5	122583643	5.88583e-05	4.23019	0.13653	-0.00577853	122573643	122593643	Pgl_GLEAN_10029768	122582858	122584247	(S)-norcoclaurine synthase / (S)-norlaudanosoline synthase
n976.30902	3_54622297	3	54622297	9.34031e-05	4.02964	0.131954	-0.00699965	54612297	54632297	Pgl_GLEAN_10025650	54627169	54629869	Mod5 protein sorting/negative effector of RNA Pol III synthesis
n976.30902	5_48229189	5	48229189	4.59972e-05	4.33727	0.138986	-0.0115065	48219189	48239189	Pgl_GLEAN_10020267	48238979	48242018	Proteasome endopeptidase complex / Proteasome
n977.31171	5_122583642	5	122583642	3.77658e-06	5.4229	0.155447	-0.00124207	122573642	122593642	Pgl_GLEAN_10029768	122582858	122584247	(S)-norcoclaurine synthase / (S)-norlaudanosoline synthase
n977.31171	5_122583643	5	122583643	1.30346e-05	4.8849	0.142608	-0.00117055	122573643	122593643	Pgl_GLEAN_10029768	122582858	122584247	(S)-norcoclaurine synthase / (S)-norlaudanosoline synthase
n977.31171	5_117993360	5	117993360	3.91432e-05	4.40734	0.131396	-0.00103502	117983360	118003360	Pgl_GLEAN_10034907	117986521	117987723	PLATZ transcription factor (PLATZ)
n977.31171	5_118194202	5	118194202	6.13358e-05	4.21229	0.126869	-0.00100927	118184202	118204202	Pgl_GLEAN_10034899	118201064	118202770	Pre-mRNA-processing factor 17
n977.31171	5_118194202	5	118194202	6.13358e-05	4.21229	0.126869	-0.00100927	118184202	118204202	Pgl_GLEAN_10034902	118189879	118190629	tRNA synthetase class II core domain containing protein
n978.30353	5_122583642	5	122583642	7.44818e-06	5.12795	0.170692	-0.000760046	122573642	122593642	Pgl_GLEAN_10029768	122582858	122584247	(S)-norcoclaurine synthase / (S)-norlaudanosoline synthase
n978.30353	5_122583643	5	122583643	2.44774e-05	4.61123	0.158792	-0.000715529	122573643	122593643	Pgl_GLEAN_10029768	122582858	122584247	(S)-norcoclaurine synthase / (S)-norlaudanosoline synthase
n1038.30847	1_268605302	1	268605302	8.12787e-05	4.09002	0.106314	-0.00142261	268595302	268615302	Pgl_GLEAN_10032950	268614012	268618055	3-deoxy-8-phosphooctulonate synthase
n1038.30847	1_268605302	1	268605302	8.12787e-05	4.09002	0.106314	-0.00142261	268595302	268615302	Pgl_GLEAN_10032951	268610224	268610590	Defensin and Defensin-like DEFL family
n1038.30847	1_268605302	1	268605302	8.12787e-05	4.09002	0.106314	-0.00142261	268595302	268615302	Pgl_GLEAN_10032953	268595921	268600874	DNA glycosylase
n1038.30847	6_186270258	6	186270258	6.82424e-05	4.16595	0.1081	-0.00191686	186260258	186280258	Pgl_GLEAN_10030434	186273598	186276097	EamA-like transporter family (EamA)
n1038.30847	5_50109575	5	50109575	3.15192e-05	4.50142	0.11605	-0.00211859	50099575	50119575	Pgl_GLEAN_10022960	50101528	50114154	Ribonuclease H / RNase H
n1038.30847	5_50109575	5	50109575	3.15192e-05	4.50142	0.11605	-0.00211859	50099575	50119575	Pgl_GLEAN_10022961	50098437	50099964	Scopoletin glucosyltransferase
n1038.30847	1_268605302	1	268605302	8.12787e-05	4.09002	0.106314	-0.00142261	268595302	268615302	Pgl_GLEAN_10032952	268604796	268606421	serine/threonine-protein kinase receptor precursor
p58.06487	7_41256958	7	41256958	6.77727e-05	4.16895	0.141355	0.0076282	41246958	41266958	Pgl_GLEAN_10030813	41257678	41262696	UTP--glucose-1-phosphate uridylyltransferase
p58.06487	7_41256958	7	41256958	6.77727e-05	4.16895	0.141355	0.0076282	41246958	41266958	Pgl_GLEAN_10030814	41247165	41251995	Myb/SANT-like DNA-binding domain
p58.06487	3_202429114	3	202429114	2.12594e-05	4.67245	0.152878	0.00898579	202419114	202439114	Pgl_GLEAN_10033117	202431473	202432918	chr3Zinc finger, U1-type
p81.07014	2_183630923	2	183630923	3.82785e-05	4.41705	0.10221	0.089222	183620923	183640923	Pgl_GLEAN_10023187	183626310	183633419	PLASTIDIC GLUCOSE TRANSPORTER 2-RELATED
p81.07014	1_45038675	1	45038675	3.37053e-05	4.4723	0.103542	-0.121073	45028675	45048675	Pgl_GLEAN_10035230	45045243	45052662	hydrolase activity
p81.07014	1_45038675	1	45038675	3.37053e-05	4.4723	0.103542	-0.121073	45028675	45048675	Pgl_GLEAN_10035231	45040676	45041591	Myb/SANT-like DNA-binding domain
p81.07014	1_45038675	1	45038675	3.37053e-05	4.4723	0.103542	-0.121073	45028675	45048675	Pgl_GLEAN_10035232	45035733	45040213	chr1
p81.07014	1_35199205	1	35199205	6.51736e-05	4.18593	0.0966657	0.123103	35189205	35209205	Pgl_GLEAN_10036072	35187506	35193348	3-hydroxyisobutyryl-CoA hydrolase
p81.07014	1_35199205	1	35199205	6.51736e-05	4.18593	0.0966657	0.123103	35189205	35209205	Pgl_GLEAN_10036073	35202677	35203307	Predicted membrane protein
p84.0447	6_122136971	6	122136971	1.79833e-05	4.74513	0.0986661	-0.10415	122126971	122146971	Pgl_GLEAN_10014949	122144779	122149298	metal-dependent amidase/aminoacylase/carboxypeptidase
p84.0447	6_208021737	6	208021737	1.66661e-05	4.77817	0.0994814	0.0898464	208011737	208031737	Pgl_GLEAN_10024165	208011416	208011925	Pectinesterase inhibitor domain
p84.0447	6_208021737	6	208021737	1.66661e-05	4.77817	0.0994814	0.0898464	208011737	208031737	Pgl_GLEAN_10024166	208017706	208022302	Non-specific serine/threonine protein kinase
p84.0447	6_208021737	6	208021737	1.66661e-05	4.77817	0.0994814	0.0898464	208011737	208031737	Pgl_GLEAN_10024167	208022861	208025979	Protein tyrosine kinase (Pkinase_Tyr)
p84.0447	3_9285025	3	9285025	6.2162e-05	4.20648	0.0854992	0.092006	9275025	9295025	Pgl_GLEAN_10031637	9290063	9290338	Ubiquitin and ubiquitin-like proteins
p86.06037	6_66759345	6	66759345	7.77175e-05	4.10948	0.0913972	0.0121198	66749345	66769345	Pgl_GLEAN_10001059	66754991	66756299	pathogen-related protein, putative
p86.06037	6_66759345	6	66759345	7.77175e-05	4.10948	0.0913972	0.0121198	66749345	66769345	Pgl_GLEAN_10001060	66768275	66768487	mitochondrial import receptor subunit
p86.06037	2_216125526	2	216125526	5.43112e-06	5.26511	0.119588	-0.0203291	216115526	216135526	Pgl_GLEAN_10010705	216134580	216137220	Xylogalacturonan xylosyltransferase
p86.06037	2_216125548	2	216125548	4.32138e-05	4.36438	0.097521	0.0176491	216115548	216135548	Pgl_GLEAN_10010705	216134580	216137220	Xylogalacturonan xylosyltransferase
p86.06037	2_216125526	2	216125526	5.43112e-06	5.26511	0.119588	-0.0203291	216115526	216135526	Pgl_GLEAN_10010706	216119815	216130017	Glycerophosphoryl diester phosphodiesterase
p86.06037	2_216125548	2	216125548	4.32138e-05	4.36438	0.097521	0.0176491	216115548	216135548	Pgl_GLEAN_10010706	216119815	216130017	Glycerophosphoryl diester phosphodiesterase
p86.06037	6_199738786	6	199738786	4.45646e-05	4.35101	0.0971985	-0.0119246	199728786	199748786	Pgl_GLEAN_10014003	199744297	199745814	SANT/Myb domain
p86.06037	3_293502136	3	293502136	7.70583e-05	4.11318	0.0914857	-0.0114431	293492136	293512136	Pgl_GLEAN_10014534	293506052	293506651	Cupin domain (Cupin_2)
p86.06037	3_293502136	3	293502136	7.70583e-05	4.11318	0.0914857	-0.0114431	293492136	293512136	Pgl_GLEAN_10014535	293505625	293505968	Cupin domain (Cupin_2)
p86.06037	3_293502136	3	293502136	7.70583e-05	4.11318	0.0914857	-0.0114431	293492136	293512136	Pgl_GLEAN_10014536	293501387	293504245	Imidazoleglycerol-phosphate dehydratase
p86.06037	2_179071538	2	179071538	8.35429e-05	4.07809	0.0906469	-0.0201428	179061538	179081538	Pgl_GLEAN_10037924	179077648	179078328	Aquaporin-like
p86.06037	2_179071538	2	179071538	8.35429e-05	4.07809	0.0906469	-0.0201428	179061538	179081538	Pgl_GLEAN_10037925	179073149	179073562	hypothetical protein
p86.09663	5_67386591	5	67386591	7.08305e-05	4.14978	0.093677	-0.00371184	67376591	67396591	Pgl_GLEAN_10017715	67387851	67388202	lipid metabolic process
p86.09663	2_101810915	2	101810915	7.30499e-05	4.13638	0.0933566	0.00356238	101800915	101820915	Pgl_GLEAN_10035614	101809826	101810418	RING FINGER PROTEIN
p87.04438	2_216125526	2	216125526	6.91235e-06	5.16037	0.109336	-0.256926	216115526	216135526	Pgl_GLEAN_10010705	216134580	216137220	Xylogalacturonan xylosyltransferase
p87.04438	2_216125548	2	216125548	9.24262e-05	4.0342	0.0817097	0.217432	216115548	216135548	Pgl_GLEAN_10010705	216134580	216137220	Glycerophosphoryl diester phosphodiesterase
p87.04438	2_216125526	2	216125526	6.91235e-06	5.16037	0.109336	-0.256926	216115526	216135526	Pgl_GLEAN_10010706	216119815	216130017	Glycerophosphoryl diester phosphodiesterase
p87.04438	2_216125548	2	216125548	9.24262e-05	4.0342	0.0817097	0.217432	216115548	216135548	Pgl_GLEAN_10010706	216119815	216130017	Glycerophosphoryl diester phosphodiesterase
p87.04438	7_41961935	7	41961935	9.93811e-05	4.0027	0.0809521	-0.19238	41951935	41971935	Pgl_GLEAN_10030794	41968688	41971564	SWI/SNF-RELATED CHROMATIN BINDING PROTEIN
p87.04438	7_41961935	7	41961935	9.93811e-05	4.0027	0.0809521	-0.19238	41951935	41971935	Pgl_GLEAN_10030795	41966862	41967314	Protein of unknown function (DUF1618)
p87.04438	7_41961935	7	41961935	9.93811e-05	4.0027	0.0809521	-0.19238	41951935	41971935	Pgl_GLEAN_10030796	41949199	41952306	S-locus glycoprotein domain
p90.05547	1_215722863	1	215722863	4.96773e-05	4.30384	0.0901229	0.000881039	215712863	215732863	Pgl_GLEAN_10007169	215708230	215712980	Aspartic peptidase
p90.05547	1_215722863	1	215722863	4.96773e-05	4.30384	0.0901229	0.000881039	215712863	215732863	Pgl_GLEAN_10007170	215720634	215723743	Xyloglucan 6-xylosyltransferase
p90.05547	1_215722863	1	215722863	4.96773e-05	4.30384	0.0901229	0.000881039	215712863	215732863	Pgl_GLEAN_10007171	215726384	215730512	BSD domain containing protein
p90.05547	1_215722863	1	215722863	4.96773e-05	4.30384	0.0901229	0.000881039	215712863	215732863	Pgl_GLEAN_10007172	215731387	215733306	No apical meristem (NAM) protein (NAM)
p90.05547	7_111074263	7	111074263	5.44796e-05	4.26377	0.0891521	0.00116388	111064263	111084263	Pgl_GLEAN_10009234	111076921	111080294	Purine nucleobase transmembrane transport
p90.05547	7_111074263	7	111074263	5.44796e-05	4.26377	0.0891521	0.00116388	111064263	111084263	Pgl_GLEAN_10009235	111081731	111082502	GLUTATHIONE S-TRANSFERASE,
p90.05547	7_111074263	7	111074263	5.44796e-05	4.26377	0.0891521	0.00116388	111064263	111084263	Pgl_GLEAN_10009236	111083233	111086697	inosine-5'-phosphate biosynthesis II
p90.05547	2_115779021	2	115779021	2.04642e-05	4.68901	0.0995213	0.00129848	115769021	115789021	Pgl_GLEAN_10030586	115774693	115775481	Glycerophosphoryl diester phosphodiesterase
p90.05547	7_49623595	7	49623595	6.74758e-05	4.17085	0.0869068	-0.00138771	49613595	49633595	Pgl_GLEAN_10036709	49624305	49628267	LEUCINE-RICH REPEAT-CONTAINING PROTEIN
p92.04977	6_89781957	6	89781957	6.20456e-05	4.20729	0.0863316	-0.00187792	89771957	89791957	Pgl_GLEAN_10006289	89772180	89779491	ATP:ADP antiporter activity
p92.04977	1_224033674	1	224033674	4.08234e-05	4.38909	0.0907445	0.00134894	224023674	224043674	Pgl_GLEAN_10017490	224038975	224039949	NADH dehydrogenase (ubiquinone)
p92.04977	1_224033674	1	224033674	4.08234e-05	4.38909	0.0907445	0.00134894	224023674	224043674	Pgl_GLEAN_10017491	224040667	224042603	F-type H+-transporting ATPase subunit
p92.04977	5_50110419	5	50110419	5.63896e-05	4.2488	0.0873367	0.00218634	50100419	50120419	Pgl_GLEAN_10022960	50101528	50114154	ZINC/IRON TRANSPORTER
p92.04977	1_211945659	1	211945659	6.96931e-05	4.15681	0.0851113	-0.00124366	211935659	211955659	Pgl_GLEAN_10026402	211943322	211944659	expressed protein
p92.04977	7_41961935	7	41961935	2.50631e-05	4.60097	0.0959226	-0.00174558	41951935	41971935	Pgl_GLEAN_10030794	41968688	41971564	SWI/SNF-RELATED CHROMATIN BINDING PROTEIN
p92.04977	7_41961935	7	41961935	2.50631e-05	4.60097	0.0959226	-0.00174558	41951935	41971935	Pgl_GLEAN_10030795	41966862	41967314	Protein of unknown function (DUF1618)
p92.04977	7_41961935	7	41961935	2.50631e-05	4.60097	0.0959226	-0.00174558	41951935	41971935	Pgl_GLEAN_10030796	41949199	41952306	S-locus glycoprotein domain
p94.06519	5_50110419	5	50110419	8.33211e-05	4.07925	0.0844693	0.00414819	50100419	50120419	Pgl_GLEAN_10022960	50101528	50114154	ZINC/IRON TRANSPORTER
p96.04478	6_3754072	6	3754072	4.34233e-05	4.36228	0.0892823	-0.0103398	3744072	3764072	Pgl_GLEAN_10013231	3757440	3758177	Myc-type, basic helix-loop-helix (bHLH) domain
p96.04478	6_3754072	6	3754072	4.34233e-05	4.36228	0.0892823	-0.0103398	3744072	3764072	Pgl_GLEAN_10013232	3754024	3754344	3-oxoacyl-[acyl-carrier-protein] reductase
p97.02872	1_56885491	1	56885491	6.42839e-05	4.1919	0.0851458	0.00196198	56875491	56895491	Pgl_GLEAN_10011308	56884575	56893615	UDP-glucose-fructose-phosphate glucosyltransferase
p97.02872	6_85924462	6	85924462	9.23324e-05	4.03465	0.0813505	-0.00253902	85914462	85934462	Pgl_GLEAN_10023620	85927567	85934222	expressed protein
p97.02872	6_85924462	6	85924462	9.23324e-05	4.03465	0.0813505	-0.00253902	85914462	85934462	Pgl_GLEAN_10023621	85921514	85925926	FAR1 DNA-binding domain
p97.02872	3_217606565	3	217606565	4.52315e-05	4.34456	0.0888508	0.00364335	217596565	217616565	Pgl_GLEAN_10034185	217611810	217615155	protein metabolic process
p98.98447	2_17676051	2	17676051	4.71128e-05	4.32686	0.093365	-0.00239872	17666051	17686051	Pgl_GLEAN_10002068	17677712	17677864	protein transport protein Sec61 subunit beta
p98.98447	2_17676051	2	17676051	4.71128e-05	4.32686	0.093365	-0.00239872	17666051	17686051	Pgl_GLEAN_10002069	17668149	17675895	Zinc finger, PHD-type
p98.98447	5_154897148	5	154897148	8.24001e-05	4.08407	0.0875177	0.00129528	154887148	154907148	Pgl_GLEAN_10037676	154890086	154894530	Serine/threonine specific protein phosphatase
p98.98447	5_154897148	5	154897148	8.24001e-05	4.08407	0.0875177	0.00129528	154887148	154907148	Pgl_GLEAN_10037677	154896573	154897484	regulatory protein, putative, expressed
p98.98447	5_154897148	5	154897148	8.24001e-05	4.08407	0.0875177	0.00129528	154887148	154907148	Pgl_GLEAN_10037678	154898435	154902777	metal ion binding
p98.98447	5_154897148	5	154897148	8.24001e-05	4.08407	0.0875177	0.00129528	154887148	154907148	Pgl_GLEAN_10037679	154904694	154907779	Myb-like DNA-binding domain
p99.04421	5_136532538	5	136532538	8.62411e-05	4.06429	0.0820641	0.0838499	136522538	136542538	Pgl_GLEAN_10004469	136537973	136543746	expressed protein
p99.04421	5_136532538	5	136532538	8.62411e-05	4.06429	0.0820641	0.0838499	136522538	136542538	Pgl_GLEAN_10004470	136521788	136522699	DUF292 domain containing protein
p99.04421	2_161785441	2	161785441	5.0379e-05	4.29775	0.0877126	-0.0946086	161775441	161795441	Pgl_GLEAN_10005144	161788790	161789846	Non-specific serine/threonine protein kinase
p99.04421	2_161785441	2	161785441	5.0379e-05	4.29775	0.0877126	-0.0946086	161775441	161795441	Pgl_GLEAN_10005145	161791454	161792125	chr2
p99.04421	6_85925432	6	85925432	2.77555e-05	4.55665	0.0940308	-0.0933176	85915432	85935432	Pgl_GLEAN_10023619	85934758	85935069	Ribonuclease H / RNase H
p99.04421	6_85925432	6	85925432	2.77555e-05	4.55665	0.0940308	-0.0933176	85915432	85935432	Pgl_GLEAN_10023620	85927567	85934222	expressed protein
p99.04421	6_85925432	6	85925432	2.77555e-05	4.55665	0.0940308	-0.0933176	85915432	85935432	Pgl_GLEAN_10023621	85921514	85925926	FAR1 DNA-binding domain
p99.04421	3_217606565	3	217606565	5.098e-05	4.2926	0.0875875	-0.117158	217596565	217616565	Pgl_GLEAN_10034185	217611810	217615155	protein metabolic process
p99.04421	2_51842124	2	51842124	5.30734e-05	4.27512	0.0871631	0.10766	51832124	51852124	Pgl_GLEAN_10034191	51841734	51842504	ARID DNA-binding domain
p103.05437	6_15372105	6	15372105	6.76613e-06	5.16966	0.139353	-0.0796556	15362105	15382105	Pgl_GLEAN_10005891	15368033	15372826	aminoacyl-tRNA ligase activity
p103.05437	6_15372105	6	15372105	6.76613e-06	5.16966	0.139353	-0.0796556	15362105	15382105	Pgl_GLEAN_10005892	15361350	15367323	aspartyl-tRNA synthetase (DARS, aspS)
p103.05437	1_35200059	1	35200059	2.96363e-05	4.52818	0.124014	0.115818	35190059	35210059	Pgl_GLEAN_10036072	35187506	35193348	3-hydroxyisobutyryl-CoA hydrolase
p103.05437	1_35200059	1	35200059	2.96363e-05	4.52818	0.124014	0.115818	35190059	35210059	Pgl_GLEAN_10036073	35202677	35203307	Predicted membrane protein
p104.10732	1_29249455	1	29249455	4.26397e-05	4.37019	0.110596	0.0118456	29239455	29259455	Pgl_GLEAN_10006799	29246567	29247679	Protein of unknown function (DUF295) (DUF295)
p104.10732	3_257280186	3	257280186	8.15982e-05	4.08832	0.103924	0.0124198	257270186	257290186	Pgl_GLEAN_10035661	257271530	257274356	Glucose-6-phosphate/phosphate
p104.10732	3_257280186	3	257280186	8.15982e-05	4.08832	0.103924	0.0124198	257270186	257290186	Pgl_GLEAN_10035662	257275601	257277484	PPR repeat (PPR)
p105.10226	5_77698832	5	77698832	2.66154e-05	4.57487	0.113213	-0.0250926	77688832	77708832	Pgl_GLEAN_10038402	77688642	77689073	Zinc finger, CCCH-type
p105.10226	5_77698832	5	77698832	2.66154e-05	4.57487	0.113213	-0.0250926	77688832	77708832	Pgl_GLEAN_10038403	77689685	77692370	Zinc finger, C2H2-like
p105.10226	5_77698832	5	77698832	2.66154e-05	4.57487	0.113213	-0.0250926	77688832	77708832	Pgl_GLEAN_10038404	77697211	77702297	Zinc finger, CCCH-type
p105.10226	5_77698832	5	77698832	2.66154e-05	4.57487	0.113213	-0.0250926	77688832	77708832	Pgl_GLEAN_10038405	77703391	77705363	Zinc finger, C2H2-like
p108.04477	7_21761155	7	21761155	2.75429e-05	4.55999	0.100847	-31.9234	21751155	21771155	Pgl_GLEAN_10008781	21753948	21758649	JMJC DOMAIN-CONTAINING HISTONE DEMETHYLATION PROTEIN
p108.04477	7_21761155	7	21761155	2.75429e-05	4.55999	0.100847	-31.9234	21751155	21771155	Pgl_GLEAN_10008782	21751918	21753079	GLUCOSYL/GLUCURONOSYL TRANSFERASES
p109.0285	5_136579002	5	136579002	9.22195e-06	5.03518	0.10612	-0.00186717	136569002	136589002	Pgl_GLEAN_10004466	136577432	136577906	chr5
p109.0285	5_136579002	5	136579002	9.22195e-06	5.03518	0.10612	-0.00186717	136569002	136589002	Pgl_GLEAN_10004467	136572940	136575902	expressed protein
p109.0285	5_136579002	5	136579002	9.22195e-06	5.03518	0.10612	-0.00186717	136569002	136589002	Pgl_GLEAN_10004468	136570551	136571637	chr5
p109.0285	6_85924462	6	85924462	5.83305e-05	4.2341	0.0864404	0.00159267	85914462	85934462	Pgl_GLEAN_10023620	85927567	85934222	expressed protein
p109.0285	6_85924462	6	85924462	5.83305e-05	4.2341	0.0864404	0.00159267	85914462	85934462	Pgl_GLEAN_10023621	85921514	85925926	FAR1 DNA-binding domain
p110.06031	5_119681393	5	119681393	4.85799e-05	4.31354	0.0898215	0.00994992	119671393	119691393	Pgl_GLEAN_10021840	119675200	119681615	Elongation factor Tu GTP binding domain
p110.06031	1_170015632	1	170015632	1.67242e-05	4.77665	0.101147	-0.00669991	170005632	170025632	Pgl_GLEAN_10031563	170013355	170017037	Glucose-repressible alcohol dehydrogenase transcriptional effector
p110.06031	1_170015632	1	170015632	1.67242e-05	4.77665	0.101147	-0.00669991	170005632	170025632	Pgl_GLEAN_10031564	170009661	170012281	transmembrane transport
p112.08717	2_216125526	2	216125526	8.04536e-05	4.09445	0.170296	-0.0377588	216115526	216135526	Pgl_GLEAN_10010705	216134580	216137220	Xylogalacturonan xylosyltransferase
p112.08717	2_216125526	2	216125526	8.04536e-05	4.09445	0.170296	-0.0377588	216115526	216135526	Pgl_GLEAN_10010706	216119815	216130017	Glycerophosphoryl diester phosphodiesterase
p115.05451	5_152979311	5	152979311	1.32425e-05	4.87803	0.111404	-0.00767973	152969311	152989311	Pgl_GLEAN_10005338	152979458	152979640	DUF292 domain containing protein
p115.05451	5_152979311	5	152979311	1.32425e-05	4.87803	0.111404	-0.00767973	152969311	152989311	Pgl_GLEAN_10005339	152975091	152977805	LOB DOMAIN-CONTAINING PROTEIN
p115.05451	1_35384214	1	35384214	7.17305e-05	4.1443	0.0936368	0.00592634	35374214	35394214	Pgl_GLEAN_10036079	35375937	35376287	protein tyrosine kinase activity
p115.08649	2_197693084	2	197693084	5.71285e-05	4.24315	0.168512	-0.00659701	197683084	197703084	Pgl_GLEAN_10024467	197688433	197688756	chr2
p115.08649	1_108348095	1	108348095	1.9241e-05	4.71577	0.179092	0.00761384	108338095	108358095	Pgl_GLEAN_10025926	108349812	108350240	chr1
p115.08649	1_108348095	1	108348095	1.9241e-05	4.71577	0.179092	0.00761384	108338095	108358095	Pgl_GLEAN_10025927	108348781	108349524	F-box-like (F-box-like)
p116.07083	2_115779021	2	115779021	1.09718e-05	4.95972	0.110663	-0.148068	115769021	115789021	Pgl_GLEAN_10030586	115774693	115775481	Glycerophosphoryl diester phosphodiesterase
p116.07083	3_9281428	3	9281428	2.37912e-05	4.62358	0.102421	0.134978	9271428	9291428	Pgl_GLEAN_10031637	9290063	9290338	Ubiquitin and ubiquitin-like proteins
p116.07083	3_9281428	3	9281428	2.37912e-05	4.62358	0.102421	0.134978	9271428	9291428	Pgl_GLEAN_10031638	9268884	9272016	Myb_DNA-binding
p117.03374	6_205213009	6	205213009	8.36548e-05	4.07751	0.190406	-0.0142288	205203009	205223009	Pgl_GLEAN_10015691	205206829	205209168	expressed protein
p117.03374	6_205213009	6	205213009	8.36548e-05	4.07751	0.190406	-0.0142288	205203009	205223009	Pgl_GLEAN_10015692	205212395	205218292	expressed protein
p117.03374	1_249165320	1	249165320	5.02163e-05	4.29916	0.195139	-0.0136591	249155320	249175320	Pgl_GLEAN_10025515	249172561	249173160	chr1
p119.04922	3_21947282	3	21947282	4.5269e-05	4.3442	0.184592	-0.0227036	21937282	21957282	Pgl_GLEAN_10034970	21956917	21962397	expressed protein
p120.08077	6_222453911	6	222453911	9.04703e-05	4.04349	0.138369	-0.0605509	222443911	222463911	Pgl_GLEAN_10019051	222450177	222456446	Protein kinase domain (Pkinase)
p120.08077	6_222453911	6	222453911	9.04703e-05	4.04349	0.138369	-0.0605509	222443911	222463911	Pgl_GLEAN_10019052	222444267	222447518	Leucine-rich repeat protein
p120.08077	3_58943431	3	58943431	3.7178e-05	4.42971	0.147206	-0.0535046	58933431	58953431	Pgl_GLEAN_10024425	58935851	58941582	expressed protein
p121.02891	3_190036148	3	190036148	6.77861e-05	4.16886	0.230144	0.0103787	190026148	190046148	Pgl_GLEAN_10038559	190029276	190029953	large subunit ribosomal protein
p121.02891	3_190036148	3	190036148	6.77861e-05	4.16886	0.230144	0.0103787	190026148	190046148	Pgl_GLEAN_10038560	190034556	190044089	cysteine-type peptidase activity
p121.02891	3_193665551	3	193665551	9.69908e-05	4.01327	0.226988	-0.0108585	193655551	193675551	Pgl_GLEAN_10038624	193656448	193656765	chr3
p121.02891	3_193665551	3	193665551	9.69908e-05	4.01327	0.226988	-0.0108585	193655551	193675551	Pgl_GLEAN_10038625	193660849	193665127	Probable lipid transfer
p123.08044	5_149705992	5	149705992	4.8192e-05	4.31703	0.0881789	0.0110448	149695992	149715992	Pgl_GLEAN_10002016	149697971	149699469	Ribosomal protein
p123.08044	5_149705992	5	149705992	4.8192e-05	4.31703	0.0881789	0.0110448	149695992	149715992	Pgl_GLEAN_10002017	149694087	149697754	beta-mannan synthase
p124.02431	5_141068466	5	141068466	6.48682e-05	4.18797	0.0928038	-0.00233556	141058466	141078466	Pgl_GLEAN_10015947	141069796	141071756	regulation of transcription, DNA-templated
p124.02431	5_141068466	5	141068466	6.48682e-05	4.18797	0.0928038	-0.00233556	141058466	141078466	Pgl_GLEAN_10015948	141064826	141065131	Serine/threonine/dual specificity protein kinase
p124.07584	5_119681393	5	119681393	9.05237e-05	4.04324	0.0819253	0.00695023	119671393	119691393	Pgl_GLEAN_10021840	119675200	119681615	Elongation factor Tu GTP binding domain
p125.00008	5_67386591	5	67386591	8.29531e-05	4.08117	0.0900144	-0.0012938	67376591	67396591	Pgl_GLEAN_10017715	67387851	67388202	lipid metabolic process
p125.00008	2_54017484	2	54017484	9.06019e-06	5.04286	0.113395	0.00138107	54007484	54027484	Pgl_GLEAN_10021255	54010722	54013836	Synaptic vesicle transporter
p125.00008	2_54017484	2	54017484	9.06019e-06	5.04286	0.113395	0.00138107	54007484	54027484	Pgl_GLEAN_10021256	54022501	54030078	transcription factor complex
p125.00008	3_272969235	3	272969235	9.65088e-05	4.01543	0.0884447	0.00120544	272959235	272979235	Pgl_GLEAN_10033592	272969949	272971216	Expansin/pollen allergen
p126.05526	1_49922444	1	49922444	4.39706e-05	4.35684	0.0891487	-0.00614919	49912444	49932444	Pgl_GLEAN_10013482	49918040	49918418	DNA topoisomerase
p126.05526	2_214193185	2	214193185	9.43378e-05	4.02531	0.0811249	0.00659661	214183185	214203185	Pgl_GLEAN_10017587	214190454	214191258	PLATZ transcription factor
p126.05526	2_115779021	2	115779021	4.17336e-05	4.37951	0.089701	0.00671512	115769021	115789021	Pgl_GLEAN_10030586	115774693	115775481	Glycerophosphoryl diester phosphodiesterase
p130.05005	6_122136971	6	122136971	1.74481e-05	4.75825	0.1049	-0.0432124	122126971	122146971	Pgl_GLEAN_10014949	122144779	122149298	metal-dependent amidase/aminoacylase/carboxypeptidase
p136.06212	1_14467626	1	14467626	3.36873e-05	4.47253	0.0938317	-0.00509424	14457626	14477626	Pgl_GLEAN_10002200	14466505	14468485	chr1
p136.06212	1_215722863	1	215722863	1.93356e-05	4.71364	0.0997369	0.00648209	215712863	215732863	Pgl_GLEAN_10007169	215708230	215712980	Aspartic peptidase
p136.06212	1_215722863	1	215722863	1.93356e-05	4.71364	0.0997369	0.00648209	215712863	215732863	Pgl_GLEAN_10007170	215720634	215723743	Xyloglucan 6-xylosyltransferase
p136.06212	1_215722863	1	215722863	1.93356e-05	4.71364	0.0997369	0.00648209	215712863	215732863	Pgl_GLEAN_10007171	215726384	215730512	BSD domain containing protein
p136.06212	1_215722863	1	215722863	1.93356e-05	4.71364	0.0997369	0.00648209	215712863	215732863	Pgl_GLEAN_10007172	215731387	215733306	No apical meristem (NAM) protein (NAM)
p136.06212	2_240967171	2	240967171	8.24672e-05	4.08372	0.0844116	0.00700142	240957171	240977171	Pgl_GLEAN_10018150	240960910	240961694	Protein of unknown function
p136.06212	2_240967171	2	240967171	8.24672e-05	4.08372	0.0844116	0.00700142	240957171	240977171	Pgl_GLEAN_10018151	240962692	240967189	division protein, putative, expressed
p136.06212	2_115779021	2	115779021	1.91649e-05	4.71749	0.0998316	0.00912233	115769021	115789021	Pgl_GLEAN_10030586	115774693	115775481	Glycerophosphoryl diester phosphodiesterase
p136.06212	1_271447003	1	271447003	2.5853e-05	4.58749	0.0966412	0.00542062	271437003	271457003	Pgl_GLEAN_10038259	271454074	271456181	ATP hydrolysis coupled proton transport
p138.05522	7_20874739	7	20874739	6.94135e-05	4.15856	0.0863543	0.00314375	20864739	20884739	Pgl_GLEAN_10015790	20875878	20877899	Predicted transporter
p138.05522	2_123225934	2	123225934	9.36724e-06	5.02839	0.107653	0.00370309	123215934	123235934	Pgl_GLEAN_10032029	123223411	123224274	Auxin response factor
p139.05856	5_119681393	5	119681393	8.71216e-05	4.05987	0.0851268	0.00459501	119671393	119691393	Pgl_GLEAN_10021840	119675200	119681615	Elongation factor Tu GTP binding domain
p144.06577	1_14467626	1	14467626	9.08179e-05	4.04183	0.0815235	-0.00754111	14457626	14477626	Pgl_GLEAN_10002200	14466505	14468485	chr1
p144.06577	3_266838358	3	266838358	7.46758e-05	4.12682	0.0835726	0.0115038	266828358	266848358	Pgl_GLEAN_10002352	266829112	266834408	Threonine-specific protein kinase
p144.06577	7_21761155	7	21761155	4.98686e-06	5.30217	0.11253	0.0176796	21751155	21771155	Pgl_GLEAN_10008781	21753948	21758649	JMJC DOMAIN-CONTAINING HISTONE DEMETHYLATION PROTEIN
p144.06577	7_21761155	7	21761155	4.98686e-06	5.30217	0.11253	0.0176796	21751155	21771155	Pgl_GLEAN_10008782	21751918	21753079	GLUCOSYL/GLUCURONOSYL TRANSFERASES
p144.06577	2_216125526	2	216125526	4.36145e-05	4.36037	0.0892358	0.0109621	216115526	216135526	Pgl_GLEAN_10010705	216134580	216137220	Xylogalacturonan xylosyltransferase
p144.06577	2_216125526	2	216125526	4.36145e-05	4.36037	0.0892358	0.0109621	216115526	216135526	Pgl_GLEAN_10010706	216119815	216130017	Glycerophosphoryl diester phosphodiesterase
p144.06577	2_115779021	2	115779021	5.53813e-06	5.25664	0.111388	0.0154492	115769021	115789021	Pgl_GLEAN_10030586	115774693	115775481	Glycerophosphoryl diester phosphodiesterase
p144.06577	3_207460717	3	207460717	4.10235e-05	4.38697	0.0898837	0.00807007	207450717	207470717	Pgl_GLEAN_10037545	207445775	207451509	Oxoglutarate dehydrogenase
p144.06577	3_207460717	3	207460717	4.10235e-05	4.38697	0.0898837	0.00807007	207450717	207470717	Pgl_GLEAN_10037546	207455862	207458659	metal ion transport
p144.06577	2_179074186	2	179074186	1.39843e-05	4.85436	0.101365	-0.0150078	179064186	179084186	Pgl_GLEAN_10037924	179077648	179078328	Aquaporin-like
p144.06577	2_179074186	2	179074186	1.39843e-05	4.85436	0.101365	-0.0150078	179064186	179084186	Pgl_GLEAN_10037925	179073149	179073562	hypothetical protein
p145.02864	6_205213009	6	205213009	1.72348e-05	4.76359	0.206888	-0.417497	205203009	205223009	Pgl_GLEAN_10015691	205206829	205209168	expressed protein
p145.02864	6_205213009	6	205213009	1.72348e-05	4.76359	0.206888	-0.417497	205203009	205223009	Pgl_GLEAN_10015692	205212395	205218292	expressed protein
p145.02864	1_249165320	1	249165320	8.77469e-05	4.05677	0.191712	-0.352957	249155320	249175320	Pgl_GLEAN_10025515	249172561	249173160	chr1
p145.02864	3_21947282	3	21947282	9.98032e-05	4.00086	0.190528	0.490777	21937282	21957282	Pgl_GLEAN_10034970	21956917	21962397	expressed protein
p147.04416	7_101484923	7	101484923	7.45673e-05	4.12745	0.159926	0.018149	101474923	101494923	Pgl_GLEAN_10030071	101479883	101480476	PPR repeat (PPR)
p147.04416	7_101484923	7	101484923	7.45673e-05	4.12745	0.159926	0.018149	101474923	101494923	Pgl_GLEAN_10030072	101482386	101484422	PPR repeat (PPR)
p147.04416	3_21947282	3	21947282	2.20286e-05	4.65701	0.171758	-0.0309618	21937282	21957282	Pgl_GLEAN_10034970	21956917	21962397	expressed protein
p148.07625	6_75724750	6	75724750	7.42428e-05	4.12935	0.126734	0.0149218	75714750	75734750	Pgl_GLEAN_10036355	75722370	75725224	Unintegrated signatures
p148.07625	6_75724750	6	75724750	7.42428e-05	4.12935	0.126734	0.0149218	75714750	75734750	Pgl_GLEAN_10036356	75733715	75735157	Xenobiotic-transporting ATPase
p156.04213	3_266743120	3	266743120	7.70618e-06	5.11316	0.195519	0.0181884	266733120	266753120	Pgl_GLEAN_10000882	266752705	266753281	chr3
p156.04213	7_149936526	7	149936526	1.19985e-05	4.92087	0.191205	0.0114633	149926526	149946526	Pgl_GLEAN_10004356	149944917	149947839	FLAVODOXIN-RELATED PROTEIN WRBA-RELATED
p156.04213	7_149936526	7	149936526	1.19985e-05	4.92087	0.191205	0.0114633	149926526	149946526	Pgl_GLEAN_10004357	149943726	149944321	FLAVODOXIN-RELATED PROTEIN WRBA-RELATED
p156.04213	7_149936526	7	149936526	1.19985e-05	4.92087	0.191205	0.0114633	149926526	149946526	Pgl_GLEAN_10004358	149935115	149937679	TOLL-LIKE RECEPTOR
p156.04213	7_149936526	7	149936526	1.19985e-05	4.92087	0.191205	0.0114633	149926526	149946526	Pgl_GLEAN_10004359	149930354	149934193	SUGAR TRANSPORT PROTEIN 10-RELATED
p156.04213	7_9312696	7	9312696	9.13811e-05	4.03914	0.171769	0.0151298	9302696	9322696	Pgl_GLEAN_10026602	9306372	9307577	Nicotinate phosphoribosyltransferase
p156.04213	7_9312696	7	9312696	9.13811e-05	4.03914	0.171769	0.0151298	9302696	9322696	Pgl_GLEAN_10026603	9310847	9312190	Protein of unknown function (DUF1668)
p156.04213	7_9312696	7	9312696	9.13811e-05	4.03914	0.171769	0.0151298	9302696	9322696	Pgl_GLEAN_10026604	9313493	9314081	ALCOHOL DEHYDROGENASE RELATED
p156.04213	7_9312696	7	9312696	9.13811e-05	4.03914	0.171769	0.0151298	9302696	9322696	Pgl_GLEAN_10026605	9314906	9316209	MBP-1 INTERACTING PROTEIN-2A
p157.04549	3_266743120	3	266743120	8.48126e-06	5.07154	0.195587	0.0109011	266733120	266753120	Pgl_GLEAN_10000882	266752705	266753281	chr3
p157.04549	7_149936526	7	149936526	1.93308e-05	4.71375	0.187601	0.0067328	149926526	149946526	Pgl_GLEAN_10004356	149944917	149947839	FLAVODOXIN-RELATED PROTEIN WRBA-RELATED
p157.04549	7_149936526	7	149936526	1.93308e-05	4.71375	0.187601	0.0067328	149926526	149946526	Pgl_GLEAN_10004357	149943726	149944321	FLAVODOXIN-RELATED PROTEIN WRBA-RELATED
p157.04549	7_149936526	7	149936526	1.93308e-05	4.71375	0.187601	0.0067328	149926526	149946526	Pgl_GLEAN_10004358	149935115	149937679	TOLL-LIKE RECEPTOR
p157.04549	7_149936526	7	149936526	1.93308e-05	4.71375	0.187601	0.0067328	149926526	149946526	Pgl_GLEAN_10004359	149930354	149934193	SUGAR TRANSPORT PROTEIN 10-RELATED
p157.04549	3_246125822	3	246125822	8.53669e-05	4.06871	0.173443	-0.00634961	246115822	246135822	Pgl_GLEAN_10013865	246131848	246136953	ATP/GTP binding protein
p157.04549	3_246125822	3	246125822	8.53669e-05	4.06871	0.173443	-0.00634961	246115822	246135822	Pgl_GLEAN_10013866	246126993	246129671	protein kinase activity
p157.04549	3_246125822	3	246125822	8.53669e-05	4.06871	0.173443	-0.00634961	246115822	246135822	Pgl_GLEAN_10013867	246115417	246120951	protein binding
p157.04549	6_192256836	6	192256836	8.09859e-05	4.09159	0.173939	-0.00886257	192246836	192266836	Pgl_GLEAN_10034424	192260127	192263750	MADS-BOX TRANSCRIPTION FACTOR ANR1
p157.10881	5_44711920	5	44711920	9.45485e-05	4.02435	0.165721	0.00547663	44701920	44721920	Pgl_GLEAN_10021114	44700629	44702047	oxidoreductase activity, acting on paired donors
p157.10881	3_40118038	3	40118038	3.43491e-05	4.46408	0.175402	-0.00470178	40108038	40128038	Pgl_GLEAN_10022330	40109687	40111121	photosynthesis
p157.10881	2_170348392	2	170348392	3.11748e-05	4.5062	0.176337	0.00478268	170338392	170358392	Pgl_GLEAN_10035810	170352777	170353801	Protein of unknown function
p157.10881	2_170749111	2	170749111	9.93344e-05	4.0029	0.165253	0.00573382	170739111	170759111	Pgl_GLEAN_10035817	170742579	170746184	Copper amine oxidase
p188.09239	3_266838358	3	266838358	9.32734e-05	4.03024	0.0831332	0.0100983	266828358	266848358	Pgl_GLEAN_10002352	266829112	266834408	Threonine-specific protein kinase
p188.09239	6_218310956	6	218310956	9.04451e-05	4.04361	0.0834544	-0.00962329	218300956	218320956	Pgl_GLEAN_10015525	218303049	218307549	Threonine-specific protein kinase
p188.09239	6_218310956	6	218310956	9.04451e-05	4.04361	0.0834544	-0.00962329	218300956	218320956	Pgl_GLEAN_10015526	218308312	218309152	Glycerophosphodiester phosphodiesterase
p188.09239	6_218310956	6	218310956	9.04451e-05	4.04361	0.0834544	-0.00962329	218300956	218320956	Pgl_GLEAN_10015527	218312273	218314220	Protein kinase domain (Pkinase)
p188.09239	6_218310956	6	218310956	9.04451e-05	4.04361	0.0834544	-0.00962329	218300956	218320956	Pgl_GLEAN_10015528	218317331	218318140	Protein kinase domain (Pkinase)
p188.09239	6_218310956	6	218310956	9.04451e-05	4.04361	0.0834544	-0.00962329	218300956	218320956	Pgl_GLEAN_10015529	218319431	218319727	ABA/WDS induced protein (ABA_WDS)
p188.09239	2_115779021	2	115779021	4.47543e-05	4.34917	0.0908357	0.012151	115769021	115789021	Pgl_GLEAN_10030586	115774693	115775481	Glycerophosphoryl diester phosphodiesterase
p203.05313	1_52905174	1	52905174	1.07289e-06	5.96944	0.165335	0.0023405	52895174	52915174	Pgl_GLEAN_10004739	52905295	52906770	fatty acid biosynthetic process
p203.05313	1_52905174	1	52905174	1.07289e-06	5.96944	0.165335	0.0023405	52895174	52915174	Pgl_GLEAN_10004740	52897056	52901559	RNA POLYMERASE II C-TERMINAL DOMAIN
p203.05313	2_161783960	2	161783960	9.3353e-05	4.02987	0.119102	-0.00293018	161773960	161793960	Pgl_GLEAN_10005144	161788790	161789846	Non-specific serine/threonine protein kinase
p203.05313	2_161783960	2	161783960	9.3353e-05	4.02987	0.119102	-0.00293018	161773960	161793960	Pgl_GLEAN_10005145	161791454	161792125	chr2
p203.05313	5_123993123	5	123993123	7.53939e-05	4.12266	0.121247	0.00323073	123983123	124003123	Pgl_GLEAN_10008131	123995851	124003062	Fumarate hydratase
p203.05313	5_123993123	5	123993123	7.53939e-05	4.12266	0.121247	0.00323073	123983123	124003123	Pgl_GLEAN_10008132	123989076	123993259	cysteine-type peptidase activity
p203.05313	1_203333069	1	203333069	5.87901e-05	4.2307	0.123752	-0.00369758	203323069	203343069	Pgl_GLEAN_10017973	203325022	203325801	F-box domain
p203.05313	6_231957420	6	231957420	2.22241e-05	4.65318	0.133642	0.00234367	231947420	231967420	Pgl_GLEAN_10024657	231952677	231954191	Protein of unknown function (DUF1668)
p203.05313	7_138640557	7	138640557	8.95603e-05	4.04788	0.119518	0.00269034	138630557	138650557	Pgl_GLEAN_10032712	138648950	138654144	U3 small nucleolar RNA-associated protein MPP10
p203.05313	7_138640557	7	138640557	8.95603e-05	4.04788	0.119518	0.00269034	138630557	138650557	Pgl_GLEAN_10032713	138643706	138644023	chr7
p203.05313	7_138640557	7	138640557	8.95603e-05	4.04788	0.119518	0.00269034	138630557	138650557	Pgl_GLEAN_10032714	138631044	138637519	Ankyrin repeats (many copies) (Ank_5)
p277.21661	3_7802124	3	7802124	7.95098e-05	4.09958	0.093802	0.00238825	7792124	7812124	Pgl_GLEAN_10010684	7797697	7800883	catalytic activity
p277.21661	2_115779021	2	115779021	4.54069e-05	4.34288	0.0996269	0.00310605	115769021	115789021	Pgl_GLEAN_10030586	115774693	115775481	Glycerophosphoryl diester phosphodiesterase
p277.21661	3_9281792	3	9281792	3.54106e-05	4.45087	0.102228	-0.003186	9271792	9291792	Pgl_GLEAN_10031637	9290063	9290338	Ubiquitin and ubiquitin-like proteins
p277.21661	3_9281792	3	9281792	3.54106e-05	4.45087	0.102228	-0.003186	9271792	9291792	Pgl_GLEAN_10031638	9268884	9272016	Myb_DNA-binding
p277.21661	2_179074186	2	179074186	6.58595e-05	4.18138	0.0957548	-0.0032529	179064186	179084186	Pgl_GLEAN_10037924	179077648	179078328	Aquaporin-like
p277.21661	2_179074186	2	179074186	6.58595e-05	4.18138	0.0957548	-0.0032529	179064186	179084186	Pgl_GLEAN_10037925	179073149	179073562	hypothetical protein
p279.23285	3_7802124	3	7802124	7.83384e-05	4.10603	0.177717	0.00508041	7792124	7812124	Pgl_GLEAN_10010684	7797697	7800883	catalytic activity
p279.23285	2_210838123	2	210838123	6.1618e-05	4.21029	0.179977	-0.00687062	210828123	210848123	Pgl_GLEAN_10014601	210840492	210843450	expressed protein
p279.23285	3_9281792	3	9281792	7.12226e-06	5.14738	0.200658	-0.00760316	9271792	9291792	Pgl_GLEAN_10031637	9290063	9290338	Ubiquitin and ubiquitin-like proteins
p279.23285	3_9281792	3	9281792	7.12226e-06	5.14738	0.200658	-0.00760316	9271792	9291792	Pgl_GLEAN_10031638	9268884	9272016	Myb_DNA-binding
p292.20267	2_17285247	2	17285247	7.22726e-05	4.14103	0.203004	-0.00735078	17275247	17295247	Pgl_GLEAN_10005403	17276722	17279504	glutamine biosynthetic process
p292.20267	5_132259994	5	132259994	1.24604e-05	4.90447	0.219265	0.00628885	132249994	132269994	Pgl_GLEAN_10025411	132249119	132252731	1,4-beta-D-xylan synthase
p293.06415	7_110649613	7	110649613	8.4986e-05	4.07065	0.138479	-0.0051923	110639613	110659613	Pgl_GLEAN_10009493	110642204	110642735	chr7
p296.06644	6_1936094	6	1936094	8.3341e-05	4.07914	0.124745	0.0043709	1926094	1946094	Pgl_GLEAN_10001410	1944924	1946430	chloroplast outer envelope 24 kD protein
p296.06644	6_1936094	6	1936094	8.3341e-05	4.07914	0.124745	0.0043709	1926094	1946094	Pgl_GLEAN_10001411	1941580	1944090	UDP-glucuronic acid decarboxylase
p296.06644	6_1936094	6	1936094	8.3341e-05	4.07914	0.124745	0.0043709	1926094	1946094	Pgl_GLEAN_10001412	1936871	1940612	Translation Initiation factor eIF- 4e-like
p296.06644	6_1936094	6	1936094	8.3341e-05	4.07914	0.124745	0.0043709	1926094	1946094	Pgl_GLEAN_10001413	1933633	1935297	PPR: pentatricopeptide repeat domain
p296.06644	6_1936094	6	1936094	8.3341e-05	4.07914	0.124745	0.0043709	1926094	1946094	Pgl_GLEAN_10001414	1929819	1930871	Zinc finger, RING/FYVE/PHD-type
p296.06644	6_1936094	6	1936094	8.3341e-05	4.07914	0.124745	0.0043709	1926094	1946094	Pgl_GLEAN_10001415	1926357	1929332	Protein of unknown function
p296.06644	3_272214455	3	272214455	9.4119e-05	4.02632	0.123531	0.00563345	272204455	272224455	Pgl_GLEAN_10033567	272197953	272205686	chr3
p296.06644	3_273005335	3	273005335	9.79191e-05	4.00913	0.123137	0.00629604	272995335	273015335	Pgl_GLEAN_10033593	273002285	273003467	Expansin/pollen allergen
p296.06644	3_273005335	3	273005335	9.79191e-05	4.00913	0.123137	0.00629604	272995335	273015335	Pgl_GLEAN_10033594	273009670	273010823	Expansin/pollen allergen
p296.06644	3_273005335	3	273005335	9.79191e-05	4.00913	0.123137	0.00629604	272995335	273015335	Pgl_GLEAN_10033595	273013861	273015158	Expansin/pollen allergen
p321.04919	1_239339365	1	239339365	7.29477e-05	4.13699	0.0852556	-0.000460204	239329365	239349365	Pgl_GLEAN_10006830	239348636	239352294	Rhodanese/Cell cycle control phosphatase
p321.04919	1_239339365	1	239339365	7.29477e-05	4.13699	0.0852556	-0.000460204	239329365	239349365	Pgl_GLEAN_10006831	239337113	239347994	COP1-INTERACTING PROTEIN-LIKE PROTEIN
p321.04919	1_239339365	1	239339365	7.29477e-05	4.13699	0.0852556	-0.000460204	239329365	239349365	Pgl_GLEAN_10006832	239334873	239335315	expressed protein
p321.04919	1_239339365	1	239339365	7.29477e-05	4.13699	0.0852556	-0.000460204	239329365	239349365	Pgl_GLEAN_10006833	239328767	239334512	WD40-repeat-containing domain
p321.04919	1_218263145	1	218263145	7.7772e-05	4.10918	0.0845852	-0.000727738	218253145	218273145	Pgl_GLEAN_10019942	218265297	218267873	Putative gypsy type transposon
p321.04919	2_115779021	2	115779021	8.74436e-06	5.05827	0.107831	-0.00103007	115769021	115789021	Pgl_GLEAN_10030586	115774693	115775481	Glycerophosphoryl diester phosphodiesterase
p321.04919	5_104384526	5	104384526	8.27179e-05	4.0824	0.0839404	0.00102287	104374526	104394526	Pgl_GLEAN_10035164	104393927	104396898	UDP-N-acetylmuramoyl-L-alanyl-D-glutamate--D-lysine ligase
p323.07471	1_235448370	1	235448370	7.58377e-05	4.12011	0.134569	0.000914887	235438370	235458370	Pgl_GLEAN_10004421	235445861	235452808	Ankyrin repeat-containing domain
p323.07471	7_41265564	7	41265564	2.76391e-05	4.55848	0.144639	0.000943909	41255564	41275564	Pgl_GLEAN_10030813	41257678	41262696	UTP--glucose-1-phosphate uridylyltransferase
p323.07471	2_71751008	2	71751008	4.76203e-05	4.32221	0.139192	-0.000666939	71741008	71761008	Pgl_GLEAN_10032810	71742748	71745192	Protein of unknown function
p323.07471	2_71751008	2	71751008	4.76203e-05	4.32221	0.139192	-0.000666939	71741008	71761008	Pgl_GLEAN_10032811	71746003	71746533	P-loop containing nucleoside triphosphate hydrolase
p323.07471	2_71751008	2	71751008	4.76203e-05	4.32221	0.139192	-0.000666939	71741008	71761008	Pgl_GLEAN_10032812	71749653	71751725	Unintegrated signatures
p323.07471	2_71751008	2	71751008	4.76203e-05	4.32221	0.139192	-0.000666939	71741008	71761008	Pgl_GLEAN_10032813	71752863	71753373	Triacylglycerol lipase
p323.07471	2_71751008	2	71751008	4.76203e-05	4.32221	0.139192	-0.000666939	71741008	71761008	Pgl_GLEAN_10032814	71754648	71757113	Protein of unknown function
p325.11404	5_136532538	5	136532538	7.18578e-05	4.14353	0.0861363	-0.00368127	136522538	136542538	Pgl_GLEAN_10004469	136537973	136543746	expressed protein
p325.11404	5_136532538	5	136532538	7.18578e-05	4.14353	0.0861363	-0.00368127	136522538	136542538	Pgl_GLEAN_10004470	136521788	136522699	DUF292 domain containing protein
p325.11404	3_217606565	3	217606565	5.41381e-05	4.2665	0.0891071	0.0050441	217596565	217616565	Pgl_GLEAN_10034185	217611810	217615155	protein metabolic process
p325.11404	1_35200059	1	35200059	7.18622e-05	4.1435	0.0861357	0.00519179	35190059	35210059	Pgl_GLEAN_10036072	35187506	35193348	3-hydroxyisobutyryl-CoA hydrolase
p325.11404	1_35200059	1	35200059	7.18622e-05	4.1435	0.0861357	0.00519179	35190059	35210059	Pgl_GLEAN_10036073	35202677	35203307	Predicted membrane protein
p327.12161	3_190036914	3	190036914	5.24898e-05	4.27993	0.0872779	-0.00161851	190026914	190046914	Pgl_GLEAN_10038559	190029276	190029953	large subunit ribosomal protein
p327.12161	3_190036914	3	190036914	5.24898e-05	4.27993	0.0872779	-0.00161851	190026914	190046914	Pgl_GLEAN_10038560	190034556	190044089	cysteine-type peptidase activity
p335.21997	2_28806813	2	28806813	6.06783e-05	4.21697	0.122218	0.00233926	28796813	28816813	Pgl_GLEAN_10009330	28810259	28813712	chr2
p335.21997	1_252337804	1	252337804	2.16012e-05	4.66552	0.132733	0.00221301	252327804	252347804	Pgl_GLEAN_10029440	252345200	252348376	COPPER TRANSPORT PROTEIN
p335.21997	1_252337804	1	252337804	2.16012e-05	4.66552	0.132733	0.00221301	252327804	252347804	Pgl_GLEAN_10029441	252338456	252338713	RING ZINC FINGER PROTEIN
p335.21997	5_145461008	5	145461008	4.45105e-05	4.35154	0.125356	0.00138886	145451008	145471008	Pgl_GLEAN_10031522	145457377	145459185	Eukaryotic cytochrome b561
p337.09076	7_102443276	7	102443276	9.56901e-05	4.01913	0.100324	0.00185075	102433276	102453276	Pgl_GLEAN_10006901	102443428	102446832	Leucine Rich Repeat (LRR_1)
p337.09076	7_23644421	7	23644421	9.20121e-05	4.03616	0.100725	-0.00222633	23634421	23654421	Pgl_GLEAN_10030983	23643858	23644335	DNA polymerase lambda
p337.2363	3_37678804	3	37678804	2.59049e-05	4.58662	0.191301	0.000901281	37668804	37688804	Pgl_GLEAN_10019844	37675427	37675636	cysteine-type peptidase activity
p337.2363	1_28544537	1	28544537	3.59509e-05	4.44429	0.188189	-0.00140508	28534537	28554537	Pgl_GLEAN_10024501	28550476	28550901	serine/threonine protein kinase
p337.2363	2_178971658	2	178971658	8.71971e-05	4.0595	0.179851	0.0011953	178961658	178981658	Pgl_GLEAN_10037926	178969976	178970467	hypothetical protein
p344.99857	7_74750571	7	74750571	8.99924e-05	4.04579	0.224602	0.00169775	74740571	74760571	Pgl_GLEAN_10008679	74755978	74756505	Non-specific serine/threonine protein kinase
p344.99857	7_74750571	7	74750571	8.99924e-05	4.04579	0.224602	0.00169775	74740571	74760571	Pgl_GLEAN_10008680	74749879	74753539	GRF zinc finger (zf-GRF)
p344.99857	7_74750571	7	74750571	8.99924e-05	4.04579	0.224602	0.00169775	74740571	74760571	Pgl_GLEAN_10008681	74747483	74749209	GLUCOSYL/GLUCURONOSYL TRANSFERASES
p344.99857	7_74750571	7	74750571	8.99924e-05	4.04579	0.224602	0.00169775	74740571	74760571	Pgl_GLEAN_10008682	74746233	74746667	GAMMA-BUTYROBETAINE HYDROXYLASE-RELATED
p345.14111	5_150387004	5	150387004	3.44383e-05	4.46296	0.103862	0.00106841	150377004	150397004	Pgl_GLEAN_10019359	150393372	150402198	ubiquitinyl hydrolase activity
p345.14111	2_222260600	2	222260600	3.14336e-05	4.50261	0.104819	0.00135529	222250600	222270600	Pgl_GLEAN_10027825	222246467	222251785	Serine/threonine specific protein phosphatase
p345.14111	5_145656272	5	145656272	7.07807e-05	4.15009	0.0963603	0.00104576	145646272	145666272	Pgl_GLEAN_10031533	145646195	145650781	polyamine oxidase
p345.14111	5_145656272	5	145656272	7.07807e-05	4.15009	0.0963603	0.00104576	145646272	145666272	Pgl_GLEAN_10031534	145659062	145660668	polyamine oxidase
p345.14111	6_23880138	6	23880138	5.14769e-05	4.28839	0.0996663	-0.00144552	23870138	23890138	Pgl_GLEAN_10032339	23876782	23879407	transcriptional regulator, putative, expressed
p345.14111	6_23880138	6	23880138	5.14769e-05	4.28839	0.0996663	-0.00144552	23870138	23890138	Pgl_GLEAN_10032340	23871602	23872553	regulation of transcription, DNA-templated
p345.14111	1_45038675	1	45038675	9.38715e-05	4.02747	0.0934429	0.00116264	45028675	45048675	Pgl_GLEAN_10035230	45045243	45052662	hydrolase activity
p345.14111	1_45038675	1	45038675	9.38715e-05	4.02747	0.0934429	0.00116264	45028675	45048675	Pgl_GLEAN_10035231	45040676	45041591	Myb/SANT-like DNA-binding domain
p345.14111	1_45038675	1	45038675	9.38715e-05	4.02747	0.0934429	0.00116264	45028675	45048675	Pgl_GLEAN_10035232	45035733	45040213	chr1
p351.19446	6_71056267	6	71056267	9.70112e-05	4.01318	0.0928977	-0.00429793	71046267	71066267	Pgl_GLEAN_10012282	71065134	71070502	Vesicle transport v-SNARE, N-terminal
p351.19446	6_71056267	6	71056267	9.70112e-05	4.01318	0.0928977	-0.00429793	71046267	71066267	Pgl_GLEAN_10012283	71058903	71060241	Myc-type, basic helix-loop-helix (bHLH) domain
p353.21024	6_89781099	6	89781099	2.31157e-05	4.63609	0.225238	-0.00252895	89771099	89791099	Pgl_GLEAN_10006289	89772180	89779491	ATP:ADP antiporter activity
p353.21024	6_89781102	6	89781102	5.44342e-05	4.26413	0.217452	-0.00240976	89771102	89791102	Pgl_GLEAN_10006289	89772180	89779491	ATP:ADP antiporter activity
p353.21024	2_7812343	2	7812343	8.38236e-05	4.07663	0.213566	0.00302028	7802343	7822343	Pgl_GLEAN_10022821	7800068	7812248	GYF DOMAIN-CONTAINING PROTEIN
p353.21024	2_7812343	2	7812343	8.38236e-05	4.07663	0.213566	0.00302028	7802343	7822343	Pgl_GLEAN_10022822	7812559	7814171	Serine/threonine protein kinase
p353.21024	2_7812343	2	7812343	8.38236e-05	4.07663	0.213566	0.00302028	7802343	7822343	Pgl_GLEAN_10022823	7814873	7820923	Glucose-6-phosphate isomerase
p362.09851	5_106033914	5	106033914	2.98703e-05	4.52476	0.0984771	-0.0069755	106023914	106043914	Pgl_GLEAN_10000282	106037948	106038327	chr5
p362.09851	1_187971824	1	187971824	3.08716e-05	4.51044	0.0981286	-0.00814808	187961824	187981824	Pgl_GLEAN_10022088	187972478	187982821	protein ubiquitination
p362.09851	2_139773260	2	139773260	2.97397e-05	4.52666	0.0985234	0.00603549	139763260	139783260	Pgl_GLEAN_10025430	139778368	139778616	chr2
p362.09851	2_179074186	2	179074186	1.58709e-05	4.7994	0.105194	0.00785444	179064186	179084186	Pgl_GLEAN_10037924	179077648	179078328	Aquaporin-like
p362.09851	2_179074186	2	179074186	1.58709e-05	4.7994	0.105194	0.00785444	179064186	179084186	Pgl_GLEAN_10037925	179073149	179073562	hypothetical protein
p365.08475	1_147024401	1	147024401	6.42e-05	4.19246	0.0971408	-0.00221774	147014401	147034401	Pgl_GLEAN_10027204	147014647	147015396	protein binding
p365.10684	3_73719695	3	73719695	7.80485e-05	4.10764	0.135891	0.0108823	73709695	73729695	Pgl_GLEAN_10016753	73707099	73721283	Mitochondrial fission ELM1
p365.10684	1_187971824	1	187971824	2.36506e-05	4.62616	0.147791	-0.015941	187961824	187981824	Pgl_GLEAN_10022088	187972478	187982821	protein ubiquitination
p365.10684	7_99616629	7	99616629	6.84516e-05	4.16462	0.137188	0.0085736	99606629	99626629	Pgl_GLEAN_10027618	99620825	99621335	Zinc finger, RING-type
p365.10684	7_99616629	7	99616629	6.84516e-05	4.16462	0.137188	0.0085736	99606629	99626629	Pgl_GLEAN_10027619	99624941	99626216	RING FINGER DOMAIN-CONTAINING, POLYCOMB GROUP COMPONENT
p365.10684	2_170749111	2	170749111	1.88482e-05	4.72473	0.150078	-0.0138754	170739111	170759111	Pgl_GLEAN_10035817	170742579	170746184	Copper amine oxidase
p365.10684	2_179074186	2	179074186	4.44765e-05	4.35187	0.14147	0.0146203	179064186	179084186	Pgl_GLEAN_10037924	179077648	179078328	Aquaporin-like
p365.10684	2_179074186	2	179074186	4.44765e-05	4.35187	0.14147	0.0146203	179064186	179084186	Pgl_GLEAN_10037925	179073149	179073562	hypothetical protein
p377.26706	3_291178106	3	291178106	7.1345e-05	4.14664	0.0928217	-0.00554003	291168106	291188106	Pgl_GLEAN_10024977	291173991	291177290	Alpha/Beta hydrolase fold
p377.26706	3_291178106	3	291178106	7.1345e-05	4.14664	0.0928217	-0.00554003	291168106	291188106	Pgl_GLEAN_10024978	291184935	291185462	Alpha/Beta hydrolase fold
p378.28635	3_246553987	3	246553987	1.06984e-05	4.97068	0.179924	0.0018573	246543987	246563987	Pgl_GLEAN_10013844	246547929	246549338	ABC-2 type transporter domain
p378.28635	3_246553987	3	246553987	1.06984e-05	4.97068	0.179924	0.0018573	246543987	246563987	Pgl_GLEAN_10013845	246545235	246546059	ATP/GTP binding protein
p381.07996	5_123993123	5	123993123	7.88572e-05	4.10316	0.16722	-0.00596932	123983123	124003123	Pgl_GLEAN_10008131	123995851	124003062	Fumarate hydratase
p381.07996	5_123993123	5	123993123	7.88572e-05	4.10316	0.16722	-0.00596932	123983123	124003123	Pgl_GLEAN_10008132	123989076	123993259	cysteine-type peptidase activity
p381.07996	5_145070672	5	145070672	5.88266e-05	4.23043	0.170015	-0.00390279	145060672	145080672	Pgl_GLEAN_10031509	145067338	145067670	DNA polymerase lambda
p383.09634	2_69966664	2	69966664	3.00386e-05	4.52232	0.150317	0.00349209	69956664	69976664	Pgl_GLEAN_10006659	69965228	69966937	expressed protein
p383.09634	2_69966664	2	69966664	3.00386e-05	4.52232	0.150317	0.00349209	69956664	69976664	Pgl_GLEAN_10006660	69950255	69962726	L-aminoadipate-semialdehyde dehydrogenase
p383.09634	2_69939629	2	69939629	9.75135e-05	4.01094	0.138689	-0.00344045	69929629	69949629	Pgl_GLEAN_10006661	69947796	69949079	POLYCOMB GROUP COMPONENT
p383.09634	2_69939629	2	69939629	9.75135e-05	4.01094	0.138689	-0.00344045	69929629	69949629	Pgl_GLEAN_10006662	69944410	69945826	dolichyl-diphosphooligosaccharide-protein glycotransferase activity
p383.09634	2_201166155	2	201166155	3.60014e-05	4.44368	0.148516	-0.00301435	201156155	201176155	Pgl_GLEAN_10036778	201157687	201160129	Flavonol reductase/cinnamoyl-CoA reductase
p384.18817	3_246553987	3	246553987	1.43817e-05	4.84219	0.101063	0.00534291	246543987	246563987	Pgl_GLEAN_10013844	246547929	246549338	ABC-2 type transporter domain
p384.18817	3_246553987	3	246553987	1.43817e-05	4.84219	0.101063	0.00534291	246543987	246563987	Pgl_GLEAN_10013845	246545235	246546059	ATP/GTP binding protein
p384.18817	1_233970298	1	233970298	2.128e-05	4.67203	0.0968639	-0.00786829	233960298	233980298	Pgl_GLEAN_10025114	233976180	233977045	DUF617 (DUF617)
p384.18817	1_233970298	1	233970298	2.128e-05	4.67203	0.0968639	-0.00786829	233960298	233980298	Pgl_GLEAN_10025115	233970061	233973180	Phosphoserine phosphatase
p384.18817	7_64994010	7	64994010	9.30877e-05	4.03111	0.0812647	0.0073981	64984010	65004010	Pgl_GLEAN_10031980	64993525	64995775	Isoflavone 2'-hydroxylase / Isoflavone 2'-monooxygenase
p386.18515	1_71189472	1	71189472	5.09644e-05	4.29273	0.0875902	-0.00284605	71179472	71199472	Pgl_GLEAN_10001445	71187870	71191568	Leucine-rich repeat-containing N-terminal, plant-type
p386.18515	1_45038675	1	45038675	9.92994e-05	4.00305	0.08059	0.0031935	45028675	45048675	Pgl_GLEAN_10035230	45045243	45052662	hydrolase activity
p386.18515	1_45038675	1	45038675	9.92994e-05	4.00305	0.08059	0.0031935	45028675	45048675	Pgl_GLEAN_10035231	45040676	45041591	Myb/SANT-like DNA-binding domain
p386.18515	1_45038675	1	45038675	9.92994e-05	4.00305	0.08059	0.0031935	45028675	45048675	Pgl_GLEAN_10035232	45035733	45040213	chr1
p397.19815	5_44712036	5	44712036	2.52842e-05	4.59715	0.111596	-0.0117761	44702036	44722036	Pgl_GLEAN_10021114	44700629	44702047	oxidoreductase activity, acting on paired donors
p397.19815	3_21947282	3	21947282	4.70551e-05	4.32739	0.105125	-0.0129043	21937282	21957282	Pgl_GLEAN_10034970	21956917	21962397	expressed protein
p399.26395	1_239339365	1	239339365	7.28426e-05	4.13761	0.0838739	-0.000581881	239329365	239349365	Pgl_GLEAN_10006830	239348636	239352294	Rhodanese/Cell cycle control phosphatase
p399.26395	1_239339365	1	239339365	7.28426e-05	4.13761	0.0838739	-0.000581881	239329365	239349365	Pgl_GLEAN_10006831	239337113	239347994	COP1-INTERACTING PROTEIN-LIKE PROTEIN
p399.26395	1_239339365	1	239339365	7.28426e-05	4.13761	0.0838739	-0.000581881	239329365	239349365	Pgl_GLEAN_10006832	239334873	239335315	expressed protein
p399.26395	1_239339365	1	239339365	7.28426e-05	4.13761	0.0838739	-0.000581881	239329365	239349365	Pgl_GLEAN_10006833	239328767	239334512	WD40-repeat-containing domain
p429.15381	1_71185910	1	71185910	6.16608e-05	4.20999	0.0855818	-0.00142639	71175910	71195910	Pgl_GLEAN_10001445	71187870	71191568	Leucine-rich repeat-containing N-terminal, plant-type
p433.11328	2_28355921	2	28355921	2.16324e-05	4.6649	0.277568	0.0141422	28345921	28365921	Pgl_GLEAN_10001802	28354565	28356684	Wax ester synthase-like Acyl-CoA acyltransferase domain
p433.11328	2_58979460	2	58979460	7.72293e-05	4.11222	0.266796	0.015474	58969460	58989460	Pgl_GLEAN_10036157	58989306	58990076	O-methyltransferase activity
p443.16855	1_222793884	1	222793884	3.4712e-05	4.45952	0.0916512	0.00286967	222783884	222803884	Pgl_GLEAN_10002381	222789048	222792180	Myb/SANT-like DNA-binding domain
p443.16855	1_222793884	1	222793884	3.4712e-05	4.45952	0.0916512	0.00286967	222783884	222803884	Pgl_GLEAN_10002382	222796198	222797422	O-methyltransferase
p455.10834	1_259458977	1	259458977	4.59183e-05	4.33801	0.0950964	-0.00184123	259448977	259468977	Pgl_GLEAN_10000490	259463251	259473964	protein tyrosine/serine/threonine phosphatase activity
p455.10834	1_259458977	1	259458977	4.59183e-05	4.33801	0.0950964	-0.00184123	259448977	259468977	Pgl_GLEAN_10000491	259461432	259462028	ZINC FINGER FYVE DOMAIN
p455.10834	1_259458977	1	259458977	4.59183e-05	4.33801	0.0950964	-0.00184123	259448977	259468977	Pgl_GLEAN_10000492	259457560	259457904	chr1
p455.10834	3_11033290	3	11033290	7.87221e-05	4.1039	0.0894641	-0.000928968	11023290	11043290	Pgl_GLEAN_10007780	11031282	11033593	EamA-like transporter family (EamA)
p455.10834	7_21761155	7	21761155	9.97423e-05	4.00112	0.0870063	-0.00191589	21751155	21771155	Pgl_GLEAN_10008781	21753948	21758649	JMJC DOMAIN-CONTAINING HISTONE DEMETHYLATION PROTEIN
p455.10834	7_21761155	7	21761155	9.97423e-05	4.00112	0.0870063	-0.00191589	21751155	21771155	Pgl_GLEAN_10008782	21751918	21753079	GLUCOSYL/GLUCURONOSYL TRANSFERASES
p455.10834	1_218263145	1	218263145	1.71176e-05	4.76656	0.105525	-0.00149329	218253145	218273145	Pgl_GLEAN_10019942	218265297	218267873	Putative gypsy type transposon
p455.10834	2_233744008	2	233744008	8.47487e-05	4.07187	0.088697	0.00194081	233734008	233754008	Pgl_GLEAN_10024810	233730622	233738347	carbohydrate metabolic process
p455.10834	2_179074186	2	179074186	9.20201e-05	4.03612	0.0878421	0.00177633	179064186	179084186	Pgl_GLEAN_10037924	179077648	179078328	Aquaporin-like
p455.10834	2_179074186	2	179074186	9.20201e-05	4.03612	0.0878421	0.00177633	179064186	179084186	Pgl_GLEAN_10037925	179073149	179073562	hypothetical protein
p469.30823	6_50510110	6	50510110	4.1836e-05	4.37845	0.205457	0.00398433	50500110	50520110	Pgl_GLEAN_10018883	50512531	50519482	vesicle-fusing ATPase (NSF)
p469.30823	6_50510110	6	50510110	4.1836e-05	4.37845	0.205457	0.00398433	50500110	50520110	Pgl_GLEAN_10018884	50510021	50510459	large subunit ribosomal protein
p469.30823	1_151162110	1	151162110	7.46511e-05	4.12696	0.2001	-0.00656609	151152110	151172110	Pgl_GLEAN_10025601	151171714	151178943	adenylate kinase activity
p469.30823	1_202023769	1	202023769	9.1576e-05	4.03822	0.198221	-0.00474466	202013769	202033769	Pgl_GLEAN_10026645	202025070	202025621	calcium ion binding
p469.30823	3_155277748	3	155277748	7.21299e-05	4.14188	0.200417	-0.00678417	155267748	155287748	Pgl_GLEAN_10026760	155274808	155282612	protein binding
p469.30823	2_59803714	2	59803714	9.00224e-06	5.04565	0.219893	0.00405774	59793714	59813714	Pgl_GLEAN_10036183	59797117	59798821	transmembrane amino acid transporter protein
p469.30823	2_59803714	2	59803714	9.00224e-06	5.04565	0.219893	0.00405774	59793714	59813714	Pgl_GLEAN_10036184	59800270	59808365	RNA binding
p475.1785	5_147991081	5	147991081	3.23767e-05	4.48977	0.108343	0.00403574	147981081	148001081	Pgl_GLEAN_10030744	147990224	147991801	expressed protein
p475.1785	5_147991081	5	147991081	3.23767e-05	4.48977	0.108343	0.00403574	147981081	148001081	Pgl_GLEAN_10030745	147982116	147982446	zinc-finger of the FCS-type
p475.1785	1_271447003	1	271447003	9.79407e-05	4.00904	0.0968886	0.00295186	271437003	271457003	Pgl_GLEAN_10038259	271454074	271456181	ATP hydrolysis coupled proton transport
p496.34027	5_92223971	5	92223971	9.85293e-05	4.00643	0.0906425	0.00276567	92213971	92233971	Pgl_GLEAN_10017613	92224436	92226479	F-box domain
p496.34027	5_92223971	5	92223971	9.85293e-05	4.00643	0.0906425	0.00276567	92213971	92233971	Pgl_GLEAN_10017614	92221296	92221805	Protein of unknown function, DUF594
p496.34027	1_151070280	1	151070280	2.32499e-05	4.63358	0.105724	0.00450003	151060280	151080280	Pgl_GLEAN_10025600	151077465	151078537	DNA binding
p496.34027	1_151078988	1	151078988	3.57986e-05	4.44613	0.101182	0.00407001	151068988	151088988	Pgl_GLEAN_10025600	151077465	151078537	DNA binding
p496.34027	1_151162108	1	151162108	8.38867e-06	5.07631	0.116565	0.00578312	151152108	151172108	Pgl_GLEAN_10025601	151171714	151178943	adenylate kinase activity
p496.34027	1_151162310	1	151162310	4.3386e-05	4.36265	0.0991684	0.00431549	151152310	151172310	Pgl_GLEAN_10025601	151171714	151178943	adenylate kinase activity
p496.34027	1_151162110	1	151162110	7.46957e-05	4.1267	0.0935089	0.00520906	151152110	151172110	Pgl_GLEAN_10025601	151171714	151178943	adenylate kinase activity
p496.34027	2_59803714	2	59803714	9.83245e-05	4.00734	0.090664	-0.00270325	59793714	59813714	Pgl_GLEAN_10036183	59797117	59798821	transmembrane amino acid transporter protein
p496.34027	2_59803714	2	59803714	9.83245e-05	4.00734	0.090664	-0.00270325	59793714	59813714	Pgl_GLEAN_10036184	59800270	59808365	RNA binding
p498.1514	3_27263110	3	27263110	5.49288e-05	4.2602	0.0897775	0.00241481	27253110	27273110	Pgl_GLEAN_10027661	27247016	27253146	metal ion binding
p498.1514	3_27263110	3	27263110	5.49288e-05	4.2602	0.0897775	0.00241481	27253110	27273110	Pgl_GLEAN_10027662	27262551	27265757	expressed protein
p524.15222	1_239339365	1	239339365	3.52148e-05	4.45327	0.112454	-0.00327579	239329365	239349365	Pgl_GLEAN_10006830	239348636	239352294	Rhodanese/Cell cycle control phosphatase
p524.15222	1_239339365	1	239339365	3.52148e-05	4.45327	0.112454	-0.00327579	239329365	239349365	Pgl_GLEAN_10006831	239337113	239347994	COP1-INTERACTING PROTEIN-LIKE PROTEIN
p524.15222	1_239339365	1	239339365	3.52148e-05	4.45327	0.112454	-0.00327579	239329365	239349365	Pgl_GLEAN_10006832	239334873	239335315	expressed protein
p524.15222	1_239339365	1	239339365	3.52148e-05	4.45327	0.112454	-0.00327579	239329365	239349365	Pgl_GLEAN_10006833	239328767	239334512	WD40-repeat-containing domain
p524.15222	3_20093291	3	20093291	3.36249e-05	4.47334	0.112933	0.00497277	20083291	20103291	Pgl_GLEAN_10009639	20081946	20083861	F-box domain
p524.15222	2_115779021	2	115779021	4.49227e-06	5.34753	0.134112	-0.00709568	115769021	115789021	Pgl_GLEAN_10030586	115774693	115775481	Glycerophosphoryl diester phosphodiesterase
p524.15222	1_120651564	1	120651564	8.46672e-05	4.07228	0.103423	-0.00715317	120641564	120661564	Pgl_GLEAN_10034830	120655638	120657995	pseudouridine-5'-phosphate glycosidase
p524.15222	3_207460717	3	207460717	8.26992e-05	4.0825	0.103664	-0.00367389	207450717	207470717	Pgl_GLEAN_10037545	207445775	207451509	Oxoglutarate dehydrogenase
p524.15222	3_207460717	3	207460717	8.26992e-05	4.0825	0.103664	-0.00367389	207450717	207470717	Pgl_GLEAN_10037546	207455862	207458659	metal ion transport
p527.15973	7_21761155	7	21761155	2.32533e-05	4.63352	0.172199	-0.0123632	21751155	21771155	Pgl_GLEAN_10008781	21753948	21758649	JMJC DOMAIN-CONTAINING HISTONE DEMETHYLATION PROTEIN
p527.15973	7_21761155	7	21761155	2.32533e-05	4.63352	0.172199	-0.0123632	21751155	21771155	Pgl_GLEAN_10008782	21751918	21753079	GLUCOSYL/GLUCURONOSYL TRANSFERASES
p527.15973	2_46065090	2	46065090	7.0722e-05	4.15045	0.161418	-0.00768707	46055090	46075090	Pgl_GLEAN_10015756	46061970	46068964	WD40-repeat-containing domain
p527.15973	2_46065090	2	46065090	7.0722e-05	4.15045	0.161418	-0.00768707	46055090	46075090	Pgl_GLEAN_10015757	46059580	46061793	Ribosomal protein
p533.65912	5_106033914	5	106033914	2.08926e-05	4.68001	0.139728	-0.00540026	106023914	106043914	Pgl_GLEAN_10000282	106037948	106038327	chr5
p533.65912	3_7802124	3	7802124	6.05655e-05	4.21777	0.128973	-0.00410886	7792124	7812124	Pgl_GLEAN_10010684	7797697	7800883	catalytic activity
p533.65912	1_187971824	1	187971824	6.71041e-05	4.17325	0.127946	-0.00594048	187961824	187981824	Pgl_GLEAN_10022088	187972478	187982821	protein ubiquitination
p533.65912	2_139773260	2	139773260	1.14612e-05	4.94077	0.145869	0.00480649	139763260	139783260	Pgl_GLEAN_10025430	139778368	139778616	chr2
p533.65912	7_99616210	7	99616210	8.76273e-05	4.05736	0.125281	-0.00332275	99606210	99626210	Pgl_GLEAN_10027618	99620825	99621335	Zinc finger, RING-type
p533.65912	7_99616210	7	99616210	8.76273e-05	4.05736	0.125281	-0.00332275	99606210	99626210	Pgl_GLEAN_10027619	99624941	99626216	RING FINGER DOMAIN-CONTAINING, POLYCOMB GROUP COMPONENT
p533.65912	2_179074186	2	179074186	1.54325e-05	4.81156	0.14282	0.0061418	179064186	179084186	Pgl_GLEAN_10037924	179077648	179078328	Aquaporin-like
p533.65912	2_179074186	2	179074186	1.54325e-05	4.81156	0.14282	0.0061418	179064186	179084186	Pgl_GLEAN_10037925	179073149	179073562	hypothetical protein
p579.17188	3_297227639	3	297227639	6.17333e-05	4.20948	0.218916	0.251693	297217639	297237639	Pgl_GLEAN_10004227	297218549	297219102	expressed protein
p579.17188	3_297227639	3	297227639	6.17333e-05	4.20948	0.218916	0.251693	297217639	297237639	Pgl_GLEAN_10004228	297221837	297223052	Trypsin-like peptidase domain
p579.17188	3_297227639	3	297227639	6.17333e-05	4.20948	0.218916	0.251693	297217639	297237639	Pgl_GLEAN_10004229	297228384	297229255	Trypsin-like serine proteases
p579.17188	3_297227639	3	297227639	6.17333e-05	4.20948	0.218916	0.251693	297217639	297237639	Pgl_GLEAN_10004230	297230585	297243184	protein binding
p579.17188	1_248743060	1	248743060	9.74555e-06	5.01119	0.235731	0.366055	248733060	248753060	Pgl_GLEAN_10026524	248752812	248755255	NAD-dependent epimerase/dehydratase
p579.17188	1_248743060	1	248743060	9.74555e-06	5.01119	0.235731	0.366055	248733060	248753060	Pgl_GLEAN_10026525	248745384	248747061	Fruit bromelain
p595.16711	7_102443614	7	102443614	1.12561e-05	4.94861	0.231557	0.020049	102433614	102453614	Pgl_GLEAN_10006901	102443428	102446832	Leucine Rich Repeat (LRR_1)
p595.16711	3_177443332	3	177443332	8.83192e-05	4.05394	0.212792	0.0201046	177433332	177453332	Pgl_GLEAN_10029093	177440640	177443222	Triglyceride lipase
p596.16937	7_102443614	7	102443614	2.92093e-05	4.53448	0.225755	0.00858002	102433614	102453614	Pgl_GLEAN_10006901	102443428	102446832	Leucine Rich Repeat (LRR_1)
p596.16937	3_177443332	3	177443332	8.73668e-05	4.05865	0.215883	0.00906792	177433332	177453332	Pgl_GLEAN_10029093	177440640	177443222	Triglyceride lipase
p611.16241	2_17620363	2	17620363	7.19e-05	4.14327	0.176045	-0.0139003	17610363	17630363	Pgl_GLEAN_10002070	17621366	17625161	expressed protein
p611.16241	2_17620363	2	17620363	7.19e-05	4.14327	0.176045	-0.0139003	17610363	17630363	Pgl_GLEAN_10002072	17607479	17611409	PMR5 N terminal Domain (PMR5N)
p611.16241	2_210427657	2	210427657	1.43564e-07	6.84295	0.237343	0.0203623	210417657	210437657	Pgl_GLEAN_10002091	210414917	210420168	Arf GTPase activating protein
p617.14764	7_102443614	7	102443614	5.21675e-05	4.2826	0.213236	0.0080063	102433614	102453614	Pgl_GLEAN_10006901	102443428	102446832	Leucine Rich Repeat (LRR_1)
p617.14764	3_177443332	3	177443332	6.30019e-05	4.20065	0.211523	0.0089354	177433332	177453332	Pgl_GLEAN_10029093	177440640	177443222	Triglyceride lipase
p633.12225	7_102443614	7	102443614	9.15639e-05	4.03828	0.220118	0.0196419	102433614	102453614	Pgl_GLEAN_10006901	102443428	102446832	Leucine Rich Repeat (LRR_1)
p633.12225	6_35209463	6	35209463	9.83873e-05	4.00706	0.21948	-0.0295756	35199463	35219463	Pgl_GLEAN_10021220	35199643	35201013	Pectate lyase / PPase-N
p633.12225	6_35209463	6	35209463	9.83873e-05	4.00706	0.21948	-0.0295756	35199463	35219463	Pgl_GLEAN_10021221	35202244	35205581	protein binding
p633.12225	2_58927682	2	58927682	9.63957e-05	4.01594	0.219662	0.0176325	58917682	58937682	Pgl_GLEAN_10036154	58921182	58922291	protein binding
p633.12225	2_58927682	2	58927682	9.63957e-05	4.01594	0.219662	0.0176325	58917682	58937682	Pgl_GLEAN_10036155	58925715	58926806	protein binding
p633.12225	2_58927682	2	58927682	9.63957e-05	4.01594	0.219662	0.0176325	58917682	58937682	Pgl_GLEAN_10036156	58936082	58939243	protein binding
p649.11829	2_210427657	2	210427657	2.11585e-07	6.67452	0.239237	-0.0143263	210417657	210437657	Pgl_GLEAN_10002091	210414917	210420168	Arf GTPase activating protein
p649.11829	2_161782774	2	161782774	3.49157e-05	4.45698	0.18915	-0.0141892	161772774	161792774	Pgl_GLEAN_10005144	161788790	161789846	Non-specific serine/threonine protein kinase
p649.11829	2_161782774	2	161782774	3.49157e-05	4.45698	0.18915	-0.0141892	161772774	161792774	Pgl_GLEAN_10005145	161791454	161792125	chr2
p679.06708	2_179078640	2	179078640	3.86515e-05	4.41283	0.0905141	-0.0055288	179068640	179088640	Pgl_GLEAN_10037924	179077648	179078328	Aquaporin-like
p679.06708	2_179074186	2	179074186	5.95105e-05	4.22541	0.0859572	-0.00584151	179064186	179084186	Pgl_GLEAN_10037924	179077648	179078328	Aquaporin-like
p679.06708	2_179078640	2	179078640	3.86515e-05	4.41283	0.0905141	-0.0055288	179068640	179088640	Pgl_GLEAN_10037925	179073149	179073562	hypothetical protein
p679.06708	2_179074186	2	179074186	5.95105e-05	4.22541	0.0859572	-0.00584151	179064186	179084186	Pgl_GLEAN_10037925	179073149	179073562	hypothetical protein
p705.18652	1_245569463	1	245569463	5.02575e-05	4.2988	0.154515	-0.00321558	245559463	245579463	Pgl_GLEAN_10020095	245578620	245578856	Zinc finger, BED-type
p705.18652	1_245569463	1	245569463	5.02575e-05	4.2988	0.154515	-0.00321558	245559463	245579463	Pgl_GLEAN_10020097	245558969	245562217	Protein kinase domain (Pkinase)
p705.18652	5_120151092	5	120151092	5.46613e-05	4.26232	0.153694	-0.0025045	120141092	120161092	Pgl_GLEAN_10021854	120143562	120148040	Probable lipid transfer
p705.18652	5_120151092	5	120151092	5.46613e-05	4.26232	0.153694	-0.0025045	120141092	120161092	Pgl_GLEAN_10021855	120148617	120151441	ZINC FINGER-CONTAINING PROTEIN
p705.18652	5_120151092	5	120151092	5.46613e-05	4.26232	0.153694	-0.0025045	120141092	120161092	Pgl_GLEAN_10021856	120154466	120156498	interleukin-1 receptor-associated kinase 4
p705.18652	7_10507331	7	10507331	7.66952e-05	4.11523	0.150395	-0.00217882	10497331	10517331	Pgl_GLEAN_10023255	10516445	10524643	PPR repeat family (PPR_2)
p705.18652	7_10507331	7	10507331	7.66952e-05	4.11523	0.150395	-0.00217882	10497331	10517331	Pgl_GLEAN_10023256	10501247	10509607	EXPORTIN-T/LOS1
p705.18652	7_10507331	7	10507331	7.66952e-05	4.11523	0.150395	-0.00217882	10497331	10517331	Pgl_GLEAN_10023257	10490854	10499966	Non-specific serine/threonine protein kinase
p705.18652	6_85939237	6	85939237	3.75084e-05	4.42587	0.157382	-0.00345356	85929237	85949237	Pgl_GLEAN_10023618	85935806	85939023	expressed protein
p705.18652	6_85939237	6	85939237	3.75084e-05	4.42587	0.157382	-0.00345356	85929237	85949237	Pgl_GLEAN_10023619	85934758	85935069	Ribonuclease H / RNase H
p705.18652	6_85939237	6	85939237	3.75084e-05	4.42587	0.157382	-0.00345356	85929237	85949237	Pgl_GLEAN_10023620	85927567	85934222	expressed protein
p774.56647	2_161782405	2	161782405	1.52797e-05	4.81589	0.100635	-0.00101313	161772405	161792405	Pgl_GLEAN_10005144	161788790	161789846	Non-specific serine/threonine protein kinase
p774.56647	2_161782405	2	161782405	1.52797e-05	4.81589	0.100635	-0.00101313	161772405	161792405	Pgl_GLEAN_10005145	161791454	161792125	chr2
p774.56647	7_129100586	7	129100586	7.00308e-05	4.15471	0.0844726	-0.000818818	129090586	129110586	Pgl_GLEAN_10011155	129098729	129098962	inosine-5'-phosphate biosynthesis II
p774.56647	7_129100586	7	129100586	7.00308e-05	4.15471	0.0844726	-0.000818818	129090586	129110586	Pgl_GLEAN_10011156	129107451	129108983	Domain of unknown function (DUF1719)
p774.56647	7_9076928	7	9076928	6.24723e-05	4.20431	0.0856723	-0.00129997	9066928	9086928	Pgl_GLEAN_10026594	9085379	9085895	GRF zinc finger (zf-GRF)
p774.56647	7_9076928	7	9076928	6.24723e-05	4.20431	0.0856723	-0.00129997	9066928	9086928	Pgl_GLEAN_10026595	9086364	9090323	Plant mobile domain (PMD)
p774.56647	7_77296862	7	77296862	7.67839e-05	4.11473	0.0835071	-0.000604274	77286862	77306862	Pgl_GLEAN_10036505	77300353	77300771	Gamma-thionin family (Gamma-thionin)
p1066.31824	1_48856868	1	48856868	2.37208e-05	4.62487	0.167958	0.00452547	48846868	48866868	Pgl_GLEAN_10020963	48865068	48865697	chr1
p1066.31824	5_158091910	5	158091910	9.16986e-05	4.03764	0.154816	0.00338876	158081910	158101910	Pgl_GLEAN_10023127	158092066	158095436	Protein-lysine N-methyltransferase
p1066.31824	5_158091910	5	158091910	9.16986e-05	4.03764	0.154816	0.00338876	158081910	158101910	Pgl_GLEAN_10023128	158096955	158107376	transmembrane transport
p1066.31824	5_145070672	5	145070672	3.48823e-06	5.45739	0.187033	0.00393502	145060672	145080672	Pgl_GLEAN_10031509	145067338	145067670	DNA polymerase lambda
p1066.31824	5_145070702	5	145070702	2.27708e-05	4.64262	0.168359	0.00368845	145060702	145080702	Pgl_GLEAN_10031509	145067338	145067670	DNA polymerase lambda
p1066.31824	5_145070692	5	145070692	3.00341e-05	4.52239	0.165645	-0.00355846	145060692	145080692	Pgl_GLEAN_10031509	145067338	145067670	DNA polymerase lambda
